# Supplementary material for: High spin axion insulator
Source: Nat Commun. 2024 May 18;15:4250. doi: 10.1038/s41467-024-48542-4 (PMC11102527; doi:10.1038/s41467-024-48542-4)
Supplement: Supplementary file 3 — Source Data [file 41467_2024_48542_MOESM3_ESM.xlsx]

## Sheet: Figure 1b
Figure 1b
		Momentum			energy for HSAI without exchange interaction
	Band structure	-1.5708	X point		-2.9976	-2.9976	-2.98538	-2.98538	-2.96493	-2.96493	-2.93609	-2.93609	-2.8986	-2.8986	-2.85214	-2.85214	-2.79643	-2.79643	-2.73158	-2.73158	-2.65989	-2.65989	-2.63526	-2.63526	-2.59603	-2.59603	-2.57906	-2.57906	-2.52312	-2.52312	-2.49166	-2.49166	-2.42562	-2.42562	-2.38965	-2.38965	-2.31135	-2.31135	-2.27362	-2.27362	-2.18517	-2.18517	-2.14621	-2.14621	-2.05073	-2.05073	-2.01147	-2.01147	-1.91184
		-1.53938			-2.96478	-2.96478	-2.95299	-2.95299	-2.93323	-2.93323	-2.90528	-2.90528	-2.86884	-2.86884	-2.82357	-2.82357	-2.76912	-2.76912	-2.7055	-2.7055	-2.63435	-2.63435	-2.59888	-2.59888	-2.56261	-2.56261	-2.5505	-2.5505	-2.49098	-2.49098	-2.4639	-2.4639	-2.39617	-2.39617	-2.36234	-2.36234	-2.28396	-2.28396	-2.24731	-2.24731	-2.15939	-2.15939	-2.12132	-2.12132	-2.02636	-2.02636	-1.98831	-1.98831	-1.88917
		-1.50796			-2.93136	-2.93136	-2.92001	-2.92001	-2.90094	-2.90094	-2.87389	-2.87389	-2.83853	-2.83853	-2.79447	-2.79447	-2.74132	-2.74132	-2.67898	-2.67898	-2.60866	-2.60866	-2.56268	-2.56268	-2.53204	-2.53204	-2.51912	-2.51912	-2.45866	-2.45866	-2.43621	-2.43621	-2.3661	-2.3661	-2.33527	-2.33527	-2.25599	-2.25599	-2.22116	-2.22116	-2.1332	-2.1332	-2.09641	-2.09641	-2.00188	-2.00188	-1.96483	-1.96483	-1.86696
		-1.47655			-2.89735	-2.89735	-2.88644	-2.88644	-2.86808	-2.86808	-2.84195	-2.84195	-2.80768	-2.80768	-2.76485	-2.76485	-2.71302	-2.71302	-2.65203	-2.65203	-2.58273	-2.58273	-2.52707	-2.52707	-2.50362	-2.50362	-2.48516	-2.48516	-2.42694	-2.42694	-2.40786	-2.40786	-2.33588	-2.33588	-2.3081	-2.3081	-2.22777	-2.22777	-2.19491	-2.19491	-2.10687	-2.10687	-2.07127	-2.07127	-1.97752	-1.97752	-1.94084	-1.94084	-1.84522
		-1.44513			-2.86275	-2.86275	-2.8523	-2.8523	-2.83466	-2.83466	-2.80947	-2.80947	-2.77631	-2.77631	-2.73473	-2.73473	-2.68425	-2.68425	-2.62463	-2.62463	-2.5565	-2.5565	-2.49297	-2.49297	-2.47467	-2.47467	-2.45045	-2.45045	-2.3966	-2.3966	-2.37802	-2.37802	-2.30598	-2.30598	-2.2804	-2.2804	-2.19962	-2.19962	-2.16832	-2.16832	-2.08062	-2.08062	-2.04574	-2.04574	-1.95336	-1.95336	-1.91635	-1.91635	-1.82363
		-1.41372			-2.8276	-2.8276	-2.81761	-2.81761	-2.8007	-2.8007	-2.77646	-2.77646	-2.74444	-2.74444	-2.70412	-2.70412	-2.65502	-2.65502	-2.59682	-2.59682	-2.52995	-2.52995	-2.46177	-2.46177	-2.4431	-2.4431	-2.41582	-2.41582	-2.36765	-2.36765	-2.34662	-2.34662	-2.27677	-2.27677	-2.25186	-2.25186	-2.17177	-2.17177	-2.14121	-2.14121	-2.05456	-2.05456	-2.01981	-2.01981	-1.92931	-1.92931	-1.89159	-1.89159	-1.80178
		-1.3823			-2.79191	-2.79191	-2.78239	-2.78239	-2.76621	-2.76621	-2.74295	-2.74295	-2.71207	-2.71207	-2.67305	-2.67305	-2.62534	-2.62534	-2.56859	-2.56859	-2.50305	-2.50305	-2.43325	-2.43325	-2.40892	-2.40892	-2.38172	-2.38172	-2.33926	-2.33926	-2.31435	-2.31435	-2.2483	-2.2483	-2.22246	-2.22246	-2.1443	-2.1443	-2.11359	-2.11359	-2.02863	-2.02863	-1.9936	-1.9936	-1.90514	-1.90514	-1.86687	-1.86687	-1.7793
		-1.35088			-2.75569	-2.75569	-2.74665	-2.74665	-2.73123	-2.73123	-2.70895	-2.70895	-2.67924	-2.67924	-2.64152	-2.64152	-2.59524	-2.59524	-2.53995	-2.53995	-2.47582	-2.47582	-2.40592	-2.40592	-2.37355	-2.37355	-2.34856	-2.34856	-2.31051	-2.31051	-2.28194	-2.28194	-2.22025	-2.22025	-2.19249	-2.19249	-2.11705	-2.11705	-2.08564	-2.08564	-2.00266	-2.00266	-1.96734	-1.96734	-1.88063	-1.88063	-1.84248	-1.84248	-1.75598
		-1.31947			-2.71897	-2.71897	-2.71042	-2.71042	-2.69577	-2.69577	-2.67449	-2.67449	-2.64597	-2.64597	-2.60957	-2.60957	-2.56472	-2.56472	-2.51094	-2.51094	-2.44826	-2.44826	-2.37894	-2.37894	-2.33785	-2.33785	-2.31666	-2.31666	-2.28079	-2.28079	-2.24988	-2.24988	-2.19221	-2.19221	-2.16239	-2.16239	-2.08982	-2.08982	-2.05761	-2.05761	-1.9765	-1.9765	-1.94124	-1.94124	-1.85562	-1.85562	-1.81857	-1.81857	-1.73187
		-1.28805			-2.68177	-2.68177	-2.67372	-2.67372	-2.65986	-2.65986	-2.6396	-2.6396	-2.61227	-2.61227	-2.57722	-2.57722	-2.53382	-2.53382	-2.48156	-2.48156	-2.42037	-2.42037	-2.35199	-2.35199	-2.30222	-2.30222	-2.28612	-2.28612	-2.24984	-2.24984	-2.21845	-2.21845	-2.16381	-2.16381	-2.13249	-2.13249	-2.06238	-2.06238	-2.02974	-2.02974	-1.95001	-1.95001	-1.91543	-1.91543	-1.83012	-1.83012	-1.79509	-1.79509	-1.70726
		-1.25664			-2.64412	-2.64412	-2.63658	-2.63658	-2.62352	-2.62352	-2.60429	-2.60429	-2.57817	-2.57817	-2.54448	-2.54448	-2.50255	-2.50255	-2.45184	-2.45184	-2.39218	-2.39218	-2.32493	-2.32493	-2.26708	-2.26708	-2.25652	-2.25652	-2.21782	-2.21782	-2.18781	-2.18781	-2.13486	-2.13486	-2.103	-2.103	-2.03463	-2.03463	-2.00215	-2.00215	-1.9232	-1.9232	-1.88991	-1.88991	-1.80431	-1.80431	-1.77182	-1.77182	-1.68278
		-1.22522			-2.60604	-2.60604	-2.59902	-2.59902	-2.58677	-2.58677	-2.56859	-2.56859	-2.54371	-2.54371	-2.51139	-2.51139	-2.47095	-2.47095	-2.4218	-2.4218	-2.36369	-2.36369	-2.29771	-2.29771	-2.23365	-2.23365	-2.22634	-2.22634	-2.18517	-2.18517	-2.15795	-2.15795	-2.10533	-2.10533	-2.07399	-2.07399	-2.00657	-2.00657	-1.97485	-1.97485	-1.89621	-1.89621	-1.86455	-1.86455	-1.77852	-1.77852	-1.74838	-1.74838	-1.65915
		-1.19381			-2.56756	-2.56756	-2.56108	-2.56108	-2.54966	-2.54966	-2.53254	-2.53254	-2.5089	-2.5089	-2.47797	-2.47797	-2.43903	-2.43903	-2.39146	-2.39146	-2.33494	-2.33494	-2.27031	-2.27031	-2.20385	-2.20385	-2.19338	-2.19338	-2.15235	-2.15235	-2.12871	-2.12871	-2.07537	-2.07537	-2.04542	-2.04542	-1.97831	-1.97831	-1.94775	-1.94775	-1.86925	-1.86925	-1.8391	-1.8391	-1.75319	-1.75319	-1.72437	-1.72437	-1.63682
		-1.16239			-2.52871	-2.52871	-2.52278	-2.52278	-2.51221	-2.51221	-2.49617	-2.49617	-2.47379	-2.47379	-2.44426	-2.44426	-2.40683	-2.40683	-2.36085	-2.36085	-2.30593	-2.30593	-2.24273	-2.24273	-2.17598	-2.17598	-2.15916	-2.15916	-2.11981	-2.11981	-2.09977	-2.09977	-2.04524	-2.04524	-2.01713	-2.01713	-1.95007	-1.95007	-1.92067	-1.92067	-1.84263	-1.84263	-1.81333	-1.81333	-1.72865	-1.72865	-1.69953	-1.69953	-1.61552
		-1.13097			-2.48953	-2.48953	-2.48416	-2.48416	-2.47445	-2.47445	-2.45952	-2.45952	-2.43841	-2.43841	-2.41028	-2.41028	-2.37438	-2.37438	-2.33	-2.33	-2.27671	-2.27671	-2.21499	-2.21499	-2.14866	-2.14866	-2.12496	-2.12496	-2.08797	-2.08797	-2.07073	-2.07073	-2.01522	-2.01522	-1.98894	-1.98894	-1.92209	-1.92209	-1.89345	-1.89345	-1.81656	-1.81656	-1.78708	-1.78708	-1.70494	-1.70494	-1.67393	-1.67393	-1.59463
		-1.09956			-2.45005	-2.45005	-2.44525	-2.44525	-2.43643	-2.43643	-2.42261	-2.42261	-2.40279	-2.40279	-2.37608	-2.37608	-2.3417	-2.3417	-2.29895	-2.29895	-2.2473	-2.2473	-2.1871	-2.1871	-2.12153	-2.12153	-2.09115	-2.09115	-2.05724	-2.05724	-2.04116	-2.04116	-1.98561	-1.98561	-1.96068	-1.96068	-1.89453	-1.89453	-1.86599	-1.86599	-1.7911	-1.7911	-1.76037	-1.76037	-1.68178	-1.68178	-1.64799	-1.64799	-1.57359
		-1.06814			-2.41031	-2.41031	-2.4061	-2.4061	-2.39819	-2.39819	-2.3855	-2.3855	-2.36698	-2.36698	-2.34169	-2.34169	-2.30884	-2.30884	-2.26772	-2.26772	-2.21773	-2.21773	-2.15907	-2.15907	-2.09449	-2.09449	-2.05788	-2.05788	-2.02769	-2.02769	-2.01092	-2.01092	-1.95656	-1.95656	-1.93224	-1.93224	-1.86747	-1.86747	-1.83831	-1.83831	-1.76613	-1.76613	-1.73343	-1.73343	-1.65883	-1.65883	-1.62223	-1.62223	-1.55198
		-1.03673			-2.37035	-2.37035	-2.36675	-2.36675	-2.35976	-2.35976	-2.34822	-2.34822	-2.331	-2.331	-2.30714	-2.30714	-2.27584	-2.27584	-2.23634	-2.23634	-2.18802	-2.18802	-2.13095	-2.13095	-2.06748	-2.06748	-2.0253	-2.0253	-1.999	-1.999	-1.98031	-1.98031	-1.92812	-1.92812	-1.90366	-1.90366	-1.84084	-1.84084	-1.81057	-1.81057	-1.74143	-1.74143	-1.70661	-1.70661	-1.63574	-1.63574	-1.5971	-1.5971	-1.52951
		-1.00531			-2.33021	-2.33021	-2.32725	-2.32725	-2.3212	-2.3212	-2.31083	-2.31083	-2.29493	-2.29493	-2.27249	-2.27249	-2.24273	-2.24273	-2.20487	-2.20487	-2.15823	-2.15823	-2.10276	-2.10276	-2.0405	-2.0405	-1.99361	-1.99361	-1.97064	-1.97064	-1.94974	-1.94974	-1.90019	-1.90019	-1.87509	-1.87509	-1.81451	-1.81451	-1.783	-1.783	-1.71676	-1.71676	-1.68022	-1.68022	-1.61225	-1.61225	-1.57292	-1.57292	-1.50606
		-0.973894			-2.28995	-2.28995	-2.28764	-2.28764	-2.28255	-2.28255	-2.27336	-2.27336	-2.25878	-2.25878	-2.23778	-2.23778	-2.20955	-2.20955	-2.17333	-2.17333	-2.12838	-2.12838	-2.07454	-2.07454	-2.01355	-2.01355	-1.96297	-1.96297	-1.94222	-1.94222	-1.91956	-1.91956	-1.87261	-1.87261	-1.84676	-1.84676	-1.78831	-1.78831	-1.75583	-1.75583	-1.69195	-1.69195	-1.65454	-1.65454	-1.58822	-1.58822	-1.54979	-1.54979	-1.4817
		-0.942478			-2.2496	-2.2496	-2.24798	-2.24798	-2.24388	-2.24388	-2.23588	-2.23588	-2.22263	-2.22263	-2.20305	-2.20305	-2.17634	-2.17634	-2.14176	-2.14176	-2.09852	-2.09852	-2.04631	-2.04631	-1.98666	-1.98666	-1.93351	-1.93351	-1.91351	-1.91351	-1.88995	-1.88995	-1.84526	-1.84526	-1.81886	-1.81886	-1.76213	-1.76213	-1.72928	-1.72928	-1.66687	-1.66687	-1.62972	-1.62972	-1.5636	-1.5636	-1.52768	-1.52768	-1.4567
		-0.911062			-2.20925	-2.20925	-2.20834	-2.20834	-2.20523	-2.20523	-2.19844	-2.19844	-2.18652	-2.18652	-2.16836	-2.16836	-2.14316	-2.14316	-2.11021	-2.11021	-2.06868	-2.06868	-2.01813	-2.01813	-1.95984	-1.95984	-1.90518	-1.90518	-1.88453	-1.88453	-1.86104	-1.86104	-1.81802	-1.81802	-1.79155	-1.79155	-1.7359	-1.7359	-1.70347	-1.70347	-1.64148	-1.64148	-1.60583	-1.60583	-1.53845	-1.53845	-1.5064	-1.5064	-1.43159
		-0.879646			-2.16897	-2.16897	-2.16879	-2.16879	-2.16666	-2.16666	-2.16109	-2.16109	-2.15051	-2.15051	-2.13376	-2.13376	-2.11004	-2.11004	-2.07871	-2.07871	-2.0389	-2.0389	-1.99003	-1.99003	-1.93315	-1.93315	-1.87779	-1.87779	-1.8555	-1.8555	-1.83287	-1.83287	-1.79089	-1.79089	-1.76491	-1.76491	-1.70961	-1.70961	-1.67847	-1.67847	-1.61583	-1.61583	-1.5828	-1.5828	-1.51297	-1.51297	-1.48573	-1.48573	-1.4074
		-0.84823			-2.12943	-2.12943	-2.12906	-2.12906	-2.12799	-2.12799	-2.12386	-2.12386	-2.11464	-2.11464	-2.09929	-2.09929	-2.07704	-2.07704	-2.04731	-2.04731	-2.00923	-2.00923	-1.96206	-1.96206	-1.90661	-1.90661	-1.85113	-1.85113	-1.82668	-1.82668	-1.80544	-1.80544	-1.7639	-1.7639	-1.73898	-1.73898	-1.68332	-1.68332	-1.65424	-1.65424	-1.59003	-1.59003	-1.56052	-1.56052	-1.48744	-1.48744	-1.46542	-1.46542	-1.38567
		-0.816814			-2.09054	-2.09054	-2.09045	-2.09045	-2.08841	-2.08841	-2.08674	-2.08674	-2.07896	-2.07896	-2.06502	-2.06502	-2.04421	-2.04421	-2.01605	-2.01605	-1.9797	-1.9797	-1.93425	-1.93425	-1.88026	-1.88026	-1.82504	-1.82504	-1.79831	-1.79831	-1.7787	-1.7787	-1.73714	-1.73714	-1.71372	-1.71372	-1.65712	-1.65712	-1.63073	-1.63073	-1.56425	-1.56425	-1.53885	-1.53885	-1.46234	-1.46234	-1.44512	-1.44512	-1.36631
		-0.785398			-2.05281	-2.05281	-2.05234	-2.05234	-2.0494	-2.0494	-2.04876	-2.04876	-2.04343	-2.04343	-2.03099	-2.03099	-2.01159	-2.01159	-1.98496	-1.98496	-1.95036	-1.95036	-1.90666	-1.90666	-1.85416	-1.85416	-1.79942	-1.79942	-1.77054	-1.77054	-1.75259	-1.75259	-1.71074	-1.71074	-1.68906	-1.68906	-1.63118	-1.63118	-1.60782	-1.60782	-1.53874	-1.53874	-1.51758	-1.51758	-1.43838	-1.43838	-1.4242	-1.4242	-1.34803
		-0.753982			-2.01572	-2.01572	-2.01559	-2.01559	-2.01159	-2.01159	-2.01006	-2.01006	-2.00746	-2.00746	-1.99722	-1.99722	-1.97923	-1.97923	-1.9541	-1.9541	-1.92124	-1.92124	-1.87933	-1.87933	-1.82835	-1.82835	-1.77426	-1.77426	-1.74351	-1.74351	-1.72705	-1.72705	-1.68486	-1.68486	-1.66492	-1.66492	-1.60567	-1.60567	-1.58539	-1.58539	-1.51383	-1.51383	-1.49647	-1.49647	-1.41643	-1.41643	-1.40195	-1.40195	-1.3302
		-0.722566			-1.97989	-1.97989	-1.9795	-1.9795	-1.97412	-1.97412	-1.97388	-1.97388	-1.96935	-1.96935	-1.96367	-1.96367	-1.94719	-1.94719	-1.92349	-1.92349	-1.89236	-1.89236	-1.8523	-1.8523	-1.80287	-1.80287	-1.74954	-1.74954	-1.71731	-1.71731	-1.70201	-1.70201	-1.65967	-1.65967	-1.64121	-1.64121	-1.58085	-1.58085	-1.56326	-1.56326	-1.49002	-1.49002	-1.47512	-1.47512	-1.39645	-1.39645	-1.37854	-1.37854	-1.31262
		-0.69115			-1.945	-1.945	-1.9445	-1.9445	-1.93895	-1.93895	-1.93722	-1.93722	-1.93091	-1.93091	-1.93002	-1.93002	-1.91547	-1.91547	-1.89318	-1.89318	-1.86376	-1.86376	-1.82561	-1.82561	-1.77779	-1.77779	-1.7253	-1.7253	-1.69202	-1.69202	-1.67745	-1.67745	-1.63533	-1.63533	-1.61782	-1.61782	-1.55699	-1.55699	-1.54121	-1.54121	-1.46781	-1.46781	-1.45311	-1.45311	-1.37773	-1.37773	-1.35485	-1.35485	-1.29519
		-0.659734			-1.91102	-1.91102	-1.9108	-1.9108	-1.90412	-1.90412	-1.90245	-1.90245	-1.8956	-1.8956	-1.89306	-1.89306	-1.884	-1.884	-1.86321	-1.86321	-1.83544	-1.83544	-1.79929	-1.79929	-1.75315	-1.75315	-1.70155	-1.70155	-1.66765	-1.66765	-1.65338	-1.65338	-1.61195	-1.61195	-1.59471	-1.59471	-1.53439	-1.53439	-1.51904	-1.51904	-1.44731	-1.44731	-1.43044	-1.43044	-1.35979	-1.35979	-1.3315	-1.3315	-1.27787
		-0.628319			-1.8783	-1.8783	-1.87805	-1.87805	-1.87003	-1.87003	-1.86963	-1.86963	-1.8604	-1.8604	-1.85689	-1.85689	-1.85194	-1.85194	-1.83363	-1.83363	-1.8074	-1.8074	-1.77335	-1.77335	-1.729	-1.729	-1.67835	-1.67835	-1.64423	-1.64423	-1.62985	-1.62985	-1.58962	-1.58962	-1.57188	-1.57188	-1.51315	-1.51315	-1.49673	-1.49673	-1.42817	-1.42817	-1.40758	-1.40758	-1.34245	-1.34245	-1.30885	-1.30885	-1.26063
		-0.596903			-1.84687	-1.84687	-1.84634	-1.84634	-1.83822	-1.83822	-1.83682	-1.83682	-1.82561	-1.82561	-1.82448	-1.82448	-1.81715	-1.81715	-1.80448	-1.80448	-1.77966	-1.77966	-1.74781	-1.74781	-1.7054	-1.7054	-1.65576	-1.65576	-1.62172	-1.62172	-1.60695	-1.60695	-1.56831	-1.56831	-1.54942	-1.54942	-1.49317	-1.49317	-1.47447	-1.47447	-1.41002	-1.41002	-1.38499	-1.38499	-1.32562	-1.32562	-1.28717	-1.28717	-1.24341
		-0.565487			-1.81653	-1.81653	-1.81599	-1.81599	-1.80749	-1.80749	-1.80533	-1.80533	-1.79407	-1.79407	-1.7916	-1.7916	-1.78171	-1.78171	-1.77571	-1.77571	-1.75223	-1.75223	-1.72263	-1.72263	-1.68237	-1.68237	-1.63381	-1.63381	-1.60012	-1.60012	-1.58474	-1.58474	-1.548	-1.548	-1.52744	-1.52744	-1.47426	-1.47426	-1.45252	-1.45252	-1.39268	-1.39268	-1.36296	-1.36296	-1.30929	-1.30929	-1.26664	-1.26664	-1.2262
		-0.534071			-1.78736	-1.78736	-1.78703	-1.78703	-1.77762	-1.77762	-1.77571	-1.77571	-1.76384	-1.76384	-1.7595	-1.7595	-1.74744	-1.74744	-1.74668	-1.74668	-1.72519	-1.72519	-1.69776	-1.69776	-1.65996	-1.65996	-1.61257	-1.61257	-1.57941	-1.57941	-1.56331	-1.56331	-1.52863	-1.52863	-1.50607	-1.50607	-1.4563	-1.4563	-1.43112	-1.43112	-1.37607	-1.37607	-1.34169	-1.34169	-1.29346	-1.29346	-1.24742	-1.24742	-1.20896
		-0.502655			-1.7595	-1.7595	-1.7594	-1.7594	-1.7488	-1.7488	-1.7479	-1.7479	-1.73408	-1.73408	-1.72993	-1.72993	-1.71808	-1.71808	-1.71355	-1.71355	-1.69863	-1.69863	-1.67311	-1.67311	-1.63818	-1.63818	-1.5921	-1.5921	-1.5596	-1.5596	-1.54273	-1.54273	-1.51018	-1.51018	-1.48542	-1.48542	-1.4392	-1.4392	-1.41043	-1.41043	-1.36019	-1.36019	-1.32131	-1.32131	-1.27814	-1.27814	-1.22959	-1.22959	-1.19174
		-0.471239			-1.73324	-1.73324	-1.73288	-1.73288	-1.72174	-1.72174	-1.72112	-1.72112	-1.70521	-1.70521	-1.703	-1.703	-1.68864	-1.68864	-1.682	-1.682	-1.67235	-1.67235	-1.64864	-1.64864	-1.61701	-1.61701	-1.57246	-1.57246	-1.54072	-1.54072	-1.52305	-1.52305	-1.49265	-1.49265	-1.46557	-1.46557	-1.42297	-1.42297	-1.39056	-1.39056	-1.34503	-1.34503	-1.30194	-1.30194	-1.26333	-1.26333	-1.21316	-1.21316	-1.17464
		-0.439823			-1.70837	-1.70837	-1.70778	-1.70778	-1.69678	-1.69678	-1.69506	-1.69506	-1.67831	-1.67831	-1.67731	-1.67731	-1.65971	-1.65971	-1.6539	-1.6539	-1.64516	-1.64516	-1.62443	-1.62443	-1.5964	-1.5964	-1.55369	-1.55369	-1.52279	-1.52279	-1.50431	-1.50431	-1.47603	-1.47603	-1.44659	-1.44659	-1.40758	-1.40758	-1.3716	-1.3716	-1.33062	-1.33062	-1.2837	-1.2837	-1.24903	-1.24903	-1.19808	-1.19808	-1.15782
		-0.408407			-1.68491	-1.68491	-1.68423	-1.68423	-1.67312	-1.67312	-1.67067	-1.67067	-1.6546	-1.6546	-1.65136	-1.65136	-1.63202	-1.63202	-1.6296	-1.6296	-1.61686	-1.61686	-1.60079	-1.60079	-1.5762	-1.5762	-1.53586	-1.53586	-1.50585	-1.50585	-1.48656	-1.48656	-1.46034	-1.46034	-1.42856	-1.42856	-1.39308	-1.39308	-1.35362	-1.35362	-1.31699	-1.31699	-1.26669	-1.26669	-1.23524	-1.23524	-1.18428	-1.18428	-1.14146
		-0.376991			-1.66289	-1.66289	-1.66226	-1.66226	-1.65075	-1.65075	-1.64811	-1.64811	-1.63214	-1.63214	-1.62718	-1.62718	-1.60785	-1.60785	-1.60546	-1.60546	-1.58923	-1.58923	-1.57825	-1.57825	-1.55619	-1.55619	-1.51902	-1.51902	-1.48993	-1.48993	-1.46983	-1.46983	-1.44562	-1.44562	-1.41153	-1.41153	-1.37948	-1.37948	-1.3367	-1.3367	-1.30416	-1.30416	-1.25101	-1.25101	-1.22196	-1.22196	-1.17167	-1.17167	-1.12574
		-0.345575			-1.64238	-1.64238	-1.64192	-1.64192	-1.62976	-1.62976	-1.62745	-1.62745	-1.61082	-1.61082	-1.60516	-1.60516	-1.58694	-1.58694	-1.58116	-1.58116	-1.56314	-1.56314	-1.55732	-1.55732	-1.53616	-1.53616	-1.50322	-1.50322	-1.47508	-1.47508	-1.45416	-1.45416	-1.43189	-1.43189	-1.39554	-1.39554	-1.36683	-1.36683	-1.3209	-1.3209	-1.29217	-1.29217	-1.23675	-1.23675	-1.2092	-1.2092	-1.16019	-1.16019	-1.11083
		-0.314159			-1.62345	-1.62345	-1.62321	-1.62321	-1.61026	-1.61026	-1.60863	-1.60863	-1.59074	-1.59074	-1.58544	-1.58544	-1.56708	-1.56708	-1.55891	-1.55891	-1.53929	-1.53929	-1.53782	-1.53782	-1.51619	-1.51619	-1.48848	-1.48848	-1.46133	-1.46133	-1.43958	-1.43958	-1.41918	-1.41918	-1.38065	-1.38065	-1.35515	-1.35515	-1.30629	-1.30629	-1.28105	-1.28105	-1.22395	-1.22395	-1.19701	-1.19701	-1.14981	-1.14981	-1.09685
		-0.282743			-1.60617	-1.60617	-1.60613	-1.60613	-1.59235	-1.59235	-1.5916	-1.5916	-1.57212	-1.57212	-1.56798	-1.56798	-1.5483	-1.5483	-1.53908	-1.53908	-1.52096	-1.52096	-1.51644	-1.51644	-1.49673	-1.49673	-1.47484	-1.47484	-1.4487	-1.4487	-1.42613	-1.42613	-1.40752	-1.40752	-1.36691	-1.36691	-1.34449	-1.34449	-1.29292	-1.29292	-1.27081	-1.27081	-1.21259	-1.21259	-1.18549	-1.18549	-1.1405	-1.1405	-1.08398
		-0.251327			-1.59078	-1.59078	-1.59053	-1.59053	-1.57631	-1.57631	-1.57611	-1.57611	-1.55512	-1.55512	-1.55257	-1.55257	-1.53086	-1.53086	-1.52192	-1.52192	-1.50461	-1.50461	-1.49651	-1.49651	-1.47838	-1.47838	-1.46231	-1.46231	-1.43722	-1.43722	-1.41385	-1.41385	-1.39693	-1.39693	-1.35436	-1.35436	-1.33488	-1.33488	-1.28087	-1.28087	-1.26147	-1.26147	-1.20263	-1.20263	-1.17475	-1.17475	-1.13225	-1.13225	-1.07424
		-0.219911			-1.57711	-1.57711	-1.57666	-1.57666	-1.56269	-1.56269	-1.56169	-1.56169	-1.5399	-1.5399	-1.53905	-1.53905	-1.51503	-1.51503	-1.50741	-1.50741	-1.48942	-1.48942	-1.47891	-1.47891	-1.46168	-1.46168	-1.45083	-1.45083	-1.42687	-1.42687	-1.40281	-1.40281	-1.38744	-1.38744	-1.34307	-1.34307	-1.32636	-1.32636	-1.27021	-1.27021	-1.25306	-1.25306	-1.19401	-1.19401	-1.16495	-1.16495	-1.12503	-1.12503	-1.06767
		-0.188496			-1.56517	-1.56517	-1.56457	-1.56457	-1.5508	-1.5508	-1.54911	-1.54911	-1.52732	-1.52732	-1.52654	-1.52654	-1.50103	-1.50103	-1.4953	-1.4953	-1.47563	-1.47563	-1.46377	-1.46377	-1.4472	-1.4472	-1.44026	-1.44026	-1.41766	-1.41766	-1.39306	-1.39306	-1.37906	-1.37906	-1.33308	-1.33308	-1.31895	-1.31895	-1.26097	-1.26097	-1.24558	-1.24558	-1.18667	-1.18667	-1.1562	-1.1562	-1.11884	-1.11884	-1.06221
		-0.15708			-1.555	-1.555	-1.55429	-1.55429	-1.54066	-1.54066	-1.53843	-1.53843	-1.51732	-1.51732	-1.51517	-1.51517	-1.489	-1.489	-1.48528	-1.48528	-1.46356	-1.46356	-1.45117	-1.45117	-1.43556	-1.43556	-1.43029	-1.43029	-1.40955	-1.40955	-1.38469	-1.38469	-1.37182	-1.37182	-1.32445	-1.32445	-1.31268	-1.31268	-1.25321	-1.25321	-1.23908	-1.23908	-1.18053	-1.18053	-1.14861	-1.14861	-1.11366	-1.11366	-1.05777
		-0.125664			-1.54664	-1.54664	-1.54585	-1.54585	-1.5323	-1.5323	-1.52967	-1.52967	-1.50908	-1.50908	-1.50583	-1.50583	-1.47906	-1.47906	-1.47718	-1.47718	-1.45346	-1.45346	-1.44112	-1.44112	-1.42678	-1.42678	-1.42118	-1.42118	-1.40255	-1.40255	-1.37777	-1.37777	-1.36575	-1.36575	-1.31723	-1.31723	-1.30759	-1.30759	-1.24692	-1.24692	-1.23361	-1.23361	-1.17556	-1.17556	-1.14229	-1.14229	-1.10947	-1.10947	-1.05427
		-0.0942478			-1.5401	-1.5401	-1.53927	-1.53927	-1.52574	-1.52574	-1.52286	-1.52286	-1.50262	-1.50262	-1.49854	-1.49854	-1.47127	-1.47127	-1.4709	-1.4709	-1.4455	-1.4455	-1.43356	-1.43356	-1.42015	-1.42015	-1.41383	-1.41383	-1.39673	-1.39673	-1.37235	-1.37235	-1.36091	-1.36091	-1.31148	-1.31148	-1.30368	-1.30368	-1.24209	-1.24209	-1.22923	-1.22923	-1.17173	-1.17173	-1.13731	-1.13731	-1.10624	-1.10624	-1.05166
		-0.0628319			-1.53542	-1.53542	-1.53457	-1.53457	-1.52104	-1.52104	-1.51799	-1.51799	-1.49797	-1.49797	-1.49333	-1.49333	-1.46641	-1.46641	-1.46567	-1.46567	-1.43976	-1.43976	-1.42832	-1.42832	-1.41535	-1.41535	-1.40866	-1.40866	-1.39229	-1.39229	-1.36848	-1.36848	-1.35737	-1.35737	-1.30726	-1.30726	-1.30095	-1.30095	-1.23868	-1.23868	-1.22603	-1.22603	-1.16901	-1.16901	-1.13371	-1.13371	-1.10395	-1.10395	-1.04986
		-0.0314159			-1.5326	-1.5326	-1.53174	-1.53174	-1.5182	-1.5182	-1.51507	-1.51507	-1.49516	-1.49516	-1.49021	-1.49021	-1.46371	-1.46371	-1.46231	-1.46231	-1.4363	-1.4363	-1.42526	-1.42526	-1.41242	-1.41242	-1.40563	-1.40563	-1.38949	-1.38949	-1.36616	-1.36616	-1.3552	-1.3552	-1.30466	-1.30466	-1.29936	-1.29936	-1.23665	-1.23665	-1.22408	-1.22408	-1.16739	-1.16739	-1.13153	-1.13153	-1.10258	-1.10258	-1.04881
		0	\Gamma point		-1.53166	-1.53166	-1.53079	-1.53079	-1.51726	-1.51726	-1.51409	-1.51409	-1.49422	-1.49422	-1.48916	-1.48916	-1.46281	-1.46281	-1.46119	-1.46119	-1.43514	-1.43514	-1.42425	-1.42425	-1.41143	-1.41143	-1.40464	-1.40464	-1.38853	-1.38853	-1.36538	-1.36538	-1.35447	-1.35447	-1.30377	-1.30377	-1.29885	-1.29885	-1.23598	-1.23598	-1.22343	-1.22343	-1.16685	-1.16685	-1.13081	-1.13081	-1.10213	-1.10213	-1.04847
		0.0444288			-1.53354	-1.53354	-1.53268	-1.53268	-1.51915	-1.51915	-1.51604	-1.51604	-1.4961	-1.4961	-1.49125	-1.49125	-1.46461	-1.46461	-1.46343	-1.46343	-1.43745	-1.43745	-1.42628	-1.42628	-1.4134	-1.4134	-1.40663	-1.40663	-1.39044	-1.39044	-1.36693	-1.36693	-1.35593	-1.35593	-1.30553	-1.30553	-1.29989	-1.29989	-1.23732	-1.23732	-1.22474	-1.22474	-1.16793	-1.16793	-1.13226	-1.13226	-1.10304	-1.10304	-1.04916
		0.0888577			-1.53917	-1.53917	-1.53834	-1.53834	-1.52481	-1.52481	-1.52189	-1.52189	-1.5017	-1.5017	-1.49751	-1.49751	-1.47016	-1.47016	-1.47001	-1.47001	-1.44436	-1.44436	-1.43251	-1.43251	-1.4192	-1.4192	-1.41279	-1.41279	-1.39587	-1.39587	-1.37159	-1.37159	-1.36021	-1.36021	-1.31065	-1.31065	-1.30313	-1.30313	-1.24141	-1.24141	-1.2286	-1.2286	-1.1712	-1.1712	-1.13659	-1.13659	-1.10579	-1.10579	-1.0513
		0.133286			-1.54854	-1.54854	-1.54777	-1.54777	-1.5342	-1.5342	-1.53166	-1.53166	-1.51096	-1.51096	-1.50795	-1.50795	-1.48132	-1.48132	-1.47902	-1.47902	-1.45576	-1.45576	-1.44337	-1.44337	-1.42873	-1.42873	-1.42329	-1.42329	-1.40416	-1.40416	-1.37935	-1.37935	-1.36713	-1.36713	-1.31888	-1.31888	-1.30874	-1.30874	-1.24835	-1.24835	-1.23485	-1.23485	-1.17671	-1.17671	-1.14372	-1.14372	-1.11044	-1.11044	-1.05508
		0.177715			-1.56161	-1.56161	-1.56097	-1.56097	-1.54725	-1.54725	-1.54536	-1.54536	-1.52382	-1.52382	-1.52255	-1.52255	-1.49681	-1.49681	-1.49177	-1.49177	-1.47141	-1.47141	-1.45929	-1.45929	-1.443	-1.443	-1.43689	-1.43689	-1.41481	-1.41481	-1.39015	-1.39015	-1.37651	-1.37651	-1.33007	-1.33007	-1.31674	-1.31674	-1.25826	-1.25826	-1.2433	-1.2433	-1.18456	-1.18456	-1.15351	-1.15351	-1.11709	-1.11709	-1.06071
		0.222144			-1.57833	-1.57833	-1.5779	-1.5779	-1.56391	-1.56391	-1.56297	-1.56297	-1.54124	-1.54124	-1.54026	-1.54026	-1.51642	-1.51642	-1.50868	-1.50868	-1.49078	-1.49078	-1.48042	-1.48042	-1.46314	-1.46314	-1.45188	-1.45188	-1.4277	-1.4277	-1.4038	-1.4038	-1.38825	-1.38825	-1.34406	-1.34406	-1.32713	-1.32713	-1.27118	-1.27118	-1.2538	-1.2538	-1.1949	-1.1949	-1.16575	-1.16575	-1.12584	-1.12584	-1.06843
		0.266573			-1.59867	-1.59867	-1.59853	-1.59853	-1.58443	-1.58443	-1.58414	-1.58414	-1.56381	-1.56381	-1.56045	-1.56045	-1.5398	-1.5398	-1.53058	-1.53058	-1.51306	-1.51306	-1.5066	-1.5066	-1.48778	-1.48778	-1.46882	-1.46882	-1.44291	-1.44291	-1.42013	-1.42013	-1.40232	-1.40232	-1.36073	-1.36073	-1.33987	-1.33987	-1.28704	-1.28704	-1.26631	-1.26631	-1.20792	-1.20792	-1.18016	-1.18016	-1.1368	-1.1368	-1.07876
		0.311002			-1.6228	-1.6228	-1.62258	-1.62258	-1.60956	-1.60956	-1.60801	-1.60801	-1.59	-1.59	-1.58478	-1.58478	-1.56634	-1.56634	-1.55804	-1.55804	-1.53844	-1.53844	-1.53703	-1.53703	-1.51537	-1.51537	-1.4881	-1.4881	-1.46051	-1.46051	-1.43898	-1.43898	-1.4187	-1.4187	-1.37995	-1.37995	-1.35491	-1.35491	-1.3057	-1.3057	-1.28082	-1.28082	-1.22382	-1.22382	-1.19645	-1.19645	-1.15007	-1.15007	-1.09611
		0.355431			-1.65061	-1.65061	-1.65008	-1.65008	-1.63817	-1.63817	-1.6357	-1.6357	-1.61937	-1.61937	-1.61384	-1.61384	-1.59538	-1.59538	-1.59067	-1.59067	-1.57329	-1.57329	-1.56575	-1.56575	-1.54432	-1.54432	-1.5098	-1.5098	-1.4805	-1.4805	-1.46022	-1.46022	-1.43739	-1.43739	-1.40161	-1.40161	-1.37222	-1.37222	-1.327	-1.327	-1.29736	-1.29736	-1.24275	-1.24275	-1.21436	-1.21436	-1.16573	-1.16573	-1.11645
		0.399859			-1.68185	-1.68185	-1.68117	-1.68117	-1.67	-1.67	-1.66746	-1.66746	-1.6515	-1.6515	-1.64778	-1.64778	-1.62811	-1.62811	-1.62649	-1.62649	-1.61261	-1.61261	-1.5977	-1.5977	-1.57363	-1.57363	-1.53392	-1.53392	-1.50284	-1.50284	-1.48378	-1.48378	-1.45835	-1.45835	-1.42558	-1.42558	-1.39176	-1.39176	-1.35078	-1.35078	-1.31592	-1.31592	-1.26469	-1.26469	-1.23374	-1.23374	-1.18391	-1.18391	-1.13882
		0.444288			-1.71641	-1.71641	-1.71586	-1.71586	-1.70486	-1.70486	-1.70334	-1.70334	-1.68657	-1.68657	-1.68577	-1.68577	-1.66865	-1.66865	-1.66245	-1.66245	-1.65406	-1.65406	-1.63246	-1.63246	-1.60358	-1.60358	-1.56037	-1.56037	-1.5275	-1.5275	-1.50959	-1.50959	-1.48157	-1.48157	-1.45178	-1.45178	-1.41348	-1.41348	-1.37691	-1.37691	-1.3365	-1.3365	-1.2895	-1.2895	-1.2546	-1.2546	-1.20472	-1.20472	-1.16293
		0.488717			-1.75425	-1.75425	-1.75408	-1.75408	-1.74314	-1.74314	-1.74264	-1.74264	-1.72795	-1.72795	-1.72442	-1.72442	-1.71194	-1.71194	-1.70637	-1.70637	-1.69375	-1.69375	-1.66866	-1.66866	-1.63485	-1.63485	-1.58908	-1.58908	-1.55439	-1.55439	-1.5376	-1.5376	-1.50701	-1.50701	-1.48008	-1.48008	-1.43737	-1.43737	-1.40522	-1.40522	-1.35908	-1.35908	-1.31695	-1.31695	-1.277	-1.277	-1.2283	-1.2283	-1.18848
		0.533146			-1.79567	-1.79567	-1.79532	-1.79532	-1.786	-1.786	-1.78408	-1.78408	-1.77232	-1.77232	-1.76806	-1.76806	-1.75613	-1.75613	-1.75534	-1.75534	-1.73358	-1.73358	-1.70577	-1.70577	-1.66781	-1.66781	-1.61995	-1.61995	-1.58345	-1.58345	-1.56774	-1.56774	-1.53466	-1.53466	-1.51038	-1.51038	-1.4634	-1.4634	-1.43557	-1.43557	-1.38364	-1.38364	-1.34679	-1.34679	-1.30101	-1.30101	-1.25476	-1.25476	-1.21518
		0.577575			-1.84037	-1.84037	-1.8398	-1.8398	-1.83161	-1.83161	-1.82971	-1.82971	-1.8183	-1.8183	-1.81722	-1.81722	-1.80841	-1.80841	-1.79911	-1.79911	-1.77485	-1.77485	-1.74393	-1.74393	-1.7026	-1.7026	-1.65286	-1.65286	-1.61462	-1.61462	-1.59996	-1.59996	-1.56453	-1.56453	-1.54254	-1.54254	-1.49162	-1.49162	-1.46776	-1.46776	-1.41019	-1.41019	-1.37878	-1.37878	-1.32666	-1.32666	-1.2841	-1.2841	-1.24285
		0.622004			-1.88803	-1.88803	-1.88775	-1.88775	-1.87975	-1.87975	-1.87938	-1.87938	-1.87009	-1.87009	-1.86666	-1.86666	-1.86182	-1.86182	-1.84375	-1.84375	-1.81745	-1.81745	-1.78341	-1.78341	-1.73922	-1.73922	-1.68769	-1.68769	-1.64783	-1.64783	-1.63416	-1.63416	-1.59663	-1.59663	-1.57639	-1.57639	-1.52211	-1.52211	-1.50155	-1.50155	-1.43876	-1.43876	-1.41265	-1.41265	-1.35397	-1.35397	-1.31616	-1.31616	-1.27143
		0.666432			-1.93897	-1.93897	-1.93862	-1.93862	-1.93254	-1.93254	-1.93064	-1.93064	-1.92416	-1.92416	-1.92273	-1.92273	-1.91133	-1.91133	-1.88991	-1.88991	-1.86136	-1.86136	-1.82437	-1.82437	-1.77762	-1.77762	-1.72433	-1.72433	-1.68308	-1.68308	-1.67024	-1.67024	-1.63101	-1.63101	-1.61178	-1.61178	-1.55503	-1.55503	-1.53661	-1.53661	-1.46949	-1.46949	-1.44807	-1.44807	-1.38299	-1.38299	-1.35065	-1.35065	-1.30096
		0.710861			-1.99298	-1.99298	-1.99255	-1.99255	-1.98726	-1.98726	-1.98679	-1.98679	-1.98213	-1.98213	-1.97722	-1.97722	-1.96107	-1.96107	-1.93757	-1.93757	-1.90661	-1.90661	-1.86686	-1.86686	-1.81772	-1.81772	-1.76266	-1.76266	-1.72036	-1.72036	-1.70807	-1.70807	-1.6677	-1.6677	-1.64855	-1.64855	-1.59054	-1.59054	-1.57266	-1.57266	-1.50268	-1.50268	-1.48455	-1.48455	-1.41377	-1.41377	-1.38721	-1.38721	-1.33152
		0.75529			-2.04986	-2.04986	-2.04958	-2.04958	-2.04614	-2.04614	-2.04466	-2.04466	-2.04165	-2.04165	-2.0306	-2.0306	-2.01226	-2.01226	-1.98666	-1.98666	-1.95323	-1.95323	-1.91087	-1.91087	-1.85942	-1.85942	-1.80257	-1.80257	-1.75971	-1.75971	-1.74749	-1.74749	-1.70664	-1.70664	-1.68665	-1.68665	-1.62861	-1.62861	-1.60957	-1.60957	-1.53871	-1.53871	-1.52151	-1.52151	-1.44651	-1.44651	-1.42533	-1.42533	-1.36317
		0.799719			-2.10972	-2.10972	-2.10951	-2.10951	-2.10729	-2.10729	-2.10616	-2.10616	-2.09882	-2.09882	-2.08532	-2.08532	-2.06492	-2.06492	-2.03713	-2.03713	-2.00122	-2.00122	-1.95632	-1.95632	-1.90262	-1.90262	-1.84396	-1.84396	-1.80118	-1.80118	-1.78835	-1.78835	-1.74771	-1.74771	-1.72609	-1.72609	-1.66896	-1.66896	-1.64751	-1.64751	-1.57764	-1.57764	-1.55875	-1.55875	-1.48167	-1.48167	-1.46428	-1.46428	-1.39598
		0.844148			-2.17249	-2.17249	-2.17221	-2.17221	-2.17099	-2.17099	-2.16647	-2.16647	-2.15702	-2.15702	-2.14147	-2.14147	-2.11897	-2.11897	-2.0889	-2.0889	-2.05052	-2.05052	-2.00314	-2.00314	-1.94721	-1.94721	-1.88672	-1.88672	-1.84475	-1.84475	-1.83059	-1.83059	-1.7907	-1.7907	-1.76697	-1.76697	-1.7112	-1.7112	-1.68673	-1.68673	-1.61897	-1.61897	-1.59659	-1.59659	-1.51994	-1.51994	-1.5031	-1.5031	-1.43008
		0.888577			-2.23788	-2.23788	-2.23715	-2.23715	-2.23434	-2.23434	-2.22796	-2.22796	-2.21656	-2.21656	-2.19895	-2.19895	-2.1743	-2.1743	-2.14192	-2.14192	-2.10106	-2.10106	-2.05124	-2.05124	-1.9931	-1.9931	-1.93076	-1.93076	-1.89035	-1.89035	-1.87422	-1.87422	-1.83539	-1.83539	-1.80942	-1.80942	-1.75496	-1.75496	-1.72748	-1.72748	-1.66205	-1.66205	-1.63552	-1.63552	-1.56132	-1.56132	-1.54155	-1.54155	-1.46578
		0.933005			-2.30484	-2.30484	-2.30308	-2.30308	-2.29882	-2.29882	-2.29069	-2.29069	-2.27734	-2.27734	-2.25767	-2.25767	-2.23082	-2.23082	-2.19608	-2.19608	-2.15277	-2.15277	-2.10053	-2.10053	-2.04018	-2.04018	-1.976	-1.976	-1.93789	-1.93789	-1.91932	-1.91932	-1.88153	-1.88153	-1.85358	-1.85358	-1.79995	-1.79995	-1.76995	-1.76995	-1.70638	-1.70638	-1.67593	-1.67593	-1.60493	-1.60493	-1.58029	-1.58029	-1.50394
		0.977434			-2.3728	-2.3728	-2.37007	-2.37007	-2.36439	-2.36439	-2.35453	-2.35453	-2.33925	-2.33925	-2.31749	-2.31749	-2.28842	-2.28842	-2.25132	-2.25132	-2.20556	-2.20556	-2.15092	-2.15092	-2.08836	-2.08836	-2.02239	-2.02239	-1.98723	-1.98723	-1.96603	-1.96603	-1.92889	-1.92889	-1.89955	-1.89955	-1.84592	-1.84592	-1.81429	-1.81429	-1.7516	-1.7516	-1.71807	-1.71807	-1.64986	-1.64986	-1.62001	-1.62001	-1.54582
		1.02186			-2.44162	-2.44162	-2.43797	-2.43797	-2.43093	-2.43093	-2.41936	-2.41936	-2.40216	-2.40216	-2.37831	-2.37831	-2.347	-2.347	-2.30753	-2.30753	-2.25934	-2.25934	-2.20232	-2.20232	-2.13755	-2.13755	-2.06987	-2.06987	-2.03825	-2.03825	-2.01448	-2.01448	-1.97721	-1.97721	-1.9474	-1.9474	-1.89269	-1.89269	-1.86058	-1.86058	-1.79746	-1.79746	-1.76216	-1.76216	-1.69551	-1.69551	-1.66118	-1.66118	-1.59088
		1.06629			-2.51119	-2.51119	-2.50666	-2.50666	-2.49829	-2.49829	-2.48506	-2.48506	-2.46595	-2.46595	-2.44001	-2.44001	-2.40646	-2.40646	-2.36463	-2.36463	-2.31402	-2.31402	-2.25464	-2.25464	-2.18766	-2.18766	-2.11845	-2.11845	-2.0908	-2.0908	-2.06479	-2.06479	-2.02629	-2.02629	-1.99715	-1.99715	-1.94016	-1.94016	-1.90883	-1.90883	-1.84382	-1.84382	-1.80832	-1.80832	-1.74151	-1.74151	-1.70416	-1.70416	-1.63742
		1.11072			-2.58139	-2.58139	-2.57603	-2.57603	-2.56637	-2.56637	-2.55151	-2.55151	-2.53051	-2.53051	-2.5025	-2.5025	-2.46672	-2.46672	-2.42254	-2.42254	-2.36953	-2.36953	-2.30779	-2.30779	-2.23862	-2.23862	-2.16818	-2.16818	-2.14468	-2.14468	-2.11702	-2.11702	-2.07603	-2.07603	-2.0487	-2.0487	-1.98837	-1.98837	-1.95888	-1.95888	-1.89067	-1.89067	-1.85653	-1.85653	-1.78765	-1.78765	-1.74927	-1.74927	-1.68436
		1.15515			-2.65213	-2.65213	-2.64597	-2.64597	-2.63506	-2.63506	-2.61861	-2.61861	-2.59575	-2.59575	-2.56568	-2.56568	-2.52768	-2.52768	-2.48117	-2.48117	-2.42577	-2.42577	-2.3617	-2.3617	-2.29034	-2.29034	-2.21928	-2.21928	-2.19956	-2.19956	-2.17115	-2.17115	-2.12646	-2.12646	-2.10187	-2.10187	-2.03747	-2.03747	-2.01044	-2.01044	-1.93818	-1.93818	-1.90657	-1.90657	-1.83392	-1.83392	-1.79669	-1.79669	-1.73108
		1.19958			-2.72332	-2.72332	-2.71638	-2.71638	-2.70427	-2.70427	-2.68626	-2.68626	-2.66158	-2.66158	-2.62947	-2.62947	-2.58927	-2.58927	-2.54043	-2.54043	-2.48268	-2.48268	-2.41629	-2.41629	-2.34277	-2.34277	-2.27223	-2.27223	-2.25487	-2.25487	-2.22706	-2.22706	-2.17781	-2.17781	-2.1563	-2.1563	-2.08783	-2.08783	-2.06303	-2.06303	-1.98666	-1.98666	-1.95799	-1.95799	-1.88051	-1.88051	-1.8463	-1.8463	-1.77737
		1.24401			-2.79487	-2.79487	-2.7872	-2.7872	-2.77391	-2.77391	-2.75438	-2.75438	-2.7279	-2.7279	-2.69377	-2.69377	-2.65139	-2.65139	-2.60027	-2.60027	-2.54018	-2.54018	-2.47149	-2.47149	-2.39584	-2.39584	-2.32768	-2.32768	-2.30989	-2.30989	-2.28458	-2.28458	-2.23056	-2.23056	-2.21143	-2.21143	-2.13993	-2.13993	-2.11601	-2.11601	-2.03664	-2.03664	-2.01008	-2.01008	-1.92783	-1.92783	-1.89764	-1.89764	-1.82329
		1.28844			-2.86672	-2.86672	-2.85832	-2.85832	-2.8439	-2.8439	-2.82288	-2.82288	-2.79463	-2.79463	-2.75852	-2.75852	-2.71399	-2.71399	-2.6606	-2.6606	-2.59819	-2.59819	-2.52723	-2.52723	-2.44949	-2.44949	-2.38584	-2.38584	-2.36443	-2.36443	-2.34349	-2.34349	-2.28539	-2.28539	-2.26652	-2.26652	-2.19419	-2.19419	-2.16888	-2.16888	-2.08871	-2.08871	-2.0621	-2.0621	-1.97653	-1.97653	-1.9498	-1.9498	-1.86917
		1.33286			-2.93879	-2.93879	-2.9297	-2.9297	-2.91416	-2.91416	-2.89168	-2.89168	-2.8617	-2.8617	-2.82364	-2.82364	-2.77698	-2.77698	-2.72135	-2.72135	-2.65666	-2.65666	-2.58345	-2.58345	-2.50368	-2.50368	-2.44624	-2.44624	-2.41915	-2.41915	-2.40341	-2.40341	-2.3427	-2.3427	-2.32113	-2.32113	-2.25055	-2.25055	-2.22156	-2.22156	-2.14306	-2.14306	-2.11367	-2.11367	-2.02751	-2.02751	-2.00162	-2.00162	-1.91558
		1.37729			-3.01102	-3.01102	-3.00124	-3.00124	-2.98463	-2.98463	-2.96073	-2.96073	-2.92904	-2.92904	-2.88905	-2.88905	-2.8403	-2.8403	-2.78246	-2.78246	-2.71552	-2.71552	-2.64009	-2.64009	-2.55837	-2.55837	-2.50838	-2.50838	-2.47533	-2.47533	-2.46339	-2.46339	-2.40214	-2.40214	-2.3756	-2.3756	-2.30853	-2.30853	-2.27448	-2.27448	-2.19926	-2.19926	-2.16506	-2.16506	-2.0812	-2.0812	-2.05239	-2.05239	-1.96351
		1.42172			-3.08334	-3.08334	-3.07291	-3.07291	-3.05523	-3.05523	-3.02995	-3.02995	-2.99659	-2.99659	-2.95471	-2.95471	-2.90389	-2.90389	-2.84387	-2.84387	-2.7747	-2.7747	-2.6971	-2.6971	-2.61353	-2.61353	-2.57194	-2.57194	-2.53485	-2.53485	-2.52177	-2.52177	-2.46308	-2.46308	-2.43057	-2.43057	-2.36749	-2.36749	-2.32815	-2.32815	-2.25658	-2.25658	-2.21686	-2.21686	-2.137	-2.137	-2.10246	-2.10246	-2.01454
		1.46615			-3.1557	-3.1557	-3.14462	-3.14462	-3.12592	-3.12592	-3.09927	-3.09927	-3.06428	-3.06428	-3.02053	-3.02053	-2.96768	-2.96768	-2.90552	-2.90552	-2.83416	-2.83416	-2.75442	-2.75442	-2.66916	-2.66916	-2.63674	-2.63674	-2.59764	-2.59764	-2.57882	-2.57882	-2.52494	-2.52494	-2.48665	-2.48665	-2.42682	-2.42682	-2.38311	-2.38311	-2.31428	-2.31428	-2.26969	-2.26969	-2.19383	-2.19383	-2.15268	-2.15268	-2.06919
		1.51058			-3.22803	-3.22803	-3.21633	-3.21633	-3.19663	-3.19663	-3.16865	-3.16865	-3.13205	-3.13205	-3.08648	-3.08648	-3.03163	-3.03163	-2.96735	-2.96735	-2.89384	-2.89384	-2.812	-2.812	-2.7253	-2.7253	-2.70263	-2.70263	-2.66227	-2.66227	-2.63619	-2.63619	-2.58713	-2.58713	-2.54435	-2.54435	-2.48593	-2.48593	-2.43981	-2.43981	-2.37173	-2.37173	-2.32411	-2.32411	-2.25072	-2.25072	-2.20384	-2.20384	-2.12585
		1.55501			-3.30029	-3.30029	-3.28798	-3.28798	-3.26731	-3.26731	-3.23803	-3.23803	-3.19985	-3.19985	-3.15248	-3.15248	-3.09567	-3.09567	-3.02932	-3.02932	-2.95368	-2.95368	-2.8698	-2.8698	-2.78212	-2.78212	-2.76939	-2.76939	-2.72797	-2.72797	-2.69495	-2.69495	-2.64902	-2.64902	-2.60405	-2.60405	-2.54438	-2.54438	-2.49852	-2.49852	-2.4285	-2.4285	-2.38056	-2.38056	-2.30698	-2.30698	-2.25669	-2.25669	-2.18279
		1.59944			-3.37243	-3.37243	-3.35953	-3.35953	-3.3379	-3.3379	-3.30734	-3.30734	-3.26762	-3.26762	-3.21849	-3.21849	-3.15975	-3.15975	-3.09136	-3.09136	-3.01364	-3.01364	-2.92779	-2.92779	-2.84094	-2.84094	-2.83581	-2.83581	-2.79429	-2.79429	-2.75578	-2.75578	-2.70999	-2.70999	-2.66586	-2.66586	-2.602	-2.602	-2.55927	-2.55927	-2.48447	-2.48447	-2.43919	-2.43919	-2.36224	-2.36224	-2.3118	-2.3118	-2.23885
		1.64387			-3.44439	-3.44439	-3.43091	-3.43091	-3.40835	-3.40835	-3.37655	-3.37655	-3.33532	-3.33532	-3.28446	-3.28446	-3.22383	-3.22383	-3.15343	-3.15343	-3.07368	-3.07368	-2.98593	-2.98593	-2.90727	-2.90727	-2.89669	-2.89669	-2.86065	-2.86065	-2.819	-2.819	-2.76975	-2.76975	-2.72958	-2.72958	-2.65897	-2.65897	-2.62175	-2.62175	-2.53984	-2.53984	-2.4998	-2.4998	-2.41652	-2.41652	-2.36944	-2.36944	-2.29346
		1.6883			-3.51614	-3.51614	-3.5021	-3.5021	-3.47862	-3.47862	-3.44561	-3.44561	-3.4029	-3.4029	-3.35034	-3.35034	-3.28785	-3.28785	-3.21549	-3.21549	-3.13374	-3.13374	-3.0442	-3.0442	-2.97653	-2.97653	-2.95734	-2.95734	-2.92614	-2.92614	-2.88442	-2.88442	-2.8285	-2.8285	-2.79479	-2.79479	-2.71577	-2.71577	-2.68539	-2.68539	-2.59508	-2.59508	-2.56178	-2.56178	-2.47016	-2.47016	-2.42932	-2.42932	-2.34657
		1.73272			-3.58763	-3.58763	-3.57303	-3.57303	-3.54867	-3.54867	-3.51446	-3.51446	-3.4703	-3.4703	-3.41609	-3.41609	-3.35177	-3.35177	-3.27748	-3.27748	-3.19379	-3.19379	-3.1026	-3.1026	-3.04668	-3.04668	-3.02079	-3.02079	-2.98962	-2.98962	-2.95157	-2.95157	-2.88688	-2.88688	-2.86089	-2.86089	-2.77331	-2.77331	-2.74921	-2.74921	-2.65109	-2.65109	-2.62408	-2.62408	-2.52383	-2.52383	-2.49063	-2.49063	-2.3986
		1.77715			-3.65881	-3.65881	-3.64368	-3.64368	-3.61844	-3.61844	-3.58307	-3.58307	-3.53749	-3.53749	-3.48165	-3.48165	-3.41555	-3.41555	-3.33938	-3.33938	-3.25379	-3.25379	-3.16116	-3.16116	-3.11744	-3.11744	-3.08744	-3.08744	-3.05083	-3.05083	-3.01996	-3.01996	-2.94607	-2.94607	-2.92678	-2.92678	-2.83316	-2.83316	-2.81155	-2.81155	-2.70935	-2.70935	-2.68505	-2.68505	-2.57869	-2.57869	-2.55189	-2.55189	-2.45023
		1.82158			-3.72965	-3.72965	-3.71399	-3.71399	-3.68791	-3.68791	-3.65139	-3.65139	-3.60442	-3.60442	-3.54699	-3.54699	-3.47914	-3.47914	-3.40112	-3.40112	-3.31371	-3.31371	-3.22002	-3.22002	-3.18854	-3.18854	-3.15648	-3.15648	-3.1108	-3.1108	-3.08899	-3.08899	-3.00826	-3.00826	-2.99036	-2.99036	-2.89648	-2.89648	-2.87119	-2.87119	-2.77099	-2.77099	-2.7434	-2.7434	-2.63656	-2.63656	-2.611	-2.611	-2.50261
		1.86601			-3.8001	-3.8001	-3.78393	-3.78393	-3.75701	-3.75701	-3.71938	-3.71938	-3.67105	-3.67105	-3.61206	-3.61206	-3.5425	-3.5425	-3.46269	-3.46269	-3.37351	-3.37351	-3.27973	-3.27973	-3.25938	-3.25938	-3.22698	-3.22698	-3.1714	-3.1714	-3.15745	-3.15745	-3.0744	-3.0744	-3.05068	-3.05068	-2.96224	-2.96224	-2.92908	-2.92908	-2.83511	-2.83511	-2.79987	-2.79987	-2.69808	-2.69808	-2.66706	-2.66706	-2.55789
		1.91044			-3.87013	-3.87013	-3.85345	-3.85345	-3.82572	-3.82572	-3.787	-3.787	-3.73734	-3.73734	-3.67682	-3.67682	-3.60559	-3.60559	-3.52403	-3.52403	-3.43316	-3.43316	-3.34259	-3.34259	-3.32764	-3.32764	-3.2984	-3.2984	-3.23631	-3.23631	-3.22201	-3.22201	-3.14257	-3.14257	-3.10973	-3.10973	-3.02885	-3.02885	-2.98677	-2.98677	-2.90009	-2.90009	-2.85594	-2.85594	-2.76158	-2.76158	-2.72148	-2.72148	-2.61785
		1.95487			-3.9397	-3.9397	-3.92253	-3.92253	-3.894	-3.894	-3.85421	-3.85421	-3.80325	-3.80325	-3.74124	-3.74124	-3.66838	-3.66838	-3.58512	-3.58512	-3.49264	-3.49264	-3.41153	-3.41153	-3.39047	-3.39047	-3.37031	-3.37031	-3.30572	-3.30572	-3.28275	-3.28275	-3.21123	-3.21123	-3.16912	-3.16912	-3.09521	-3.09521	-3.04527	-3.04527	-2.96474	-2.96474	-2.91268	-2.91268	-2.8253	-2.8253	-2.77583	-2.77583	-2.68053
		1.9993			-4.00876	-4.00876	-3.99111	-3.99111	-3.96181	-3.96181	-3.92098	-3.92098	-3.86875	-3.86875	-3.80528	-3.80528	-3.73083	-3.73083	-3.64591	-3.64591	-3.55194	-3.55194	-3.48364	-3.48364	-3.45152	-3.45152	-3.4418	-3.4418	-3.37645	-3.37645	-3.3431	-3.3431	-3.27943	-3.27943	-3.22979	-3.22979	-3.16047	-3.16047	-3.10531	-3.10531	-3.02815	-3.02815	-2.9709	-2.9709	-2.88803	-2.88803	-2.83116	-2.83116	-2.74342
		2.04373			-4.07729	-4.07729	-4.05917	-4.05917	-4.02911	-4.02911	-3.98726	-3.98726	-3.93378	-3.93378	-3.8689	-3.8689	-3.79289	-3.79289	-3.70638	-3.70638	-3.61106	-3.61106	-3.55678	-3.55678	-3.51829	-3.51829	-3.50753	-3.50753	-3.44725	-3.44725	-3.40462	-3.40462	-3.34632	-3.34632	-3.2924	-3.2924	-3.22393	-3.22393	-3.16739	-3.16739	-3.08973	-3.08973	-3.03116	-3.03116	-2.94898	-2.94898	-2.88833	-2.88833	-2.80499
		2.08815			-4.14525	-4.14525	-4.12667	-4.12667	-4.09587	-4.09587	-4.05302	-4.05302	-3.99833	-3.99833	-3.93206	-3.93206	-3.85454	-3.85454	-3.7665	-3.7665	-3.67002	-3.67002	-3.63035	-3.63035	-3.59044	-3.59044	-3.56867	-3.56867	-3.51732	-3.51732	-3.46821	-3.46821	-3.41111	-3.41111	-3.35718	-3.35718	-3.28527	-3.28527	-3.23158	-3.23158	-3.14929	-3.14929	-3.09365	-3.09365	-3.00778	-3.00778	-2.94788	-2.94788	-2.86435
		2.13258			-4.2126	-4.2126	-4.19358	-4.19358	-4.16204	-4.16204	-4.11822	-4.11822	-4.06235	-4.06235	-3.99472	-3.99472	-3.91575	-3.91575	-3.82623	-3.82623	-3.72891	-3.72891	-3.70413	-3.70413	-3.66323	-3.66323	-3.63072	-3.63072	-3.58569	-3.58569	-3.53421	-3.53421	-3.47344	-3.47344	-3.42392	-3.42392	-3.3447	-3.3447	-3.29752	-3.29752	-3.20708	-3.20708	-3.15806	-3.15806	-3.0646	-3.0646	-3.00987	-3.00987	-2.92122
		2.17701			-4.27932	-4.27932	-4.25985	-4.25985	-4.2276	-4.2276	-4.18283	-4.18283	-4.12581	-4.12581	-4.05686	-4.05686	-3.97647	-3.97647	-3.88556	-3.88556	-3.78802	-3.78802	-3.77788	-3.77788	-3.73583	-3.73583	-3.69527	-3.69527	-3.65125	-3.65125	-3.60228	-3.60228	-3.53364	-3.53364	-3.49201	-3.49201	-3.40277	-3.40277	-3.36456	-3.36456	-3.2637	-3.2637	-3.22371	-3.22371	-3.11996	-3.11996	-3.07375	-3.07375	-2.97594
		2.22144	M point		-4.34535	-4.34535	-4.32546	-4.32546	-4.29252	-4.29252	-4.24682	-4.24682	-4.18867	-4.18867	-4.11845	-4.11845	-4.03668	-4.03668	-3.94447	-3.94447	-3.85264	-3.85264	-3.84668	-3.84668	-3.80761	-3.80761	-3.76272	-3.76272	-3.71368	-3.71368	-3.67173	-3.67173	-3.59249	-3.59249	-3.56073	-3.56073	-3.46036	-3.46036	-3.43176	-3.43176	-3.32002	-3.32002	-3.28957	-3.28957	-3.17462	-3.17462	-3.13853	-3.13853	-3.02917
[truncated: 275 more columns]

## Sheet: Figure 1c
Figure 1c
		Layer index		layer-resolved Chern numbers		Cumulative Chern numbers
	Chern numbers	-0.5		1.45278		1.45278
		-0.447368		0.331819		1.7846
		-0.394737		0.173924		1.95853
		-0.342105		0.0312163		1.98974
		-0.289474		0.00477553		1.99452
		-0.236842		0.0048085		1.99933
		-0.184211		-0.000109492		1.99922
		-0.131579		0.000689292		1.99991
		-0.0789474		-1.56361e-05		1.99989
		-0.0263158		5.69866e-05		1.99995
		0.0263158		-5.69866e-05		1.99989
		0.0789474		1.56361e-05		1.99991
		0.131579		-0.000689292		1.99922
		0.184211		0.000109492		1.99933
		0.236842		-0.0048085		1.99452
		0.289474		-0.00477553		1.98974
		0.342105		-0.0312163		1.95853
		0.394737		-0.173924		1.7846
		0.447368		-0.331819		1.45278
		0.5		-1.45278		8.88178e-16

## Sheet: Figure 1d
Figure 1d
		Fermi energy		Top surface Chern number		Bottom surface Chern number
	Surface Chern number versus Fermi energy	-0.5		-0.768767		-0.768767
		-0.495		-0.778633		-0.778633
		-0.49		-0.786812		-0.786812
		-0.485		-0.8224		-0.8224
		-0.48		-0.847534		-0.847534
		-0.475		-0.887239		-0.887239
		-0.47		-0.936142		-0.936142
		-0.465		-0.990361		-0.990361
		-0.46		-1.05581		-1.05581
		-0.455		-1.14458		-1.14458
		-0.45		-1.2466		-1.2466
		-0.445		-1.32949		-1.32949
		-0.44		-1.40915		-1.40915
		-0.435		-1.48395		-1.48395
		-0.43		-1.56124		-1.56124
		-0.425		-1.62957		-1.62957
		-0.42		-1.70735		-1.70735
		-0.415		-1.758		-1.758
		-0.41		-1.76132		-1.76132
		-0.405		-1.77019		-1.77019
		-0.4		-1.77295		-1.77295
		-0.395		-1.77679		-1.77679
		-0.39		-1.78182		-1.78182
		-0.385		-1.78601		-1.78601
		-0.38		-1.79369		-1.79369
		-0.375		-1.79597		-1.79597
		-0.37		-1.80075		-1.80075
		-0.365		-1.80831		-1.80831
		-0.36		-1.81349		-1.81349
		-0.355		-1.81908		-1.81908
		-0.35		-1.82491		-1.82491
		-0.345		-1.83252		-1.83252
		-0.34		-1.83252		-1.83252
		-0.335		-1.84072		-1.84072
		-0.33		-1.8442		-1.8442
		-0.325		-1.85696		-1.85696
		-0.32		-1.86085		-1.86085
		-0.315		-1.865		-1.865
		-0.31		-1.87782		-1.87782
		-0.305		-1.88242		-1.88242
		-0.3		-1.88726		-1.88726
		-0.295		-1.89219		-1.89219
		-0.29		-1.90534		-1.90534
		-0.285		-1.90811		-1.90811
		-0.28		-1.91393		-1.91393
		-0.275		-1.92937		-1.92937
		-0.27		-1.93615		-1.93615
		-0.265		-1.94683		-1.94683
		-0.26		-1.95049		-1.95049
		-0.255		-1.95822		-1.95822
		-0.25		-1.97493		-1.97493
		-0.245		-1.98408		-1.98408
		-0.24		-1.99365		-1.99365
		-0.235		-1.99995		-1.99995
		-0.23		-1.99995		-1.99995
		-0.225		-1.99995		-1.99995
		-0.22		-1.99995		-1.99995
		-0.215		-1.99995		-1.99995
		-0.21		-1.99995		-1.99995
		-0.205		-1.99995		-1.99995
		-0.2		-1.99995		-1.99995
		-0.195		-1.99995		-1.99995
		-0.19		-1.99995		-1.99995
		-0.185		-1.99995		-1.99995
		-0.18		-1.99995		-1.99995
		-0.175		-1.99995		-1.99995
		-0.17		-1.99995		-1.99995
		-0.165		-1.99995		-1.99995
		-0.16		-1.99995		-1.99995
		-0.155		-1.99995		-1.99995
		-0.15		-1.99995		-1.99995
		-0.145		-1.99995		-1.99995
		-0.14		-1.99995		-1.99995
		-0.135		-1.99995		-1.99995
		-0.13		-1.99995		-1.99995
		-0.125		-1.99995		-1.99995
		-0.12		-1.99995		-1.99995
		-0.115		-1.99995		-1.99995
		-0.11		-1.99995		-1.99995
		-0.105		-1.99995		-1.99995
		-0.1		-1.99995		-1.99995
		-0.095		-1.99995		-1.99995
		-0.09		-1.99995		-1.99995
		-0.085		-1.99995		-1.99995
		-0.08		-1.99995		-1.99995
		-0.075		-1.99995		-1.99995
		-0.07		-1.99995		-1.99995
		-0.065		-1.99995		-1.99995
		-0.06		-1.99995		-1.99995
		-0.055		-1.99995		-1.99995
		-0.05		-1.99995		-1.99995
		-0.045		-1.99995		-1.99995
		-0.04		-1.99995		-1.99995
		-0.035		-1.99995		-1.99995
		-0.03		-1.99995		-1.99995
		-0.025		-1.99995		-1.99995
		-0.02		-1.99995		-1.99995
		-0.015		-1.99995		-1.99995
		-0.01		-1.99995		-1.99995
		-0.005		-1.99995		-1.99995
		0		-1.99995		-1.99995
		0.005		-1.99995		-1.99995
		0.01		-1.99995		-1.99995
		0.015		-1.99995		-1.99995
		0.02		-1.99995		-1.99995
		0.025		-1.99995		-1.99995
		0.03		-1.99995		-1.99995
		0.035		-1.99995		-1.99995
		0.04		-1.99995		-1.99995
		0.045		-1.99995		-1.99995
		0.05		-1.99995		-1.99995
		0.055		-1.99995		-1.99995
		0.06		-1.99995		-1.99995
		0.065		-1.99995		-1.99995
		0.07		-1.99995		-1.99995
		0.075		-1.99995		-1.99995
		0.08		-1.99995		-1.99995
		0.085		-1.99995		-1.99995
		0.09		-1.99995		-1.99995
		0.095		-1.99995		-1.99995
		0.1		-1.99995		-1.99995
		0.105		-1.99995		-1.99995
		0.11		-1.99995		-1.99995
		0.115		-1.99995		-1.99995
		0.12		-1.99995		-1.99995
		0.125		-1.99995		-1.99995
		0.13		-1.99995		-1.99995
		0.135		-1.99995		-1.99995
		0.14		-1.99995		-1.99995
		0.145		-1.99995		-1.99995
		0.15		-1.99995		-1.99995
		0.155		-1.99995		-1.99995
		0.16		-1.99995		-1.99995
		0.165		-1.99995		-1.99995
		0.17		-1.99995		-1.99995
		0.175		-1.99995		-1.99995
		0.18		-1.99995		-1.99995
		0.185		-1.99995		-1.99995
		0.19		-1.99995		-1.99995
		0.195		-1.99995		-1.99995
		0.2		-1.99995		-1.99995
		0.205		-1.99995		-1.99995
		0.21		-1.99995		-1.99995
		0.215		-1.99995		-1.99995
		0.22		-1.99995		-1.99995
		0.225		-1.99995		-1.99995
		0.23		-1.99995		-1.99995
		0.235		-1.99995		-1.99995
		0.24		-1.99365		-1.99365
		0.245		-1.98408		-1.98408
		0.25		-1.97493		-1.97493
		0.255		-1.95823		-1.95823
		0.26		-1.95049		-1.95049
		0.265		-1.94684		-1.94684
		0.27		-1.93615		-1.93615
		0.275		-1.92937		-1.92937
		0.28		-1.91393		-1.91393
		0.285		-1.90811		-1.90811
		0.29		-1.90534		-1.90534
		0.295		-1.8922		-1.8922
		0.3		-1.88727		-1.88727
		0.305		-1.88242		-1.88242
		0.31		-1.87783		-1.87783
		0.315		-1.86501		-1.86501
		0.32		-1.86086		-1.86086
		0.325		-1.85697		-1.85697
		0.33		-1.84421		-1.84421
		0.335		-1.84073		-1.84073
		0.34		-1.83254		-1.83254
		0.345		-1.83254		-1.83254
		0.35		-1.82493		-1.82493
		0.355		-1.8191		-1.8191
		0.36		-1.81351		-1.81351
		0.365		-1.80832		-1.80832
		0.37		-1.80077		-1.80077
		0.375		-1.79599		-1.79599
		0.38		-1.79372		-1.79372
		0.385		-1.78603		-1.78603
		0.39		-1.78185		-1.78185
		0.395		-1.77681		-1.77681
		0.4		-1.77297		-1.77297
		0.405		-1.77022		-1.77022
		0.41		-1.76135		-1.76135
		0.415		-1.75803		-1.75803
		0.42		-1.70738		-1.70738
		0.425		-1.6296		-1.6296
		0.43		-1.56129		-1.56129
		0.435		-1.48403		-1.48403
		0.44		-1.40926		-1.40926
		0.445		-1.32965		-1.32965
		0.45		-1.24684		-1.24684
		0.455		-1.14488		-1.14488
		0.46		-1.05624		-1.05624
		0.465		-0.990926		-0.990926
		0.47		-0.936859		-0.936859
		0.475		-0.88818		-0.88818
		0.48		-0.848745		-0.848745
		0.485		-0.823804		-0.823804
		0.49		-0.788433		-0.788433
		0.495		-0.780533		-0.780533
		0.5		-0.771124		-0.771124

## Sheet: Figure 2b
Figure 2b
		momentum		energy
	Energy spectrum and the average position	-1.5708		-5.2499834e+00	-5.23618	-5.21354	-5.1973	-5.18527	-5.18264	-5.16516	-5.14993	-5.14563	-5.13782	-5.1359	-5.11834	-5.10634	-5.09455	-5.09024	-5.08126	-5.06958	-5.065	-5.05431	-5.04937	-5.04332	-5.02226	-5.01819	-5.00979	-5.00576	-4.99282	-4.99096	-4.9863	-4.98105	-4.97294	-4.97	-4.9649	-4.95647	-4.94652	-4.94205	-4.93693	-4.92567	-4.9193	-4.91589	-4.90491	-4.90437	-4.89921	-4.89563	-4.8875	-4.88554	-4.87792
		-1.56451		-5.2427422e+00	-5.22895	-5.20632	-5.19009	-5.17807	-5.17545	-5.15798	-5.14275	-5.13847	-5.13066	-5.12875	-5.11119	-5.09921	-5.08744	-5.08312	-5.07411	-5.06244	-5.0579	-5.04722	-5.04226	-5.03625	-5.01517	-5.01113	-5.00272	-4.9985	-4.98573	-4.98379	-4.97897	-4.974	-4.96571	-4.96276	-4.95781	-4.94942	-4.93946	-4.93485	-4.92974	-4.91864	-4.91204	-4.90873	-4.89781	-4.89715	-4.89219	-4.88862	-4.88036	-4.87831	-4.87072
		-1.55823		-5.2354912e+00	-5.22171	-5.1991	-5.18286	-5.17085	-5.16825	-5.15078	-5.13555	-5.1313	-5.12347	-5.12157	-5.10402	-5.09206	-5.08031	-5.07598	-5.06695	-5.05529	-5.05078	-5.04011	-5.03514	-5.02916	-5.00807	-5.00404	-4.99564	-4.99123	-4.97864	-4.97662	-4.97164	-4.96693	-4.95848	-4.95551	-4.9507	-4.94236	-4.93239	-4.92765	-4.92253	-4.9116	-4.90478	-4.90157	-4.89072	-4.8899	-4.88515	-4.88159	-4.87322	-4.87108	-4.86351
		-1.55195		-5.2282304e+00	-5.21446	-5.19187	-5.17562	-5.16362	-5.16104	-5.14356	-5.12834	-5.12412	-5.11627	-5.11439	-5.09684	-5.0849	-5.07316	-5.06882	-5.05977	-5.04813	-5.04365	-5.03299	-5.028	-5.02206	-5.00096	-4.99694	-4.98855	-4.98395	-4.97153	-4.96943	-4.96429	-4.95984	-4.95125	-4.94825	-4.94358	-4.93529	-4.92532	-4.92043	-4.91531	-4.90456	-4.89751	-4.8944	-4.88361	-4.88265	-4.87811	-4.87455	-4.86606	-4.86383	-4.8563
		-1.54566		-5.2209601e+00	-5.2072	-5.18462	-5.16836	-5.15637	-5.15382	-5.13633	-5.12111	-5.11692	-5.10906	-5.10719	-5.08965	-5.07773	-5.06601	-5.06165	-5.05258	-5.04095	-5.03651	-5.02585	-5.02084	-5.01495	-4.99384	-4.98983	-4.98145	-4.97667	-4.96442	-4.96222	-4.95695	-4.95274	-4.94401	-4.94098	-4.93643	-4.92821	-4.91823	-4.91321	-4.90807	-4.8975	-4.89023	-4.88722	-4.87651	-4.87538	-4.87105	-4.8675	-4.85889	-4.85658	-4.84908
		-1.53938		-5.2136805e+00	-5.19993	-5.17737	-5.16108	-5.14911	-5.14659	-5.12909	-5.11387	-5.10971	-5.10183	-5.09997	-5.08244	-5.07054	-5.05884	-5.05447	-5.04538	-5.03376	-5.02935	-5.0187	-5.01368	-5.00782	-4.9867	-4.98271	-4.97433	-4.96938	-4.9573	-4.95501	-4.94959	-4.94563	-4.93678	-4.9337	-4.92928	-4.92111	-4.91113	-4.90598	-4.90081	-4.89043	-4.88295	-4.88003	-4.86939	-4.86811	-4.86398	-4.86044	-4.85171	-4.84931	-4.84184
		-1.5331		-5.2063919e+00	-5.19265	-5.17011	-5.15379	-5.14183	-5.13935	-5.12183	-5.10661	-5.10249	-5.09459	-5.09275	-5.07521	-5.06334	-5.05166	-5.04727	-5.03816	-5.02656	-5.02218	-5.01153	-5.0065	-5.00068	-4.97954	-4.97557	-4.9672	-4.96208	-4.95017	-4.94778	-4.94223	-4.9385	-4.92953	-4.92641	-4.9221	-4.914	-4.90403	-4.89875	-4.89355	-4.88335	-4.87566	-4.87284	-4.86226	-4.86083	-4.85689	-4.85336	-4.84451	-4.84204	-4.83461
		-1.52681		-5.1990945e+00	-5.18536	-5.16283	-5.14649	-5.13454	-5.1321	-5.11456	-5.09934	-5.09526	-5.08733	-5.0855	-5.06797	-5.05612	-5.04447	-5.04006	-5.03093	-5.01934	-5.01499	-5.00435	-4.9993	-4.99354	-4.97238	-4.96842	-4.96005	-4.95478	-4.94302	-4.94055	-4.93486	-4.93136	-4.92229	-4.91911	-4.91491	-4.90688	-4.89691	-4.89151	-4.88627	-4.87625	-4.86837	-4.86563	-4.85513	-4.85354	-4.8498	-4.84627	-4.83731	-4.83476	-4.82736
		-1.52053		-5.1917885e+00	-5.17807	-5.15555	-5.13917	-5.12723	-5.12484	-5.10727	-5.09206	-5.08802	-5.08006	-5.07825	-5.06072	-5.04889	-5.03727	-5.03284	-5.02368	-5.01211	-5.00779	-4.99716	-4.9921	-4.98637	-4.9652	-4.96125	-4.95289	-4.94747	-4.93587	-4.9333	-4.9275	-4.92421	-4.91504	-4.9118	-4.9077	-4.89975	-4.88978	-4.88426	-4.87898	-4.86915	-4.86107	-4.85842	-4.84799	-4.84625	-4.84269	-4.83917	-4.83009	-4.82747	-4.82011
		-1.51425		-5.1844742e+00	-5.17076	-5.14826	-5.13184	-5.11991	-5.11757	-5.09997	-5.08476	-5.08077	-5.07278	-5.07098	-5.05346	-5.04165	-5.03006	-5.0256	-5.01643	-5.00487	-5.00058	-4.98995	-4.98488	-4.9792	-4.95801	-4.95407	-4.94572	-4.94015	-4.92871	-4.92605	-4.92012	-4.91703	-4.90779	-4.90449	-4.90048	-4.89261	-4.88264	-4.87701	-4.87167	-4.86204	-4.85377	-4.8512	-4.84083	-4.83895	-4.83558	-4.83205	-4.82287	-4.82017	-4.81285
		-1.50796		-5.1771519e+00	-5.16345	-5.14096	-5.1245	-5.11258	-5.11029	-5.09266	-5.07745	-5.07351	-5.06548	-5.0637	-5.04618	-5.0344	-5.02284	-5.01835	-5.00916	-4.99761	-4.99336	-4.98274	-4.97764	-4.97202	-4.9508	-4.94688	-4.93854	-4.93283	-4.92153	-4.91878	-4.91275	-4.90985	-4.90053	-4.89718	-4.89324	-4.88546	-4.8755	-4.86975	-4.86436	-4.85491	-4.84646	-4.84397	-4.83367	-4.83165	-4.82845	-4.82493	-4.81563	-4.81286	-4.80558
		-1.50168		-5.1698217e+00	-5.15613	-5.13366	-5.11714	-5.10523	-5.103	-5.08533	-5.07013	-5.06624	-5.05817	-5.05641	-5.03889	-5.02713	-5.0156	-5.01108	-5.00188	-4.99034	-4.98612	-4.9755	-4.9704	-4.96482	-4.94359	-4.93968	-4.93135	-4.92551	-4.91435	-4.91151	-4.90537	-4.90265	-4.89326	-4.88986	-4.88599	-4.87829	-4.86834	-4.86249	-4.85703	-4.84777	-4.83915	-4.83674	-4.8265	-4.82434	-4.82131	-4.81779	-4.80838	-4.80555	-4.79831
		-1.4954		-5.1624840e+00	-5.1488	-5.12634	-5.10977	-5.09788	-5.09571	-5.07799	-5.0628	-5.05895	-5.05085	-5.04911	-5.03158	-5.01985	-5.00836	-5.0038	-4.99458	-4.98306	-4.97887	-4.96826	-4.96314	-4.95761	-4.93636	-4.93246	-4.92414	-4.91817	-4.90716	-4.90423	-4.89799	-4.89543	-4.88599	-4.88254	-4.87872	-4.87111	-4.86117	-4.85522	-4.8497	-4.84063	-4.83184	-4.82949	-4.81931	-4.81703	-4.81416	-4.81064	-4.80113	-4.79823	-4.79104
		-1.48911		-5.1551390e+00	-5.14146	-5.11902	-5.10238	-5.0905	-5.0884	-5.07064	-5.05545	-5.05166	-5.04352	-5.04179	-5.02427	-5.01256	-5.0011	-4.99651	-4.98728	-4.97577	-4.9716	-4.961	-4.95588	-4.9504	-4.92912	-4.92523	-4.91693	-4.91084	-4.89995	-4.89693	-4.89061	-4.8882	-4.87872	-4.87522	-4.87144	-4.86393	-4.85398	-4.84795	-4.84235	-4.83347	-4.82452	-4.82224	-4.81212	-4.80972	-4.807	-4.80348	-4.79386	-4.79091	-4.78375
		-1.48283		-5.1477869e+00	-5.13412	-5.11169	-5.09499	-5.08312	-5.08109	-5.06327	-5.04809	-5.04436	-5.03617	-5.03446	-5.01694	-5.00526	-4.99384	-4.98921	-4.97996	-4.96847	-4.96433	-4.95373	-4.9486	-4.94317	-4.92186	-4.91799	-4.9097	-4.90349	-4.89274	-4.88964	-4.88323	-4.88096	-4.87144	-4.86789	-4.86415	-4.85673	-4.84679	-4.84067	-4.835	-4.8263	-4.8172	-4.81498	-4.80492	-4.8024	-4.79983	-4.79631	-4.78658	-4.78358	-4.77646
		-1.47655		-5.1404281e+00	-5.12677	-5.10435	-5.08758	-5.07572	-5.07377	-5.05589	-5.04071	-5.03705	-5.02881	-5.02712	-5.0096	-4.99794	-4.98656	-4.9819	-4.97263	-4.96115	-4.95704	-4.94645	-4.9413	-4.93593	-4.9146	-4.91074	-4.90246	-4.89614	-4.88551	-4.88233	-4.87586	-4.8737	-4.86415	-4.86056	-4.85684	-4.84952	-4.83959	-4.83338	-4.82764	-4.81913	-4.80988	-4.80772	-4.79772	-4.79508	-4.79265	-4.78913	-4.7793	-4.77624	-4.76917
		-1.47027		-5.1330627e+00	-5.11941	-5.09701	-5.08016	-5.06831	-5.06644	-5.0485	-5.03333	-5.02973	-5.02144	-5.01977	-5.00225	-4.99062	-4.97928	-4.97457	-4.96529	-4.95383	-4.94974	-4.93916	-4.934	-4.92868	-4.90733	-4.90347	-4.89521	-4.88879	-4.87828	-4.87502	-4.86848	-4.86642	-4.85685	-4.85323	-4.84952	-4.84231	-4.83238	-4.82609	-4.82027	-4.81194	-4.80255	-4.80044	-4.7905	-4.78775	-4.78546	-4.78193	-4.77201	-4.76889	-4.76187
		-1.46398		-5.1256910e+00	-5.11205	-5.08966	-5.07272	-5.06089	-5.05911	-5.0411	-5.02593	-5.02241	-5.01405	-5.01241	-4.99488	-4.98328	-4.97199	-4.96723	-4.95794	-4.94649	-4.94243	-4.93186	-4.92669	-4.92143	-4.90004	-4.8962	-4.88795	-4.88143	-4.87103	-4.86769	-4.86111	-4.85913	-4.84955	-4.84589	-4.84219	-4.83508	-4.82516	-4.8188	-4.8129	-4.80474	-4.79522	-4.79316	-4.78328	-4.78043	-4.77826	-4.77473	-4.76471	-4.76155	-4.75457
		-1.4577		-5.1183133e+00	-5.10468	-5.0823	-5.06528	-5.05346	-5.05176	-5.03369	-5.01853	-5.01507	-5.00666	-5.00504	-4.98751	-4.97593	-4.96468	-4.95988	-4.95058	-4.93914	-4.93511	-4.92454	-4.91937	-4.91416	-4.89274	-4.88891	-4.88067	-4.87406	-4.86378	-4.86037	-4.85373	-4.85183	-4.84225	-4.83856	-4.83485	-4.82784	-4.81793	-4.81149	-4.80552	-4.79754	-4.78789	-4.78587	-4.77605	-4.7731	-4.77105	-4.76752	-4.75741	-4.75419	-4.74726
		-1.45142		-5.1109300e+00	-5.0973	-5.07494	-5.05782	-5.04602	-5.04441	-5.02626	-5.01111	-5.00773	-4.99925	-4.99766	-4.98012	-4.96857	-4.95737	-4.95252	-4.9432	-4.93178	-4.92778	-4.91722	-4.91203	-4.90688	-4.88544	-4.88161	-4.87339	-4.86669	-4.85651	-4.85303	-4.84636	-4.84451	-4.83493	-4.83122	-4.8275	-4.82059	-4.81068	-4.80419	-4.79814	-4.79032	-4.78056	-4.77857	-4.76881	-4.76576	-4.76383	-4.7603	-4.75009	-4.74684	-4.73995
		-1.44513		-5.1035411e+00	-5.08992	-5.06757	-5.05035	-5.03856	-5.03706	-5.01883	-5.00368	-5.00038	-4.99184	-4.99026	-4.97273	-4.96121	-4.95005	-4.94515	-4.93582	-4.92441	-4.92044	-4.90988	-4.90469	-4.8996	-4.87812	-4.87431	-4.8661	-4.85932	-4.84924	-4.84569	-4.83899	-4.83718	-4.82762	-4.82387	-4.82014	-4.81334	-4.80343	-4.79688	-4.79076	-4.7831	-4.77323	-4.77127	-4.76157	-4.75843	-4.7566	-4.75307	-4.74277	-4.73947	-4.73263
		-1.43885		-5.0961471e+00	-5.08253	-5.06019	-5.04288	-5.0311	-5.02969	-5.01138	-4.99624	-4.99302	-4.98441	-4.98286	-4.96532	-4.95383	-4.94272	-4.93777	-4.92843	-4.91703	-4.91308	-4.90254	-4.89733	-4.8923	-4.87079	-4.86699	-4.8588	-4.85194	-4.84196	-4.83834	-4.83163	-4.82983	-4.82029	-4.81653	-4.81278	-4.80607	-4.79617	-4.78956	-4.78336	-4.77586	-4.76589	-4.76396	-4.75431	-4.75109	-4.74937	-4.74583	-4.73545	-4.73211	-4.72532
		-1.43257		-5.0887482e+00	-5.07514	-5.05281	-5.03539	-5.02362	-5.02232	-5.00392	-4.98879	-4.98565	-4.97697	-4.97544	-4.9579	-4.94644	-4.93539	-4.93038	-4.92103	-4.90965	-4.90572	-4.89518	-4.88997	-4.885	-4.86345	-4.85966	-4.85149	-4.84456	-4.83467	-4.83099	-4.82426	-4.82248	-4.81296	-4.80918	-4.80541	-4.7988	-4.7889	-4.78223	-4.77597	-4.76862	-4.75856	-4.75664	-4.74705	-4.74375	-4.74212	-4.73859	-4.72812	-4.72474	-4.71799
		-1.42628		-5.0813447e+00	-5.06774	-5.04543	-5.02789	-5.01614	-5.01495	-4.99645	-4.98133	-4.97828	-4.96952	-4.96802	-4.95047	-4.93904	-4.92804	-4.92298	-4.91362	-4.90225	-4.89835	-4.88781	-4.8826	-4.87769	-4.85611	-4.85232	-4.84416	-4.83717	-4.82737	-4.82363	-4.81689	-4.81511	-4.80562	-4.80183	-4.79803	-4.79152	-4.78162	-4.77491	-4.76857	-4.76137	-4.75122	-4.74932	-4.73979	-4.73641	-4.73487	-4.73133	-4.72078	-4.71736	-4.71067
		-1.42		-5.0739368e+00	-5.06034	-5.03804	-5.02038	-5.00865	-5.00756	-4.98897	-4.97386	-4.97091	-4.96207	-4.96059	-4.94304	-4.93164	-4.92069	-4.91557	-4.9062	-4.89484	-4.89096	-4.88044	-4.87522	-4.87037	-4.84875	-4.84498	-4.83683	-4.82978	-4.82006	-4.81626	-4.80953	-4.80774	-4.79828	-4.79447	-4.79064	-4.78423	-4.77434	-4.76757	-4.76118	-4.75411	-4.74387	-4.74199	-4.73252	-4.72907	-4.72761	-4.72407	-4.71344	-4.70999	-4.70334
		-1.41372		-5.0665249e+00	-5.05294	-5.03064	-5.01286	-5.00114	-5.00017	-4.98149	-4.96638	-4.96352	-4.9546	-4.95314	-4.93559	-4.92422	-4.91333	-4.90815	-4.89877	-4.88742	-4.88357	-4.87305	-4.86783	-4.86304	-4.84139	-4.83762	-4.8295	-4.82238	-4.81274	-4.80889	-4.80216	-4.80036	-4.79093	-4.78711	-4.78326	-4.77693	-4.76704	-4.76023	-4.75377	-4.74684	-4.73653	-4.73466	-4.72524	-4.72173	-4.72034	-4.7168	-4.70609	-4.70261	-4.69601
		-1.40743		-5.0591093e+00	-5.04553	-5.02324	-5.00533	-4.99364	-4.99278	-4.97399	-4.9589	-4.95613	-4.94712	-4.94569	-4.92813	-4.9168	-4.90597	-4.90072	-4.89133	-4.88	-4.87617	-4.86566	-4.86043	-4.8557	-4.83401	-4.83026	-4.82215	-4.81498	-4.80542	-4.80151	-4.79479	-4.79297	-4.78358	-4.77975	-4.77586	-4.76962	-4.75973	-4.75289	-4.74637	-4.73957	-4.72919	-4.72732	-4.71796	-4.71438	-4.71306	-4.70952	-4.69874	-4.69522	-4.68867
		-1.40115		-5.0516901e+00	-5.03811	-5.01584	-4.99779	-4.98612	-4.98537	-4.96648	-4.9514	-4.94874	-4.93964	-4.93823	-4.92067	-4.90937	-4.89859	-4.89328	-4.88388	-4.87257	-4.86876	-4.85825	-4.85302	-4.84836	-4.82663	-4.82288	-4.81479	-4.80758	-4.79809	-4.79413	-4.78742	-4.78558	-4.77622	-4.77239	-4.76847	-4.76231	-4.75242	-4.74554	-4.73897	-4.73229	-4.72184	-4.71998	-4.71067	-4.70704	-4.70577	-4.70224	-4.69139	-4.68784	-4.68134
		-1.39487		-5.0442679e+00	-5.0307	-5.00843	-4.99024	-4.9786	-4.97796	-4.95896	-4.94389	-4.94134	-4.93214	-4.93076	-4.9132	-4.90193	-4.89121	-4.88583	-4.87643	-4.86512	-4.86134	-4.85084	-4.84561	-4.84101	-4.81924	-4.8155	-4.80743	-4.80017	-4.79075	-4.78674	-4.78004	-4.77818	-4.76886	-4.76502	-4.76107	-4.75499	-4.7451	-4.73819	-4.73157	-4.725	-4.71449	-4.71264	-4.70337	-4.69969	-4.69848	-4.69494	-4.68403	-4.68045	-4.674
		-1.38858		-5.0368427e+00	-5.02328	-5.00102	-4.98268	-4.97109	-4.97053	-4.95144	-4.93638	-4.93393	-4.92464	-4.92328	-4.90571	-4.89448	-4.88383	-4.87837	-4.86896	-4.85768	-4.85392	-4.84342	-4.83819	-4.83366	-4.81184	-4.80811	-4.80006	-4.79276	-4.78341	-4.77935	-4.77266	-4.77079	-4.76149	-4.75765	-4.75367	-4.74766	-4.73777	-4.73083	-4.72416	-4.7177	-4.70714	-4.70529	-4.69607	-4.69234	-4.69118	-4.68765	-4.67667	-4.67307	-4.66666
		-1.3823		-5.0294150e+00	-5.01586	-4.99361	-4.97512	-4.96358	-4.96308	-4.94391	-4.92886	-4.92652	-4.91713	-4.9158	-4.89822	-4.88703	-4.87643	-4.87091	-4.86149	-4.85022	-4.84648	-4.83599	-4.83076	-4.82629	-4.80444	-4.80071	-4.79268	-4.78535	-4.77605	-4.77196	-4.76528	-4.76338	-4.75412	-4.75027	-4.74626	-4.74033	-4.73044	-4.72347	-4.71676	-4.7104	-4.69979	-4.69794	-4.68877	-4.685	-4.68387	-4.68034	-4.66931	-4.66568	-4.65932
		-1.37602		-5.0219850e+00	-5.00843	-4.98619	-4.96754	-4.95608	-4.95561	-4.93636	-4.92133	-4.91911	-4.90961	-4.9083	-4.89073	-4.87957	-4.86904	-4.86344	-4.85402	-4.84275	-4.83904	-4.82856	-4.82332	-4.81892	-4.79702	-4.7933	-4.78529	-4.77794	-4.7687	-4.76456	-4.7579	-4.75598	-4.74674	-4.7429	-4.73886	-4.73298	-4.72309	-4.7161	-4.70936	-4.70309	-4.69243	-4.69059	-4.68146	-4.67765	-4.67656	-4.67304	-4.66194	-4.65829	-4.65198
		-1.36973		-5.0145530e+00	-5.00101	-4.97878	-4.95996	-4.94861	-4.9481	-4.92881	-4.91379	-4.91169	-4.90208	-4.9008	-4.88322	-4.8721	-4.86163	-4.85595	-4.84653	-4.83528	-4.83159	-4.82111	-4.81588	-4.81155	-4.7896	-4.78589	-4.77789	-4.77053	-4.76133	-4.75715	-4.75051	-4.74857	-4.73936	-4.73552	-4.73145	-4.72564	-4.71574	-4.70874	-4.70195	-4.69577	-4.68508	-4.68323	-4.67415	-4.6703	-4.66924	-4.66572	-4.65457	-4.65089	-4.64463
		-1.36345		-5.0071194e+00	-4.99358	-4.97136	-4.95237	-4.94115	-4.94057	-4.92125	-4.90625	-4.90427	-4.89454	-4.89329	-4.87571	-4.86463	-4.85422	-4.84847	-4.83904	-4.8278	-4.82413	-4.81366	-4.80843	-4.80417	-4.78217	-4.77847	-4.77049	-4.76311	-4.75396	-4.74975	-4.74312	-4.74117	-4.73198	-4.72813	-4.72405	-4.71828	-4.70839	-4.70136	-4.69455	-4.68845	-4.67772	-4.67588	-4.66684	-4.66295	-4.66192	-4.6584	-4.6472	-4.6435	-4.63729
		-1.35717		-4.9996845e+00	-4.98615	-4.96393	-4.94478	-4.93371	-4.93301	-4.91369	-4.89869	-4.89685	-4.887	-4.88577	-4.86819	-4.85715	-4.84681	-4.84097	-4.83154	-4.82032	-4.81667	-4.80621	-4.80097	-4.79678	-4.77474	-4.77104	-4.76309	-4.75569	-4.74658	-4.74234	-4.73573	-4.73376	-4.72459	-4.72075	-4.71664	-4.71093	-4.70102	-4.69399	-4.68716	-4.68112	-4.67036	-4.66852	-4.65952	-4.6556	-4.65459	-4.65108	-4.63983	-4.63611	-4.62995
		-1.35088		-4.9922485e+00	-4.97872	-4.95651	-4.93717	-4.92628	-4.92544	-4.90612	-4.89114	-4.88942	-4.87945	-4.87825	-4.86066	-4.84966	-4.83939	-4.83347	-4.82404	-4.81283	-4.8092	-4.79874	-4.79351	-4.78939	-4.7673	-4.76361	-4.75567	-4.74827	-4.7392	-4.73493	-4.72833	-4.72636	-4.71719	-4.71336	-4.70924	-4.70356	-4.69365	-4.68661	-4.67976	-4.67379	-4.663	-4.66116	-4.65219	-4.64825	-4.64725	-4.64375	-4.63246	-4.62872	-4.6226
		-1.3446		-4.9848118e+00	-4.97128	-4.94908	-4.92956	-4.91885	-4.91785	-4.89854	-4.88357	-4.88199	-4.8719	-4.87072	-4.85313	-4.84217	-4.83196	-4.82596	-4.81653	-4.80533	-4.80172	-4.79127	-4.78604	-4.78199	-4.75985	-4.75617	-4.74825	-4.74085	-4.73181	-4.72751	-4.72093	-4.71896	-4.7098	-4.70597	-4.70183	-4.69619	-4.68628	-4.67922	-4.67236	-4.66645	-4.65564	-4.6538	-4.64487	-4.64089	-4.63991	-4.63642	-4.62508	-4.62133	-4.61526
		-1.33832		-4.9773747e+00	-4.96385	-4.94166	-4.92194	-4.91142	-4.91025	-4.89095	-4.876	-4.87455	-4.86433	-4.86318	-4.84559	-4.83468	-4.82454	-4.81845	-4.80901	-4.79783	-4.79424	-4.78379	-4.77857	-4.77459	-4.7524	-4.74872	-4.74083	-4.73343	-4.72442	-4.72009	-4.71352	-4.71155	-4.7024	-4.69858	-4.69442	-4.68882	-4.6789	-4.67184	-4.66497	-4.65911	-4.64828	-4.64644	-4.63754	-4.63354	-4.63257	-4.62909	-4.61771	-4.61393	-4.60791
		-1.33204		-4.9699375e+00	-4.95642	-4.93423	-4.91432	-4.90399	-4.90264	-4.88336	-4.86843	-4.86712	-4.85676	-4.85564	-4.83805	-4.82718	-4.8171	-4.81093	-4.80149	-4.79032	-4.78675	-4.77631	-4.7711	-4.76718	-4.74495	-4.74127	-4.7334	-4.72601	-4.71702	-4.71268	-4.70611	-4.70415	-4.695	-4.69119	-4.68702	-4.68144	-4.67151	-4.66445	-4.65758	-4.65176	-4.64092	-4.63908	-4.63021	-4.62619	-4.62522	-4.62175	-4.61034	-4.60654	-4.60057
		-1.32575		-4.9625006e+00	-4.94898	-4.9268	-4.90669	-4.89656	-4.89503	-4.87576	-4.86085	-4.85968	-4.84919	-4.84809	-4.8305	-4.81967	-4.80967	-4.8034	-4.79396	-4.78281	-4.77926	-4.76882	-4.76362	-4.75977	-4.73748	-4.73381	-4.72596	-4.71859	-4.70962	-4.70525	-4.6987	-4.69675	-4.6876	-4.6838	-4.67962	-4.67406	-4.66412	-4.65706	-4.65019	-4.64441	-4.63356	-4.63172	-4.62288	-4.61884	-4.61787	-4.61441	-4.60296	-4.59916	-4.59322
		-1.31947		-4.9550642e+00	-4.94155	-4.91938	-4.89905	-4.88914	-4.88741	-4.86815	-4.85327	-4.85224	-4.84161	-4.84054	-4.82294	-4.81217	-4.80222	-4.79587	-4.78643	-4.77529	-4.77176	-4.76133	-4.75613	-4.75235	-4.73002	-4.72635	-4.71852	-4.71117	-4.70222	-4.69783	-4.69129	-4.68936	-4.6802	-4.67641	-4.67221	-4.66667	-4.65673	-4.64967	-4.64281	-4.63705	-4.6262	-4.62436	-4.61554	-4.61149	-4.61052	-4.60706	-4.59559	-4.59177	-4.58588
		-1.31319		-4.9476288e+00	-4.93412	-4.91195	-4.89141	-4.88171	-4.87978	-4.86054	-4.84568	-4.84479	-4.83402	-4.83298	-4.81538	-4.80466	-4.79478	-4.78833	-4.7789	-4.76776	-4.76426	-4.75383	-4.74864	-4.74493	-4.72254	-4.71888	-4.71107	-4.70375	-4.69481	-4.69041	-4.68387	-4.68196	-4.67279	-4.66902	-4.66481	-4.65928	-4.64933	-4.64228	-4.63543	-4.62969	-4.61884	-4.61701	-4.60821	-4.60414	-4.60316	-4.59972	-4.58821	-4.58438	-4.57854
		-1.3069		-4.9401945e+00	-4.92669	-4.90453	-4.88377	-4.87429	-4.87215	-4.85293	-4.8381	-4.83735	-4.82643	-4.82541	-4.80782	-4.79714	-4.78733	-4.78079	-4.77136	-4.76024	-4.75675	-4.74632	-4.74115	-4.73751	-4.71507	-4.7114	-4.70362	-4.69634	-4.6874	-4.68299	-4.67646	-4.67457	-4.66538	-4.66163	-4.65741	-4.65188	-4.64193	-4.63489	-4.62805	-4.62233	-4.61148	-4.60965	-4.60087	-4.59679	-4.5958	-4.59237	-4.58084	-4.577	-4.5712
		-1.30062		-4.9327619e+00	-4.91926	-4.8971	-4.87611	-4.86687	-4.86451	-4.84531	-4.83052	-4.82989	-4.81884	-4.81784	-4.80025	-4.78963	-4.77988	-4.77324	-4.76381	-4.75271	-4.74924	-4.73882	-4.73366	-4.73008	-4.70759	-4.70393	-4.69617	-4.68892	-4.67999	-4.67556	-4.66904	-4.66718	-4.65798	-4.65423	-4.65002	-4.64449	-4.63452	-4.62749	-4.62068	-4.61496	-4.60412	-4.6023	-4.59353	-4.58945	-4.58844	-4.58502	-4.57347	-4.56962	-4.56387
		-1.29434		-4.9253311e+00	-4.91183	-4.88968	-4.86846	-4.85945	-4.85687	-4.83768	-4.82295	-4.82242	-4.81124	-4.81027	-4.79267	-4.78211	-4.77243	-4.76569	-4.75626	-4.74517	-4.74172	-4.73131	-4.72616	-4.72265	-4.70011	-4.69645	-4.68871	-4.68151	-4.67257	-4.66814	-4.66162	-4.65979	-4.65057	-4.64684	-4.64262	-4.63709	-4.62711	-4.6201	-4.61331	-4.60759	-4.59676	-4.59494	-4.58619	-4.5821	-4.58107	-4.57767	-4.5661	-4.56224	-4.55653
		-1.28805		-4.9179026e+00	-4.90441	-4.88226	-4.8608	-4.85203	-4.84922	-4.83005	-4.8154	-4.81492	-4.80364	-4.80269	-4.7851	-4.77459	-4.76497	-4.75813	-4.74871	-4.73763	-4.7342	-4.72379	-4.71866	-4.71522	-4.69262	-4.68896	-4.68125	-4.6741	-4.66515	-4.66071	-4.65421	-4.6524	-4.64316	-4.63945	-4.63523	-4.62968	-4.61969	-4.61271	-4.60594	-4.60022	-4.58941	-4.58759	-4.57885	-4.57476	-4.5737	-4.57032	-4.55873	-4.55486	-4.5492
		-1.28177		-4.9104766e+00	-4.89698	-4.87484	-4.85314	-4.84461	-4.84157	-4.82242	-4.80788	-4.80739	-4.79603	-4.7951	-4.77752	-4.76706	-4.75751	-4.75057	-4.74116	-4.73009	-4.72668	-4.71627	-4.71116	-4.70778	-4.68513	-4.68147	-4.67379	-4.66669	-4.65773	-4.65329	-4.64679	-4.64501	-4.63575	-4.63207	-4.62784	-4.62228	-4.61228	-4.60531	-4.59858	-4.59285	-4.58205	-4.58024	-4.57152	-4.56742	-4.56634	-4.56296	-4.55136	-4.54749	-4.54187
		-1.27549		-4.9030536e+00	-4.88956	-4.86742	-4.84547	-4.83719	-4.83391	-4.81478	-4.8004	-4.79982	-4.78842	-4.78752	-4.76993	-4.75954	-4.75005	-4.74301	-4.7336	-4.72255	-4.71915	-4.70875	-4.70366	-4.70034	-4.67764	-4.67398	-4.66632	-4.65928	-4.65031	-4.64587	-4.63937	-4.63763	-4.62835	-4.62468	-4.62045	-4.61487	-4.60486	-4.59792	-4.59122	-4.58547	-4.5747	-4.57289	-4.56418	-4.56008	-4.55896	-4.55561	-4.54399	-4.54012	-4.53454
		-1.2692		-4.8956338e+00	-4.88215	-4.86001	-4.8378	-4.82978	-4.82625	-4.80714	-4.79293	-4.79224	-4.78081	-4.77993	-4.76234	-4.75202	-4.74259	-4.73544	-4.72604	-4.715	-4.71162	-4.70122	-4.69616	-4.6929	-4.67014	-4.66649	-4.65885	-4.65188	-4.64289	-4.63845	-4.63196	-4.63025	-4.62094	-4.6173	-4.61306	-4.60746	-4.59744	-4.59053	-4.58387	-4.57809	-4.56736	-4.56555	-4.55684	-4.55275	-4.55159	-4.54825	-4.53663	-4.53276	-4.52722
		-1.26292		-4.8882176e+00	-4.87473	-4.8526	-4.83012	-4.82237	-4.81859	-4.7995	-4.78549	-4.78463	-4.77319	-4.77233	-4.75476	-4.7445	-4.73512	-4.72788	-4.71848	-4.70746	-4.70409	-4.6937	-4.68866	-4.68545	-4.66265	-4.65899	-4.65138	-4.64449	-4.63546	-4.63103	-4.62455	-4.62287	-4.61354	-4.60992	-4.60567	-4.60005	-4.59001	-4.58314	-4.57652	-4.57071	-4.56002	-4.55821	-4.5495	-4.54542	-4.54422	-4.5409	-4.52927	-4.5254	-4.5199
		-1.25664		-4.8808054e+00	-4.86732	-4.84519	-4.82245	-4.81496	-4.81093	-4.79185	-4.77805	-4.77702	-4.76557	-4.76473	-4.74716	-4.73697	-4.72766	-4.7203	-4.71092	-4.69991	-4.69656	-4.68617	-4.68116	-4.678	-4.65515	-4.65149	-4.6439	-4.6371	-4.62804	-4.62362	-4.61714	-4.61549	-4.60613	-4.60255	-4.59829	-4.59264	-4.58259	-4.57575	-4.56918	-4.56333	-4.55268	-4.55087	-4.54217	-4.5381	-4.53684	-4.53354	-4.52191	-4.51804	-4.51258
		-1.25035		-4.8733975e+00	-4.85992	-4.83779	-4.81477	-4.80755	-4.80326	-4.78421	-4.77062	-4.7694	-4.75795	-4.75714	-4.73957	-4.72945	-4.72019	-4.71273	-4.70336	-4.69235	-4.68902	-4.67864	-4.67366	-4.67055	-4.64765	-4.64399	-4.63643	-4.62971	-4.62061	-4.6162	-4.60974	-4.60811	-4.59873	-4.59518	-4.59091	-4.58523	-4.57517	-4.56837	-4.56184	-4.55595	-4.54534	-4.54353	-4.53484	-4.53078	-4.52946	-4.52618	-4.51455	-4.51069	-4.50527
		-1.24407		-4.8659942e+00	-4.85251	-4.83039	-4.80709	-4.80015	-4.79559	-4.77656	-4.7632	-4.76177	-4.75033	-4.74953	-4.73198	-4.72193	-4.71272	-4.70516	-4.69579	-4.6848	-4.68149	-4.67111	-4.66616	-4.6631	-4.64015	-4.63649	-4.62895	-4.62233	-4.61319	-4.60879	-4.60235	-4.60072	-4.59134	-4.58781	-4.58353	-4.57781	-4.56774	-4.56098	-4.55451	-4.54857	-4.53802	-4.5362	-4.5275	-4.52347	-4.52209	-4.51883	-4.5072	-4.50334	-4.49797
		-1.23779		-4.8585959e+00	-4.84512	-4.82299	-4.79941	-4.79276	-4.78791	-4.7689	-4.75578	-4.75415	-4.7427	-4.74193	-4.72438	-4.71441	-4.70525	-4.69758	-4.68822	-4.67725	-4.67395	-4.66357	-4.65866	-4.65564	-4.63264	-4.62899	-4.62147	-4.61496	-4.60576	-4.60138	-4.59497	-4.59334	-4.58394	-4.58045	-4.57615	-4.5704	-4.56031	-4.5536	-4.54718	-4.54119	-4.53069	-4.52887	-4.52018	-4.51616	-4.51471	-4.51148	-4.49985	-4.496	-4.49066
		-1.2315		-4.8512030e+00	-4.83773	-4.8156	-4.79173	-4.78536	-4.78024	-4.76125	-4.74837	-4.74652	-4.73507	-4.73433	-4.71679	-4.7069	-4.69777	-4.69	-4.68066	-4.66969	-4.66641	-4.65604	-4.65116	-4.64819	-4.62514	-4.62149	-4.614	-4.60759	-4.59834	-4.59398	-4.58759	-4.58596	-4.57655	-4.5731	-4.56878	-4.56299	-4.55289	-4.54623	-4.53985	-4.53381	-4.52338	-4.52154	-4.51285	-4.50886	-4.50733	-4.50412	-4.49251	-4.48867	-4.48337
		-1.22522		-4.8438159e+00	-4.83034	-4.80822	-4.78404	-4.77798	-4.77257	-4.75359	-4.74096	-4.73888	-4.72745	-4.72672	-4.70919	-4.69939	-4.6903	-4.68242	-4.67309	-4.66214	-4.65888	-4.6485	-4.64367	-4.64073	-4.61764	-4.61398	-4.60652	-4.60023	-4.59092	-4.58658	-4.58022	-4.57857	-4.56917	-4.56575	-4.5614	-4.55557	-4.54546	-4.53886	-4.53253	-4.52643	-4.51607	-4.51422	-4.50553	-4.50157	-4.49995	-4.49677	-4.48516	-4.48134	-4.47608
		-1.21894		-4.8364348e+00	-4.82296	-4.80084	-4.77636	-4.77059	-4.76489	-4.74594	-4.73356	-4.73125	-4.71982	-4.71911	-4.70159	-4.69188	-4.68283	-4.67484	-4.66552	-4.65459	-4.65134	-4.64097	-4.63618	-4.63327	-4.61014	-4.60648	-4.59904	-4.59288	-4.5835	-4.57918	-4.57286	-4.57118	-4.56179	-4.55841	-4.55403	-4.54816	-4.53804	-4.53149	-4.52522	-4.51905	-4.50877	-4.5069	-4.49821	-4.49428	-4.49257	-4.48942	-4.47783	-4.47402	-4.46879
		-1.21265		-4.8290601e+00	-4.81559	-4.79347	-4.76867	-4.76322	-4.75721	-4.73828	-4.72616	-4.72362	-4.71219	-4.7115	-4.694	-4.68437	-4.67535	-4.66726	-4.65796	-4.64703	-4.6438	-4.63344	-4.6287	-4.6258	-4.60264	-4.59897	-4.59156	-4.58553	-4.57608	-4.57179	-4.56552	-4.56379	-4.55441	-4.55108	-4.54666	-4.54075	-4.53062	-4.52413	-4.51791	-4.51167	-4.50147	-4.49958	-4.49089	-4.487	-4.48519	-4.48207	-4.47049	-4.4667	-4.46151
		-1.20637		-4.8216923e+00	-4.80822	-4.7861	-4.76099	-4.75585	-4.74954	-4.73062	-4.71878	-4.71598	-4.70456	-4.70389	-4.6864	-4.67687	-4.66788	-4.65968	-4.65039	-4.63948	-4.63627	-4.6259	-4.62121	-4.61834	-4.59514	-4.59147	-4.58409	-4.5782	-4.56867	-4.56441	-4.55818	-4.55639	-4.54704	-4.54375	-4.53929	-4.53333	-4.5232	-4.51677	-4.5106	-4.5043	-4.49419	-4.49227	-4.48358	-4.47973	-4.47782	-4.47472	-4.46316	-4.45939	-4.45424
		-1.20009		-4.8143316e+00	-4.80086	-4.77874	-4.75331	-4.74848	-4.74186	-4.72297	-4.71139	-4.70835	-4.69694	-4.69628	-4.67881	-4.66937	-4.6604	-4.6521	-4.64283	-4.63193	-4.62873	-4.61837	-4.61374	-4.61087	-4.58764	-4.58397	-4.57661	-4.57087	-4.56126	-4.55703	-4.55086	-4.54899	-4.53968	-4.53643	-4.53193	-4.52592	-4.51578	-4.50942	-4.5033	-4.49692	-4.48691	-4.48497	-4.47627	-4.47246	-4.47044	-4.46738	-4.45584	-4.45209	-4.44697
		-1.19381		-4.8069785e+00	-4.79351	-4.77139	-4.74562	-4.74112	-4.73419	-4.71531	-4.70402	-4.70072	-4.68931	-4.68867	-4.67121	-4.66188	-4.65293	-4.64452	-4.63527	-4.62438	-4.6212	-4.61084	-4.60627	-4.60341	-4.58014	-4.57646	-4.56914	-4.56355	-4.55385	-4.54966	-4.54354	-4.54159	-4.53233	-4.52912	-4.52456	-4.51852	-4.50837	-4.50208	-4.49601	-4.48955	-4.47964	-4.47766	-4.46897	-4.46521	-4.46307	-4.46003	-4.44852	-4.44479	-4.43971
		-1.18752		-4.7996332e+00	-4.78616	-4.76404	-4.73794	-4.73377	-4.72651	-4.70765	-4.69665	-4.69309	-4.68169	-4.68107	-4.66362	-4.65439	-4.64545	-4.63695	-4.62771	-4.61684	-4.61367	-4.60332	-4.5988	-4.59594	-4.57265	-4.56896	-4.56166	-4.55625	-4.54645	-4.54229	-4.53624	-4.53419	-4.52498	-4.52181	-4.5172	-4.51111	-4.50096	-4.49474	-4.48871	-4.48218	-4.47239	-4.47037	-4.46167	-4.45796	-4.45569	-4.45269	-4.4412	-4.4375	-4.43246
		-1.18124		-4.7922963e+00	-4.77882	-4.75671	-4.73027	-4.72642	-4.71884	-4.7	-4.68928	-4.68546	-4.67406	-4.67346	-4.65603	-4.64691	-4.63798	-4.62937	-4.62015	-4.60929	-4.60614	-4.59579	-4.59134	-4.58847	-4.56516	-4.56146	-4.55419	-4.54895	-4.53905	-4.53493	-4.52896	-4.52678	-4.51764	-4.51452	-4.50984	-4.50371	-4.49355	-4.48741	-4.48143	-4.47481	-4.46514	-4.46308	-4.45438	-4.45073	-4.44832	-4.44535	-4.43389	-4.43023	-4.42522
		-1.17496		-4.7849680e+00	-4.7715	-4.74938	-4.72259	-4.71908	-4.71117	-4.69235	-4.68193	-4.67783	-4.66644	-4.66585	-4.64845	-4.63944	-4.63051	-4.6218	-4.61259	-4.60175	-4.59861	-4.58827	-4.58388	-4.581	-4.55767	-4.55397	-4.54673	-4.54167	-4.53166	-4.52758	-4.52168	-4.51938	-4.51031	-4.50723	-4.50248	-4.49631	-4.48615	-4.48008	-4.47415	-4.46745	-4.4579	-4.4558	-4.44709	-4.4435	-4.44096	-4.43802	-4.42658	-4.42295	-4.41798
		-1.16867		-4.7776487e+00	-4.76418	-4.74206	-4.71492	-4.71174	-4.7035	-4.68469	-4.67458	-4.6702	-4.65882	-4.65825	-4.64087	-4.63198	-4.62303	-4.61422	-4.60504	-4.59421	-4.59109	-4.58075	-4.57643	-4.57353	-4.55018	-4.54647	-4.53926	-4.5344	-4.52427	-4.52024	-4.51441	-4.51197	-4.50299	-4.49995	-4.49513	-4.48891	-4.47875	-4.47277	-4.46687	-4.46009	-4.45067	-4.44852	-4.43981	-4.43629	-4.43359	-4.43069	-4.41928	-4.41569	-4.41075
		-1.16239		-4.7703388e+00	-4.75687	-4.73474	-4.70725	-4.70442	-4.69583	-4.67705	-4.66725	-4.66258	-4.6512	-4.65064	-4.63329	-4.62452	-4.61556	-4.60665	-4.59749	-4.58667	-4.58357	-4.57324	-4.56899	-4.56606	-4.5427	-4.53898	-4.5318	-4.52714	-4.51689	-4.5129	-4.50716	-4.50457	-4.49568	-4.49269	-4.48777	-4.48152	-4.47136	-4.46546	-4.4596	-4.45274	-4.44346	-4.44125	-4.43254	-4.42908	-4.42623	-4.42336	-4.41199	-4.40844	-4.40353
		-1.15611		-4.7630387e+00	-4.74956	-4.72744	-4.69959	-4.69709	-4.68816	-4.6694	-4.65992	-4.65496	-4.64359	-4.64304	-4.62571	-4.61707	-4.60809	-4.59908	-4.58995	-4.57914	-4.57605	-4.56573	-4.56156	-4.55859	-4.53522	-4.5315	-4.52435	-4.51989	-4.50951	-4.50557	-4.49991	-4.49717	-4.48838	-4.48542	-4.48042	-4.47413	-4.46398	-4.45816	-4.45233	-4.44539	-4.43625	-4.43399	-4.42527	-4.42189	-4.41887	-4.41604	-4.4047	-4.40119	-4.39632
		-1.14982		-4.7557488e+00	-4.74227	-4.72015	-4.69194	-4.68977	-4.6805	-4.66175	-4.6526	-4.64734	-4.63597	-4.63544	-4.61814	-4.60963	-4.60062	-4.59152	-4.58241	-4.57162	-4.56854	-4.55823	-4.55413	-4.55112	-4.52774	-4.52401	-4.5169	-4.51266	-4.50215	-4.49826	-4.49268	-4.48977	-4.48109	-4.47817	-4.47308	-4.46674	-4.4566	-4.45087	-4.44506	-4.43804	-4.42906	-4.42674	-4.41801	-4.4147	-4.41152	-4.40872	-4.39742	-4.39396	-4.38912
		-1.14354		-4.7484693e+00	-4.73499	-4.71287	-4.6843	-4.68246	-4.67284	-4.65411	-4.64529	-4.63972	-4.62837	-4.62785	-4.61057	-4.6022	-4.59315	-4.58396	-4.57487	-4.56409	-4.56103	-4.55073	-4.54671	-4.54365	-4.52027	-4.51653	-4.50945	-4.50544	-4.49479	-4.49095	-4.48545	-4.48237	-4.47382	-4.47093	-4.46573	-4.45936	-4.44923	-4.44358	-4.43781	-4.43071	-4.42188	-4.41949	-4.41075	-4.40753	-4.40417	-4.40141	-4.39014	-4.38673	-4.38193
		-1.13726		-4.7412008e+00	-4.72772	-4.70559	-4.67668	-4.67513	-4.66518	-4.64648	-4.63799	-4.63211	-4.62076	-4.62025	-4.60301	-4.59477	-4.58569	-4.5764	-4.56734	-4.55657	-4.55353	-4.54324	-4.53929	-4.53619	-4.51281	-4.50906	-4.50201	-4.49823	-4.48744	-4.48365	-4.47824	-4.47498	-4.46656	-4.46369	-4.45839	-4.45198	-4.44187	-4.43631	-4.43055	-4.42337	-4.41471	-4.41226	-4.40351	-4.40037	-4.39683	-4.3941	-4.38287	-4.37952	-4.37475
		-1.13097		-4.7339435e+00	-4.72047	-4.69833	-4.66909	-4.6678	-4.65753	-4.63884	-4.6307	-4.62451	-4.61316	-4.61266	-4.59546	-4.58736	-4.57822	-4.56885	-4.55981	-4.54906	-4.54604	-4.53576	-4.53188	-4.52872	-4.50535	-4.50159	-4.49458	-4.49104	-4.4801	-4.47636	-4.47103	-4.46759	-4.45931	-4.45647	-4.45106	-4.44461	-4.43453	-4.42904	-4.4233	-4.41605	-4.40755	-4.40503	-4.39627	-4.39322	-4.38949	-4.38679	-4.37561	-4.37232	-4.36758
		-1.12469		-4.7266980e+00	-4.71322	-4.69108	-4.66155	-4.66042	-4.64989	-4.63122	-4.62342	-4.61691	-4.60557	-4.60508	-4.58791	-4.57996	-4.57076	-4.5613	-4.55229	-4.54156	-4.53855	-4.52828	-4.52448	-4.52126	-4.4979	-4.49412	-4.48715	-4.48387	-4.47277	-4.46908	-4.46384	-4.46021	-4.45208	-4.44925	-4.44373	-4.43724	-4.42719	-4.42178	-4.41606	-4.40872	-4.4004	-4.39782	-4.38904	-4.38608	-4.38216	-4.37949	-4.36835	-4.36512	-4.36042
		-1.11841		-4.7194644e+00	-4.70598	-4.68385	-4.65408	-4.653	-4.64224	-4.62359	-4.61615	-4.60931	-4.59798	-4.59749	-4.58037	-4.57257	-4.5633	-4.55375	-4.54478	-4.53405	-4.53106	-4.52081	-4.51708	-4.5138	-4.49045	-4.48666	-4.47974	-4.4767	-4.46545	-4.46181	-4.45665	-4.45283	-4.44486	-4.44204	-4.4364	-4.42989	-4.41986	-4.41453	-4.40882	-4.40141	-4.39327	-4.39062	-4.38181	-4.37896	-4.37483	-4.3722	-4.3611	-4.35794	-4.35327
		-1.11212		-4.7122433e+00	-4.69876	-4.67662	-4.6467	-4.6455	-4.63461	-4.61597	-4.6089	-4.60172	-4.59039	-4.58992	-4.57283	-4.56518	-4.55584	-4.54622	-4.53727	-4.52656	-4.52359	-4.51335	-4.50969	-4.50634	-4.48301	-4.47921	-4.47233	-4.46956	-4.45814	-4.45455	-4.44947	-4.44545	-4.43765	-4.43484	-4.42908	-4.42253	-4.41255	-4.40728	-4.40159	-4.3941	-4.38615	-4.38342	-4.3746	-4.37185	-4.36751	-4.36491	-4.35386	-4.35077	-4.34612
		-1.10584		-4.7050351e+00	-4.69155	-4.66941	-4.63938	-4.63795	-4.62697	-4.60836	-4.60165	-4.59413	-4.58282	-4.58235	-4.56531	-4.55781	-4.54839	-4.53868	-4.52977	-4.51907	-4.51612	-4.50591	-4.50231	-4.49889	-4.47557	-4.47176	-4.46493	-4.46242	-4.45084	-4.4473	-4.44231	-4.43809	-4.43046	-4.42765	-4.42177	-4.41519	-4.40525	-4.40004	-4.39436	-4.38681	-4.37904	-4.37624	-4.36739	-4.36475	-4.3602	-4.35763	-4.34663	-4.34361	-4.339
		-1.09956		-4.6978400e+00	-4.68435	-4.66221	-4.63211	-4.63038	-4.61935	-4.60075	-4.59442	-4.58655	-4.57524	-4.57478	-4.55779	-4.55046	-4.54094	-4.53116	-4.52227	-4.51159	-4.50865	-4.49847	-4.49493	-4.49144	-4.46815	-4.46432	-4.45755	-4.4553	-4.44356	-4.44006	-4.43515	-4.43073	-4.42329	-4.42047	-4.41446	-4.40785	-4.39797	-4.39281	-4.38714	-4.37952	-4.37195	-4.36908	-4.3602	-4.35766	-4.35289	-4.35036	-4.33941	-4.33646	-4.33188
		-1.09327		-4.6906585e+00	-4.67717	-4.65502	-4.62488	-4.62279	-4.61173	-4.59315	-4.5872	-4.57898	-4.56768	-4.56722	-4.55028	-4.54311	-4.53349	-4.52363	-4.51479	-4.50412	-4.5012	-4.49105	-4.48756	-4.484	-4.46073	-4.45688	-4.45019	-4.44818	-4.4363	-4.43283	-4.42801	-4.42337	-4.41613	-4.4133	-4.40716	-4.40052	-4.3907	-4.38558	-4.37993	-4.37224	-4.36487	-4.36192	-4.35301	-4.35059	-4.34559	-4.34309	-4.33219	-4.32933	-4.32477
		-1.08699		-4.6834910e+00	-4.67	-4.64784	-4.61767	-4.61519	-4.60412	-4.58556	-4.58	-4.57142	-4.56012	-4.55966	-4.54279	-4.53577	-4.52604	-4.51612	-4.50731	-4.49666	-4.49375	-4.48364	-4.48019	-4.47656	-4.45332	-4.44946	-4.44285	-4.44107	-4.42905	-4.42562	-4.42087	-4.41603	-4.40898	-4.40614	-4.39986	-4.3932	-4.38345	-4.37835	-4.37272	-4.36496	-4.3578	-4.35479	-4.34583	-4.34353	-4.3383	-4.33583	-4.32499	-4.32221	-4.31767
		-1.08071		-4.6763379e+00	-4.66284	-4.64068	-4.61048	-4.60759	-4.59651	-4.57797	-4.5728	-4.56386	-4.55257	-4.55211	-4.5353	-4.52845	-4.51861	-4.50861	-4.49984	-4.4892	-4.48632	-4.47624	-4.47283	-4.46913	-4.44592	-4.44204	-4.43555	-4.43395	-4.42182	-4.41841	-4.41375	-4.40869	-4.40185	-4.39899	-4.39257	-4.38588	-4.37622	-4.37113	-4.36553	-4.3577	-4.35075	-4.34766	-4.33866	-4.33649	-4.33102	-4.32858	-4.3178	-4.3151	-4.31059
		-1.07442		-4.6691995e+00	-4.6557	-4.63354	-4.60331	-4.6	-4.58891	-4.57039	-4.56562	-4.55631	-4.54503	-4.54457	-4.52783	-4.52113	-4.51117	-4.50111	-4.49238	-4.48176	-4.47889	-4.46885	-4.46547	-4.4617	-4.43853	-4.43463	-4.42829	-4.42682	-4.4146	-4.41121	-4.40663	-4.40137	-4.39474	-4.39185	-4.38529	-4.37858	-4.36901	-4.36392	-4.35834	-4.35045	-4.34371	-4.34055	-4.33151	-4.32946	-4.32375	-4.32134	-4.31061	-4.308	-4.30352
		-1.06814		-4.6620763e+00	-4.64858	-4.62641	-4.59616	-4.59241	-4.58132	-4.56282	-4.55846	-4.54876	-4.53749	-4.53703	-4.52036	-4.51383	-4.50374	-4.49362	-4.48492	-4.47432	-4.47147	-4.46149	-4.45812	-4.45429	-4.43115	-4.42723	-4.42109	-4.41966	-4.40741	-4.40402	-4.39953	-4.39405	-4.38764	-4.38473	-4.37802	-4.37128	-4.36182	-4.35671	-4.35116	-4.34321	-4.33668	-4.33345	-4.32436	-4.32244	-4.31649	-4.3141	-4.30344	-4.30092	-4.29646
		-1.06186		-4.6549686e+00	-4.64147	-4.61929	-4.58903	-4.58483	-4.57374	-4.55525	-4.55131	-4.54123	-4.52997	-4.52951	-4.51292	-4.50654	-4.49632	-4.48614	-4.47748	-4.4669	-4.46407	-4.45413	-4.45076	-4.44688	-4.42378	-4.41984	-4.41396	-4.41246	-4.40024	-4.39684	-4.39244	-4.38674	-4.38056	-4.37762	-4.37076	-4.364	-4.35464	-4.3495	-4.34398	-4.33598	-4.32967	-4.32638	-4.31723	-4.31544	-4.30923	-4.30688	-4.29628	-4.29385	-4.28941
		-1.05558		-4.6478768e+00	-4.63437	-4.61219	-4.58191	-4.57725	-4.56617	-4.5477	-4.54417	-4.5337	-4.52245	-4.52199	-4.50548	-4.49925	-4.4889	-4.47866	-4.47005	-4.45948	-4.45667	-4.4468	-4.44342	-4.43947	-4.41642	-4.41245	-4.40689	-4.40524	-4.39309	-4.38967	-4.38535	-4.37945	-4.37349	-4.37052	-4.3635	-4.35672	-4.34749	-4.34229	-4.33682	-4.32876	-4.32267	-4.31931	-4.3101	-4.30845	-4.30199	-4.29966	-4.28913	-4.2868	-4.28237
		-1.04929		-4.6408014e+00	-4.62729	-4.60511	-4.57481	-4.56968	-4.5586	-4.54015	-4.53705	-4.52619	-4.51494	-4.51447	-4.49807	-4.49198	-4.48149	-4.47119	-4.46263	-4.45208	-4.44929	-4.43948	-4.43607	-4.43208	-4.40907	-4.40508	-4.39988	-4.39798	-4.38596	-4.3825	-4.37828	-4.37216	-4.36643	-4.36344	-4.35626	-4.34946	-4.34036	-4.33509	-4.32967	-4.32156	-4.31569	-4.31227	-4.30299	-4.30148	-4.29476	-4.29245	-4.28199	-4.27976	-4.27535
		-1.04301		-4.6337426e+00	-4.62023	-4.59804	-4.56773	-4.56212	-4.55104	-4.53261	-4.52995	-4.51868	-4.50744	-4.50697	-4.49067	-4.48472	-4.47409	-4.46374	-4.45521	-4.44468	-4.44192	-4.43218	-4.42874	-4.42469	-4.40173	-4.39772	-4.39292	-4.39071	-4.37886	-4.37535	-4.37123	-4.36489	-4.35939	-4.35637	-4.34903	-4.34221	-4.33325	-4.32789	-4.32253	-4.31437	-4.30872	-4.30524	-4.2959	-4.29452	-4.28754	-4.28526	-4.27487	-4.27274	-4.26834
		-1.03673		-4.6267010e+00	-4.61319	-4.59099	-4.56066	-4.55457	-4.5435	-4.52509	-4.52286	-4.51119	-4.49996	-4.49948	-4.48329	-4.47747	-4.46669	-4.45629	-4.44781	-4.4373	-4.43456	-4.4249	-4.4214	-4.41731	-4.3944	-4.39037	-4.386	-4.38344	-4.37178	-4.3682	-4.36418	-4.35763	-4.35236	-4.34932	-4.3418	-4.33497	-4.32616	-4.3207	-4.31541	-4.30719	-4.30176	-4.29822	-4.28881	-4.28758	-4.28033	-4.27807	-4.26776	-4.26573	-4.26134
		-1.03044		-4.6196769e+00	-4.60616	-4.58395	-4.55361	-4.54703	-4.53596	-4.51758	-4.51578	-4.5037	-4.49248	-4.49199	-4.47593	-4.47023	-4.4593	-4.44885	-4.44043	-4.42993	-4.42721	-4.41764	-4.41407	-4.40995	-4.38709	-4.38304	-4.37911	-4.37617	-4.36473	-4.36106	-4.35715	-4.35038	-4.34534	-4.34228	-4.33459	-4.32774	-4.3191	-4.31351	-4.30829	-4.30002	-4.29482	-4.29123	-4.28175	-4.28064	-4.27313	-4.27089	-4.26067	-4.25873	-4.25435
		-1.02416		-4.6126706e+00	-4.59915	-4.57694	-4.54658	-4.5395	-4.52844	-4.51008	-4.50871	-4.49622	-4.48501	-4.48452	-4.46859	-4.46299	-4.45192	-4.44143	-4.43305	-4.42258	-4.41988	-4.41039	-4.40674	-4.40259	-4.37979	-4.37572	-4.37225	-4.3689	-4.35771	-4.35393	-4.35013	-4.34315	-4.33834	-4.33526	-4.32739	-4.32053	-4.31205	-4.30632	-4.30119	-4.29287	-4.28789	-4.28425	-4.2747	-4.27372	-4.26595	-4.26373	-4.2536	-4.25175	-4.24737
		-1.01788		-4.6056826e+00	-4.59216	-4.56994	-4.53957	-4.53198	-4.52092	-4.50261	-4.50166	-4.48876	-4.47756	-4.47705	-4.46127	-4.45576	-4.44455	-4.43401	-4.42569	-4.41524	-4.41256	-4.40316	-4.39942	-4.39525	-4.37251	-4.36841	-4.36542	-4.36165	-4.35071	-4.34681	-4.34312	-4.33594	-4.33134	-4.32826	-4.3202	-4.31333	-4.30502	-4.29914	-4.2941	-4.28574	-4.28098	-4.27729	-4.26767	-4.26681	-4.25878	-4.25657	-4.24654	-4.24479	-4.2404
		-1.01159		-4.5987133e+00	-4.58518	-4.56296	-4.53257	-4.52447	-4.51342	-4.49518	-4.49458	-4.48131	-4.47011	-4.4696	-4.45398	-4.44854	-4.43719	-4.42661	-4.41834	-4.40791	-4.40526	-4.39596	-4.39211	-4.38791	-4.36524	-4.36112	-4.35861	-4.3544	-4.34374	-4.3397	-4.33612	-4.32874	-4.32436	-4.32128	-4.31302	-4.30614	-4.29802	-4.29197	-4.28703	-4.27862	-4.27407	-4.27035	-4.26067	-4.2599	-4.25162	-4.24943	-4.2395	-4.23784	-4.23345
		-1.00531		-4.5917630e+00	-4.57823	-4.556	-4.5256	-4.51697	-4.50593	-4.4879	-4.48738	-4.47387	-4.46268	-4.46216	-4.44671	-4.44133	-4.42983	-4.41922	-4.411	-4.4006	-4.39797	-4.38877	-4.3848	-4.38059	-4.35798	-4.35385	-4.35182	-4.34716	-4.3368	-4.33259	-4.32914	-4.32156	-4.31739	-4.31432	-4.30586	-4.29897	-4.29103	-4.2848	-4.27997	-4.27152	-4.26719	-4.26342	-4.2537	-4.25299	-4.24447	-4.2423	-4.23248	-4.23091	-4.22651
		-0.999026		-4.5848322e+00	-4.5713	-4.54905	-4.51864	-4.50949	-4.49845	-4.48082	-4.48002	-4.46644	-4.45526	-4.45473	-4.43947	-4.43412	-4.42249	-4.41183	-4.40368	-4.3933	-4.39069	-4.3816	-4.3775	-4.37328	-4.35074	-4.34662	-4.34504	-4.33994	-4.32989	-4.3255	-4.32218	-4.3144	-4.31043	-4.30737	-4.29871	-4.29181	-4.28406	-4.27765	-4.27293	-4.26444	-4.26031	-4.25652	-4.24677	-4.24607	-4.23734	-4.23519	-4.22548	-4.22399	-4.21958
		-0.992743		-4.5779212e+00	-4.56438	-4.54213	-4.51171	-4.50201	-4.49099	-4.47382	-4.47261	-4.45902	-4.44786	-4.44731	-4.43226	-4.42691	-4.41516	-4.40447	-4.39637	-4.38602	-4.38344	-4.37444	-4.37021	-4.36598	-4.34351	-4.33944	-4.33825	-4.33273	-4.32301	-4.31841	-4.31523	-4.30726	-4.30348	-4.30045	-4.29157	-4.28468	-4.27711	-4.2705	-4.26591	-4.25738	-4.25345	-4.24963	-4.23988	-4.23915	-4.23023	-4.22808	-4.21851	-4.2171	-4.21266
		-0.98646		-4.5710305e+00	-4.55748	-4.53523	-4.50479	-4.49455	-4.48353	-4.46687	-4.46518	-4.45162	-4.44046	-4.4399	-4.42508	-4.41971	-4.40784	-4.39711	-4.38908	-4.37875	-4.3762	-4.36731	-4.36293	-4.35869	-4.33631	-4.33238	-4.33138	-4.32554	-4.31615	-4.31134	-4.3083	-4.30015	-4.29654	-4.29355	-4.28445	-4.27755	-4.27017	-4.26336	-4.2589	-4.25034	-4.24661	-4.24276	-4.23302	-4.23222	-4.22313	-4.22099	-4.21155	-4.21021	-4.20575
		-0.980177		-4.5641604e+00	-4.55061	-4.52835	-4.49789	-4.4871	-4.47609	-4.45993	-4.45777	-4.44423	-4.43309	-4.43251	-4.41793	-4.41251	-4.40053	-4.38977	-4.3818	-4.37151	-4.36897	-4.36019	-4.35566	-4.35142	-4.32912	-4.32548	-4.32438	-4.31836	-4.30932	-4.30428	-4.30138	-4.29306	-4.28961	-4.28666	-4.27734	-4.27045	-4.26326	-4.25624	-4.25191	-4.24332	-4.23977	-4.2359	-4.2262	-4.22528	-4.21604	-4.21391	-4.20462	-4.20335	-4.19885
		-0.973894		-4.5573113e+00	-4.54376	-4.52148	-4.49101	-4.47967	-4.46867	-4.45303	-4.45036	-4.43686	-4.42572	-4.42513	-4.41081	-4.40531	-4.39323	-4.38244	-4.37454	-4.36428	-4.36177	-4.35309	-4.34839	-4.34416	-4.32195	-4.31874	-4.31727	-4.3112	-4.30252	-4.29723	-4.29448	-4.28599	-4.28268	-4.2798	-4.27025	-4.26336	-4.25635	-4.24913	-4.24494	-4.23632	-4.23294	-4.22907	-4.21941	-4.21836	-4.20897	-4.20685	-4.19772	-4.1965	-4.19196
		-0.967611		-4.5504836e+00	-4.53692	-4.51464	-4.48416	-4.47225	-4.46126	-4.44614	-4.44297	-4.4295	-4.41837	-4.41777	-4.40373	-4.39812	-4.38595	-4.37513	-4.3673	-4.35707	-4.35458	-4.34601	-4.34114	-4.33692	-4.3148	-4.31208	-4.31013	-4.30406	-4.29574	-4.29019	-4.28759	-4.27896	-4.27577	-4.27296	-4.26317	-4.2563	-4.24947	-4.24204	-4.23798	-4.22935	-4.22613	-4.22225	-4.21265	-4.21144	-4.20192	-4.19981	-4.19084	-4.18967	-4.18509
		-0.961327		-4.5436778e+00	-4.53011	-4.50782	-4.47733	-4.46485	-4.45386	-4.43928	-4.43559	-4.42215	-4.41103	-4.41042	-4.39667	-4.39093	-4.37868	-4.36783	-4.36007	-4.34988	-4.34741	-4.33894	-4.3339	-4.32969	-4.30767	-4.30547	-4.30297	-4.29694	-4.28899	-4.28317	-4.28073	-4.27196	-4.26885	-4.26613	-4.25611	-4.24925	-4.24259	-4.23496	-4.23105	-4.2224	-4.21932	-4.21545	-4.20591	-4.20453	-4.19488	-4.19277	-4.18399	-4.18286	-4.17822
		-0.955044		-4.5368941e+00	-4.52332	-4.50103	-4.47051	-4.45746	-4.44648	-4.43244	-4.42822	-4.41483	-4.40371	-4.40308	-4.38965	-4.38375	-4.37142	-4.36055	-4.35286	-4.34271	-4.34026	-4.33189	-4.32668	-4.32248	-4.30058	-4.29888	-4.29582	-4.28984	-4.28226	-4.27616	-4.27388	-4.265	-4.26195	-4.25932	-4.24906	-4.24222	-4.23574	-4.2279	-4.22413	-4.21549	-4.21253	-4.20866	-4.1992	-4.19763	-4.18787	-4.18576	-4.17716	-4.17607	-4.17137
		-0.948761		-4.5301330e+00	-4.51656	-4.49425	-4.46372	-4.45008	-4.43912	-4.42562	-4.42087	-4.40751	-4.39641	-4.39576	-4.38267	-4.37657	-4.36418	-4.35328	-4.34567	-4.33557	-4.33313	-4.32486	-4.31946	-4.31528	-4.29352	-4.29231	-4.28868	-4.28276	-4.27556	-4.26917	-4.26705	-4.25807	-4.25505	-4.25253	-4.24204	-4.23522	-4.22889	-4.22086	-4.21723	-4.2086	-4.20574	-4.20189	-4.1925	-4.19075	-4.18086	-4.17876	-4.17036	-4.1693	-4.16453
		-0.942478		-4.5233949e+00	-4.50982	-4.4875	-4.45696	-4.44273	-4.43177	-4.41882	-4.41354	-4.40021	-4.38912	-4.38845	-4.37571	-4.36939	-4.35696	-4.34603	-4.3385	-4.32844	-4.32602	-4.31785	-4.31226	-4.3081	-4.28655	-4.28572	-4.28156	-4.2757	-4.26887	-4.2622	-4.26023	-4.25117	-4.24816	-4.24575	-4.23503	-4.22824	-4.22206	-4.21384	-4.21035	-4.20174	-4.19895	-4.19514	-4.18583	-4.18389	-4.17388	-4.17178	-4.16359	-4.16255	-4.1577
		-0.936195		-4.5166801e+00	-4.5031	-4.48077	-4.45021	-4.43538	-4.42444	-4.41205	-4.40622	-4.39293	-4.38185	-4.38116	-4.36879	-4.36223	-4.34974	-4.3388	-4.33135	-4.32134	-4.31892	-4.31085	-4.30508	-4.30094	-4.27976	-4.27899	-4.27445	-4.26867	-4.26221	-4.25524	-4.25344	-4.24432	-4.24129	-4.23899	-4.22803	-4.22128	-4.21524	-4.20685	-4.20349	-4.19492	-4.19218	-4.18841	-4.17918	-4.17704	-4.16692	-4.16481	-4.15685	-4.15582	-4.15089
		-0.929911		-4.5099891e+00	-4.4964	-4.47407	-4.44349	-4.42806	-4.41712	-4.4053	-4.39892	-4.38567	-4.37459	-4.37389	-4.3619	-4.35507	-4.34255	-4.33158	-4.32421	-4.31426	-4.31185	-4.30387	-4.2979	-4.29379	-4.27319	-4.2721	-4.26736	-4.26166	-4.25557	-4.2483	-4.24667	-4.23751	-4.23443	-4.23223	-4.22106	-4.21434	-4.20843	-4.19989	-4.19664	-4.18813	-4.18541	-4.18168	-4.17254	-4.17021	-4.15998	-4.15786	-4.15013	-4.14911	-4.14409
		-0.923628		-4.5033223e+00	-4.48973	-4.46738	-4.43679	-4.42075	-4.40982	-4.39857	-4.39164	-4.37843	-4.36736	-4.36664	-4.35505	-4.34793	-4.33537	-4.32438	-4.3171	-4.30721	-4.3048	-4.2969	-4.29075	-4.28666	-4.26673	-4.26515	-4.26029	-4.25468	-4.24894	-4.24137	-4.23992	-4.23073	-4.2276	-4.22547	-4.21411	-4.20743	-4.20164	-4.19296	-4.18981	-4.18137	-4.17865	-4.17498	-4.16593	-4.1634	-4.15305	-4.15094	-4.14344	-4.14242	-4.13731
		-0.917345		-4.4966799e+00	-4.48308	-4.46073	-4.43012	-4.41346	-4.40255	-4.39187	-4.38437	-4.3712	-4.36014	-4.3594	-4.34822	-4.34079	-4.32821	-4.3172	-4.31001	-4.30019	-4.29777	-4.28996	-4.28361	-4.27955	-4.26032	-4.25819	-4.25324	-4.24773	-4.24233	-4.23447	-4.23318	-4.224	-4.22079	-4.21872	-4.20717	-4.20055	-4.19486	-4.18606	-4.18299	-4.17464	-4.17189	-4.16829	-4.15934	-4.1566	-4.14615	-4.14403	-4.13678	-4.13576	-4.13054
		-0.911062		-4.4900625e+00	-4.47646	-4.45409	-4.42347	-4.40619	-4.39529	-4.38518	-4.37712	-4.36399	-4.35294	-4.35218	-4.34143	-4.33366	-4.32106	-4.31004	-4.30294	-4.2932	-4.29076	-4.28303	-4.27649	-4.27246	-4.25395	-4.25126	-4.24622	-4.24081	-4.23573	-4.22759	-4.22647	-4.2173	-4.21403	-4.21195	-4.20026	-4.19369	-4.18809	-4.1792	-4.17618	-4.16795	-4.16515	-4.16161	-4.15277	-4.14983	-4.13927	-4.13714	-4.13015	-4.12912	-4.12379
		-0.904779		-4.4834703e+00	-4.46986	-4.44749	-4.41685	-4.39894	-4.38804	-4.37853	-4.36989	-4.3568	-4.34575	-4.34498	-4.33466	-4.32655	-4.31394	-4.30289	-4.29589	-4.28623	-4.28377	-4.27611	-4.26939	-4.26539	-4.24762	-4.24434	-4.23921	-4.23392	-4.22914	-4.22073	-4.21978	-4.21065	-4.2073	-4.20518	-4.19336	-4.18686	-4.18133	-4.17238	-4.16937	-4.16129	-4.15841	-4.15495	-4.14622	-4.14308	-4.13241	-4.13027	-4.12354	-4.12251	-4.11706
		-0.898496		-4.4769039e+00	-4.46329	-4.4409	-4.41025	-4.3917	-4.38082	-4.3719	-4.36268	-4.34963	-4.33859	-4.33779	-4.32793	-4.31945	-4.30683	-4.29577	-4.28886	-4.27929	-4.27679	-4.26921	-4.2623	-4.25833	-4.24132	-4.23746	-4.23223	-4.22707	-4.22256	-4.2139	-4.2131	-4.20403	-4.20062	-4.19839	-4.18649	-4.18005	-4.17458	-4.16561	-4.16258	-4.15467	-4.15169	-4.1483	-4.13969	-4.13635	-4.12557	-4.12342	-4.11696	-4.11592	-4.11035
		-0.892212		-4.4703635e+00	-4.45674	-4.43435	-4.40368	-4.38449	-4.37362	-4.36529	-4.35548	-4.34248	-4.33145	-4.33063	-4.32123	-4.31237	-4.29974	-4.28866	-4.28186	-4.27239	-4.26984	-4.26233	-4.25524	-4.2513	-4.23504	-4.2306	-4.22528	-4.22025	-4.21598	-4.2071	-4.20643	-4.19745	-4.19397	-4.1916	-4.17964	-4.17327	-4.16785	-4.15888	-4.15579	-4.14807	-4.14499	-4.14166	-4.13319	-4.12964	-4.11875	-4.1166	-4.1104	-4.10936	-4.10367
		-0.885929		-4.4638495e+00	-4.45022	-4.42782	-4.39713	-4.37729	-4.36644	-4.35871	-4.34831	-4.33535	-4.32432	-4.32349	-4.31456	-4.3053	-4.29267	-4.28158	-4.27488	-4.26551	-4.26292	-4.25547	-4.24819	-4.24429	-4.2288	-4.22378	-4.21836	-4.21347	-4.2094	-4.20034	-4.19977	-4.19091	-4.18737	-4.1848	-4.17281	-4.16652	-4.16112	-4.1522	-4.14901	-4.1415	-4.1383	-4.13503	-4.1267	-4.12295	-4.11196	-4.10979	-4.10387	-4.10282	-4.09701
		-0.879646		-4.4573624e+00	-4.44373	-4.42131	-4.39061	-4.37012	-4.35929	-4.35215	-4.34116	-4.32824	-4.31722	-4.31636	-4.30792	-4.29825	-4.28562	-4.27452	-4.26793	-4.25867	-4.25601	-4.24863	-4.24116	-4.23729	-4.22258	-4.21699	-4.21146	-4.20673	-4.20282	-4.19364	-4.19309	-4.18441	-4.18081	-4.17799	-4.16601	-4.1598	-4.15442	-4.14557	-4.14223	-4.13496	-4.13162	-4.12842	-4.12024	-4.11628	-4.10519	-4.10301	-4.09737	-4.0963	-4.09038
		-0.873363		-4.4509025e+00	-4.43726	-4.41484	-4.38411	-4.36297	-4.35215	-4.34561	-4.33403	-4.32115	-4.31014	-4.30926	-4.30131	-4.29121	-4.27859	-4.26748	-4.261	-4.25187	-4.24912	-4.2418	-4.23416	-4.23032	-4.21639	-4.21024	-4.2046	-4.20002	-4.19624	-4.187	-4.18641	-4.17794	-4.17428	-4.17119	-4.15923	-4.15311	-4.14772	-4.13899	-4.13546	-4.12845	-4.12497	-4.12182	-4.11379	-4.10964	-4.09845	-4.09625	-4.0909	-4.08981	-4.08377
		-0.86708		-4.4444701e+00	-4.43082	-4.40839	-4.37765	-4.35584	-4.34505	-4.3391	-4.32691	-4.31408	-4.30308	-4.30218	-4.29473	-4.28419	-4.27159	-4.26046	-4.2541	-4.24509	-4.24226	-4.23499	-4.22717	-4.22338	-4.21023	-4.20353	-4.19776	-4.19334	-4.18966	-4.18042	-4.17971	-4.17152	-4.16778	-4.1644	-4.15247	-4.14644	-4.14104	-4.13245	-4.1287	-4.12196	-4.11834	-4.11523	-4.10737	-4.10302	-4.09173	-4.08952	-4.08445	-4.08335	-4.0772
		-0.860796		-4.4380658e+00	-4.42441	-4.40197	-4.37121	-4.34873	-4.33796	-4.33262	-4.31983	-4.30704	-4.29604	-4.29512	-4.28818	-4.27719	-4.2646	-4.25346	-4.24722	-4.23836	-4.23542	-4.2282	-4.22021	-4.21645	-4.20409	-4.19686	-4.19096	-4.18669	-4.18308	-4.17388	-4.17301	-4.16513	-4.16132	-4.15762	-4.14574	-4.13981	-4.13438	-4.12596	-4.12196	-4.1155	-4.11174	-4.10865	-4.10097	-4.09642	-4.08504	-4.08281	-4.07803	-4.07691	-4.07066
		-0.854513		-4.4316897e+00	-4.41803	-4.39557	-4.3648	-4.34164	-4.33091	-4.32615	-4.31276	-4.30001	-4.28903	-4.28808	-4.28167	-4.27022	-4.25764	-4.24649	-4.24037	-4.23165	-4.2286	-4.22143	-4.21327	-4.20955	-4.19798	-4.19024	-4.1842	-4.18007	-4.1765	-4.16738	-4.16633	-4.15878	-4.15488	-4.15084	-4.13903	-4.1332	-4.12773	-4.11952	-4.11522	-4.10906	-4.10516	-4.10209	-4.0946	-4.08985	-4.07838	-4.07613	-4.07163	-4.0705	-4.06415
		-0.84823		-4.4253424e+00	-4.41168	-4.38921	-4.35842	-4.33457	-4.32388	-4.31971	-4.30571	-4.29301	-4.28203	-4.28107	-4.27518	-4.26326	-4.2507	-4.23954	-4.23355	-4.22498	-4.2218	-4.21469	-4.20636	-4.20267	-4.19189	-4.18366	-4.17747	-4.17347	-4.16992	-4.16092	-4.15967	-4.15247	-4.14846	-4.14409	-4.13235	-4.12662	-4.12111	-4.11312	-4.10851	-4.10265	-4.0986	-4.09553	-4.08824	-4.0833	-4.07174	-4.06948	-4.06526	-4.06411	-4.05767
		-0.841947		-4.4190242e+00	-4.40535	-4.38287	-4.35206	-4.32753	-4.31689	-4.31328	-4.29869	-4.28604	-4.27506	-4.27408	-4.26872	-4.25632	-4.24378	-4.23261	-4.22676	-4.21835	-4.21503	-4.20796	-4.19947	-4.19582	-4.18583	-4.17714	-4.17078	-4.16689	-4.16335	-4.15448	-4.15303	-4.1462	-4.14208	-4.13734	-4.12569	-4.12007	-4.1145	-4.10677	-4.10182	-4.09626	-4.09207	-4.08899	-4.08191	-4.07678	-4.06514	-4.06285	-4.05892	-4.05774	-4.05123
		-0.835664		-4.4127354e+00	-4.39906	-4.37657	-4.34574	-4.32051	-4.30995	-4.30686	-4.2917	-4.27909	-4.26812	-4.26711	-4.2623	-4.2494	-4.23689	-4.22572	-4.22	-4.21175	-4.20829	-4.20125	-4.1926	-4.18899	-4.1798	-4.17066	-4.16413	-4.16032	-4.15679	-4.14808	-4.14641	-4.13997	-4.13571	-4.13062	-4.11907	-4.11355	-4.10791	-4.10045	-4.09514	-4.0899	-4.08557	-4.08247	-4.0756	-4.07029	-4.05856	-4.05625	-4.05261	-4.0514	-4.04482
		-0.82938		-4.4064764e+00	-4.39279	-4.37029	-4.33944	-4.31352	-4.30306	-4.30043	-4.28472	-4.27216	-4.2612	-4.26016	-4.2559	-4.24251	-4.23003	-4.21884	-4.21326	-4.20519	-4.20157	-4.19456	-4.18576	-4.18219	-4.17379	-4.16424	-4.15751	-4.15376	-4.15024	-4.14171	-4.13981	-4.13376	-4.12938	-4.12392	-4.11247	-4.10706	-4.10134	-4.09418	-4.08849	-4.08356	-4.07909	-4.07595	-4.06931	-4.06382	-4.05202	-4.04968	-4.04633	-4.04509	-4.03845
		-0.823097		-4.4002477e+00	-4.38655	-4.36404	-4.33318	-4.30655	-4.29625	-4.29399	-4.27777	-4.26526	-4.2543	-4.25325	-4.24954	-4.23564	-4.22318	-4.212	-4.20656	-4.19866	-4.19488	-4.1879	-4.17894	-4.17542	-4.1678	-4.15787	-4.15093	-4.1472	-4.14371	-4.13537	-4.13325	-4.1276	-4.12307	-4.11723	-4.1059	-4.10059	-4.09479	-4.08794	-4.08187	-4.07724	-4.07264	-4.06946	-4.06304	-4.05737	-4.0455	-4.04314	-4.04007	-4.0388	-4.03211
		-0.816814		-4.3940495e+00	-4.38035	-4.35782	-4.32695	-4.2996	-4.28955	-4.28749	-4.27085	-4.25838	-4.24743	-4.24635	-4.24321	-4.22879	-4.21637	-4.20518	-4.19989	-4.19217	-4.18821	-4.18126	-4.17216	-4.16868	-4.16183	-4.15156	-4.14439	-4.14066	-4.1372	-4.12906	-4.12671	-4.12146	-4.11679	-4.11057	-4.09935	-4.09416	-4.08827	-4.08174	-4.07528	-4.07095	-4.06622	-4.06298	-4.0568	-4.05096	-4.03902	-4.03663	-4.03384	-4.03253	-4.02581
		-0.810531		-4.3878822e+00	-4.37418	-4.35164	-4.32074	-4.29268	-4.28298	-4.28091	-4.26395	-4.25153	-4.24059	-4.23949	-4.23691	-4.22196	-4.20958	-4.19839	-4.19325	-4.18572	-4.18157	-4.17465	-4.1654	-4.16197	-4.15588	-4.1453	-4.13788	-4.13412	-4.13071	-4.12278	-4.12021	-4.11536	-4.11053	-4.10393	-4.09284	-4.08775	-4.08178	-4.07557	-4.06871	-4.06467	-4.05983	-4.05651	-4.05059	-4.04457	-4.03258	-4.03015	-4.02764	-4.02628	-4.01954
		-0.804248		-4.3817462e+00	-4.36803	-4.34548	-4.31457	-4.28579	-4.27655	-4.27425	-4.25708	-4.24471	-4.23377	-4.23265	-4.23064	-4.21516	-4.20281	-4.19162	-4.18665	-4.17929	-4.17497	-4.16806	-4.15867	-4.15529	-4.14994	-4.1391	-4.13139	-4.12759	-4.12425	-4.11653	-4.11374	-4.10928	-4.10431	-4.09731	-4.08636	-4.08137	-4.07531	-4.06944	-4.06218	-4.05842	-4.05346	-4.05007	-4.04439	-4.0382	-4.02616	-4.02371	-4.02147	-4.02006	-4.01331
		-0.797965		-4.3756419e+00	-4.36192	-4.33936	-4.30843	-4.27892	-4.27023	-4.26753	-4.25023	-4.23792	-4.22699	-4.22584	-4.22439	-4.20839	-4.19608	-4.18489	-4.18008	-4.17291	-4.16839	-4.1615	-4.15197	-4.14865	-4.14402	-4.13296	-4.12494	-4.12108	-4.11781	-4.11031	-4.10731	-4.10323	-4.09811	-4.09072	-4.07991	-4.07502	-4.06888	-4.06335	-4.05568	-4.05219	-4.04713	-4.04364	-4.03822	-4.03187	-4.01979	-4.0173	-4.01532	-4.01385	-4.0071
		-0.791681		-4.3695697e+00	-4.35584	-4.33327	-4.30232	-4.27208	-4.264	-4.2608	-4.24341	-4.23115	-4.22023	-4.21906	-4.21817	-4.20164	-4.18937	-4.17819	-4.17354	-4.16655	-4.16184	-4.15496	-4.14531	-4.14206	-4.13809	-4.12686	-4.11851	-4.11458	-4.11141	-4.10412	-4.10093	-4.09719	-4.09194	-4.08415	-4.07349	-4.0687	-4.06248	-4.05728	-4.04922	-4.04598	-4.04082	-4.03723	-4.03207	-4.02557	-4.01345	-4.01093	-4.0092	-4.00767	-4.00093
		-0.785398		-4.3635297e+00	-4.3498	-4.32721	-4.29624	-4.26527	-4.25783	-4.25406	-4.23662	-4.22441	-4.21351	-4.21235	-4.21193	-4.19492	-4.18269	-4.17152	-4.16704	-4.16024	-4.15533	-4.14845	-4.13867	-4.13552	-4.13216	-4.12082	-4.11211	-4.1081	-4.10503	-4.09797	-4.09459	-4.09116	-4.0858	-4.07761	-4.0671	-4.0624	-4.05611	-4.05124	-4.0428	-4.03979	-4.03454	-4.03084	-4.02595	-4.01929	-4.00716	-4.0046	-4.00311	-4.00151	-3.99479
		-0.779115		-4.3575226e+00	-4.34378	-4.32118	-4.2902	-4.25848	-4.25171	-4.24732	-4.22985	-4.21769	-4.20685	-4.20591	-4.20546	-4.18822	-4.17604	-4.16489	-4.16058	-4.15395	-4.14885	-4.14197	-4.13208	-4.12906	-4.1262	-4.11483	-4.10574	-4.10164	-4.09868	-4.09184	-4.08832	-4.08514	-4.07969	-4.0711	-4.06075	-4.05614	-4.04978	-4.04522	-4.03642	-4.03361	-4.02829	-4.02448	-4.01986	-4.01304	-4.0009	-3.99831	-3.99705	-3.99537	-3.98868
		-0.772832		-4.3515485e+00	-4.3378	-4.31519	-4.28418	-4.25173	-4.24563	-4.2406	-4.22312	-4.21101	-4.20029	-4.19964	-4.19879	-4.18155	-4.16942	-4.15829	-4.15415	-4.1477	-4.1424	-4.13552	-4.12553	-4.1227	-4.12018	-4.10889	-4.09939	-4.0952	-4.09236	-4.08574	-4.08212	-4.0791	-4.0736	-4.06461	-4.05443	-4.0499	-4.0435	-4.03922	-4.03008	-4.02746	-4.02206	-4.01814	-4.01378	-4.00683	-3.99468	-3.99207	-3.99101	-3.98924	-3.9826
		-0.766549		-4.3456078e+00	-4.33185	-4.30923	-4.27821	-4.245	-4.2396	-4.23391	-4.21641	-4.20436	-4.19398	-4.19322	-4.19213	-4.17491	-4.16283	-4.15173	-4.14776	-4.14148	-4.13599	-4.1291	-4.11902	-4.11645	-4.11408	-4.10299	-4.09306	-4.08879	-4.08608	-4.07968	-4.07599	-4.07305	-4.06756	-4.05815	-4.04814	-4.04369	-4.03727	-4.03324	-4.0238	-4.02131	-4.01587	-4.01182	-4.00773	-4.00064	-3.98851	-3.98587	-3.98498	-3.98313	-3.97655
		-0.760265		-4.3397010e+00	-4.32594	-4.30331	-4.27226	-4.2383	-4.2336	-4.22723	-4.20973	-4.19774	-4.18787	-4.18668	-4.18549	-4.1683	-4.15627	-4.1452	-4.14141	-4.13529	-4.12962	-4.12271	-4.11258	-4.11033	-4.10788	-4.09714	-4.08677	-4.08241	-4.07983	-4.07364	-4.06995	-4.06698	-4.06154	-4.05172	-4.04189	-4.0375	-4.03109	-4.02727	-4.01756	-4.01519	-4.0097	-4.00552	-4.00171	-3.99448	-3.98238	-3.97973	-3.97898	-3.97705	-3.97052
		-0.753982		-4.3338283e+00	-4.32006	-4.29741	-4.26635	-4.23163	-4.22765	-4.22058	-4.20308	-4.19115	-4.18184	-4.18012	-4.17887	-4.16172	-4.14974	-4.13872	-4.1351	-4.12913	-4.12328	-4.11636	-4.10622	-4.10429	-4.1016	-4.09133	-4.0805	-4.07605	-4.07361	-4.06764	-4.064	-4.06089	-4.05555	-4.04532	-4.03568	-4.03135	-4.02497	-4.0213	-4.01137	-4.00907	-4.00357	-3.99926	-3.99571	-3.98836	-3.97629	-3.97366	-3.97299	-3.97097	-3.96451
		-0.747699		-4.3279900e+00	-4.31421	-4.29156	-4.26047	-4.22499	-4.22173	-4.21396	-4.19646	-4.18459	-4.17586	-4.17357	-4.17229	-4.15516	-4.14325	-4.13227	-4.12882	-4.12301	-4.11698	-4.11003	-4.09998	-4.09825	-4.09527	-4.08556	-4.07427	-4.06973	-4.06743	-4.06167	-4.05812	-4.05478	-4.0496	-4.03895	-4.0295	-4.02523	-4.01892	-4.01534	-4.00524	-4.00297	-3.99746	-3.99302	-3.98973	-3.98226	-3.97025	-3.96765	-3.967	-3.96492	-3.95854
		-0.741416		-4.3221867e+00	-4.3084	-4.28573	-4.25463	-4.21839	-4.21585	-4.20737	-4.18988	-4.17806	-4.16992	-4.16705	-4.16574	-4.14864	-4.13678	-4.12587	-4.12259	-4.11691	-4.11071	-4.10374	-4.09391	-4.09216	-4.08893	-4.07982	-4.06806	-4.06345	-4.06129	-4.05572	-4.05231	-4.04866	-4.04368	-4.03261	-4.02336	-4.01913	-4.01294	-4.00937	-3.99916	-3.99689	-3.99138	-3.98681	-3.98378	-3.9762	-3.96425	-3.96171	-3.96102	-3.95888	-3.95259
		-0.735133		-4.3164185e+00	-4.30263	-4.27994	-4.24882	-4.21181	-4.21	-4.2008	-4.18332	-4.17156	-4.16402	-4.16055	-4.15922	-4.14214	-4.13036	-4.11952	-4.1164	-4.11084	-4.10449	-4.09749	-4.088	-4.08599	-4.0826	-4.07412	-4.06188	-4.0572	-4.05518	-4.0498	-4.04656	-4.04255	-4.0378	-4.0263	-4.01725	-4.01306	-4.00703	-4.0034	-3.99313	-3.99083	-3.98533	-3.98063	-3.97786	-3.97017	-3.9583	-3.95582	-3.95506	-3.95286	-3.94666
		-0.72885		-4.3106858e+00	-4.29689	-4.27419	-4.24305	-4.20527	-4.20419	-4.19427	-4.1768	-4.1651	-4.15816	-4.15409	-4.15273	-4.13568	-4.12396	-4.11322	-4.11025	-4.1048	-4.0983	-4.09127	-4.0822	-4.07977	-4.07627	-4.06846	-4.05574	-4.05099	-4.04911	-4.04391	-4.04087	-4.03644	-4.03194	-4.02002	-4.01118	-4.00703	-4.00118	-3.99742	-3.98714	-3.98479	-3.97932	-3.97449	-3.97195	-3.96417	-3.9524	-3.94998	-3.94912	-3.94686	-3.94075
		-0.722566		-4.3049889e+00	-4.29118	-4.26847	-4.23732	-4.19877	-4.1984	-4.18777	-4.17031	-4.15868	-4.15233	-4.14766	-4.14627	-4.12925	-4.1176	-4.10697	-4.10413	-4.09879	-4.09216	-4.08509	-4.07649	-4.07355	-4.06997	-4.06283	-4.04963	-4.04482	-4.04308	-4.03805	-4.03522	-4.03035	-4.02612	-4.01378	-4.00515	-4.00102	-3.99541	-3.99144	-3.98121	-3.97878	-3.97333	-3.96838	-3.96606	-3.95821	-3.94654	-3.94419	-3.94322	-3.94089	-3.93488
		-0.716283		-4.2993283e+00	-4.28552	-4.26279	-4.23162	-4.19271	-4.19225	-4.18129	-4.16385	-4.15228	-4.14654	-4.14126	-4.13984	-4.12285	-4.11128	-4.10077	-4.09806	-4.0928	-4.08606	-4.07895	-4.07083	-4.06733	-4.06369	-4.05723	-4.04356	-4.0387	-4.03708	-4.03221	-4.02962	-4.02429	-4.02034	-4.00758	-3.99915	-3.99505	-3.98969	-3.98547	-3.97532	-3.97279	-3.96737	-3.96231	-3.96019	-3.95227	-3.94073	-3.93843	-3.93735	-3.93493	-3.92902
		-0.71		-4.2937042e+00	-4.27988	-4.25715	-4.22595	-4.187	-4.18581	-4.17485	-4.15742	-4.14593	-4.14078	-4.13489	-4.13345	-4.11649	-4.10499	-4.09464	-4.09203	-4.08683	-4.08001	-4.07284	-4.06521	-4.06115	-4.05744	-4.05165	-4.03752	-4.03263	-4.03113	-4.0264	-4.02405	-4.01824	-4.01458	-4.00141	-3.99319	-3.98911	-3.98404	-3.97951	-3.96948	-3.96684	-3.96144	-3.95629	-3.95434	-3.94637	-3.93496	-3.93271	-3.93151	-3.92901	-3.92319
		-0.703717		-4.2881169e+00	-4.27429	-4.25154	-4.22033	-4.18134	-4.1794	-4.16845	-4.15103	-4.13961	-4.13506	-4.12856	-4.1271	-4.11016	-4.09874	-4.08857	-4.08605	-4.08088	-4.07399	-4.06678	-4.05962	-4.05499	-4.05121	-4.0461	-4.03153	-4.0266	-4.02521	-4.02061	-4.01852	-4.01223	-4.00886	-3.99527	-3.98727	-3.9832	-3.97843	-3.97356	-3.96368	-3.96093	-3.95554	-3.95031	-3.9485	-3.94051	-3.92924	-3.92702	-3.92571	-3.92311	-3.91739
		-0.697434		-4.2825669e+00	-4.26873	-4.24597	-4.21474	-4.17572	-4.17302	-4.16207	-4.14468	-4.13333	-4.12937	-4.12226	-4.12077	-4.10386	-4.09252	-4.08256	-4.0801	-4.07495	-4.06802	-4.06076	-4.05405	-4.04887	-4.04502	-4.04058	-4.02557	-4.02063	-4.01933	-4.01484	-4.01302	-4.00625	-4.00317	-3.98917	-3.98138	-3.97732	-3.97287	-3.96763	-3.95792	-3.95505	-3.94968	-3.9444	-3.94266	-3.93467	-3.92356	-3.92137	-3.91995	-3.91725	-3.91161
		-0.69115		-4.2770543e+00	-4.26321	-4.24044	-4.20919	-4.17013	-4.16667	-4.15573	-4.13836	-4.1271	-4.12372	-4.116	-4.11449	-4.09759	-4.08634	-4.07663	-4.0742	-4.06903	-4.0621	-4.05479	-4.04851	-4.0428	-4.03886	-4.03508	-4.01965	-4.01471	-4.01349	-4.0091	-4.00755	-4.0003	-3.99752	-3.98312	-3.97553	-3.97148	-3.96735	-3.96173	-3.9522	-3.94921	-3.94385	-3.93854	-3.93683	-3.92887	-3.91793	-3.91574	-3.91422	-3.91141	-3.90586
		-0.684867		-4.2715796e+00	-4.25773	-4.23494	-4.20367	-4.16459	-4.16036	-4.14943	-4.13207	-4.12091	-4.11809	-4.10977	-4.10824	-4.09136	-4.08021	-4.07076	-4.06834	-4.06313	-4.05622	-4.04886	-4.04298	-4.03677	-4.03274	-4.02959	-4.01377	-4.00886	-4.00768	-4.00338	-4.00209	-3.9944	-3.99189	-3.9771	-3.96972	-3.96568	-3.96188	-3.95585	-3.94652	-3.94342	-3.93805	-3.93274	-3.931	-3.92311	-3.91234	-3.91016	-3.90853	-3.90561	-3.90014
		-0.678584		-4.2661431e+00	-4.25229	-4.22949	-4.1982	-4.15908	-4.15409	-4.14316	-4.12582	-4.11477	-4.11248	-4.10358	-4.10202	-4.08517	-4.07411	-4.06496	-4.06253	-4.05725	-4.05039	-4.04297	-4.03748	-4.03079	-4.02667	-4.02411	-4.00794	-4.00306	-4.00192	-3.99769	-3.99665	-3.98854	-3.98628	-3.97112	-3.96394	-3.95992	-3.95644	-3.95	-3.94088	-3.93766	-3.93228	-3.92701	-3.92518	-3.91738	-3.90679	-3.9046	-3.90287	-3.89984	-3.89444
		-0.672301		-4.2607451e+00	-4.24688	-4.22407	-4.19276	-4.15361	-4.14785	-4.13692	-4.11961	-4.1087	-4.10688	-4.09743	-4.09585	-4.07901	-4.06805	-4.05923	-4.05676	-4.05138	-4.04461	-4.03713	-4.03199	-4.02486	-4.02064	-4.01863	-4.00216	-3.99732	-3.9962	-3.99206	-3.9912	-3.98272	-3.9807	-3.96519	-3.9582	-3.95419	-3.95103	-3.94418	-3.93528	-3.93196	-3.92654	-3.92133	-3.91936	-3.91168	-3.90129	-3.89908	-3.89726	-3.89411	-3.88877
		-0.666018		-4.2553858e+00	-4.24151	-4.21869	-4.18736	-4.14818	-4.14164	-4.13072	-4.11344	-4.10274	-4.10126	-4.09131	-4.08971	-4.07289	-4.06203	-4.05357	-4.05105	-4.04553	-4.03888	-4.03134	-4.02651	-4.01899	-4.01468	-4.01312	-3.99641	-3.99164	-3.99053	-3.9865	-3.98571	-3.97697	-3.97513	-3.95929	-3.95249	-3.94852	-3.94565	-3.9384	-3.92971	-3.92629	-3.92084	-3.91571	-3.91356	-3.90602	-3.89583	-3.89359	-3.89167	-3.88841	-3.88313
		-0.659734		-4.2500657e+00	-4.23619	-4.21335	-4.182	-4.14279	-4.13548	-4.12456	-4.1073	-4.09692	-4.09557	-4.08524	-4.08361	-4.06681	-4.05606	-4.04798	-4.04539	-4.03969	-4.03319	-4.02561	-4.02105	-4.01318	-4.00882	-4.00757	-3.99072	-3.98602	-3.9849	-3.98104	-3.98016	-3.97128	-3.96956	-3.95345	-3.94682	-3.94288	-3.94029	-3.93264	-3.92419	-3.92068	-3.91518	-3.91013	-3.90779	-3.9004	-3.89041	-3.88813	-3.88613	-3.88276	-3.87753
		-0.653451		-4.2447850e+00	-4.2309	-4.20805	-4.17668	-4.13745	-4.12935	-4.11843	-4.1012	-4.09128	-4.08977	-4.0792	-4.07755	-4.06076	-4.05013	-4.04246	-4.03978	-4.03387	-4.02756	-4.01992	-4.01561	-4.00743	-4.0031	-4.00191	-3.98508	-3.98046	-3.97931	-3.97567	-3.97457	-3.96567	-3.964	-3.94765	-3.94118	-3.93731	-3.93495	-3.92693	-3.91871	-3.9151	-3.90955	-3.90461	-3.90204	-3.8948	-3.88502	-3.8827	-3.88062	-3.87714	-3.87195
		-0.647168		-4.2395440e+00	-4.22565	-4.20279	-4.1714	-4.13214	-4.12325	-4.11235	-4.09515	-4.08578	-4.08391	-4.0732	-4.07152	-4.05475	-4.04424	-4.037	-4.03423	-4.02807	-4.02197	-4.01428	-4.01018	-4.00176	-3.99751	-3.99616	-3.97949	-3.97495	-3.97377	-3.97036	-3.96895	-3.96014	-3.95843	-3.9419	-3.93558	-3.93179	-3.92962	-3.92125	-3.91327	-3.90958	-3.90396	-3.89912	-3.89632	-3.88924	-3.87968	-3.87731	-3.87514	-3.87156	-3.86641
		-0.640885		-4.2343431e+00	-4.22044	-4.19757	-4.16616	-4.12687	-4.1172	-4.1063	-4.08913	-4.08038	-4.07804	-4.06723	-4.06554	-4.04878	-4.03839	-4.0316	-4.02872	-4.02229	-4.01643	-4.0087	-4.00476	-3.99615	-3.992	-3.99036	-3.97395	-3.9695	-3.96828	-3.96508	-3.96334	-3.95468	-3.95286	-3.9362	-3.93001	-3.92633	-3.9243	-3.91561	-3.90787	-3.9041	-3.8984	-3.89369	-3.89063	-3.88372	-3.87438	-3.87195	-3.86971	-3.86602	-3.8609
		-0.634602		-4.2291825e+00	-4.21527	-4.19239	-4.16096	-4.12164	-4.11119	-4.10028	-4.08316	-4.07504	-4.07218	-4.06131	-4.0596	-4.04285	-4.03259	-4.02627	-4.02327	-4.01654	-4.01094	-4.00316	-3.99937	-3.99062	-3.98653	-3.98456	-3.96846	-3.9641	-3.96284	-3.95983	-3.95774	-3.9493	-3.94729	-3.93055	-3.92448	-3.92094	-3.91898	-3.91	-3.90252	-3.89867	-3.89289	-3.88829	-3.88498	-3.87823	-3.86911	-3.86662	-3.86431	-3.86052	-3.85542
		-0.628319		-4.2240626e+00	-4.21015	-4.18725	-4.1558	-4.11645	-4.10521	-4.09431	-4.07723	-4.06976	-4.06635	-4.05543	-4.0537	-4.03696	-4.02684	-4.021	-4.01787	-4.01082	-4.0055	-3.99768	-3.99399	-3.98516	-3.98108	-3.97877	-3.96303	-3.95875	-3.95744	-3.95461	-3.95216	-3.94398	-3.94174	-3.92495	-3.91899	-3.91561	-3.91366	-3.90444	-3.8972	-3.89329	-3.88741	-3.88294	-3.87937	-3.87277	-3.86389	-3.86133	-3.85895	-3.85505	-3.84998
		-0.622035		-4.2189837e+00	-4.20506	-4.18215	-4.15068	-4.1113	-4.09927	-4.08838	-4.07135	-4.06452	-4.06055	-4.0496	-4.04784	-4.03111	-4.02114	-4.01579	-4.01252	-4.00514	-4.0001	-3.99225	-3.98863	-3.97978	-3.97564	-3.97302	-3.95766	-3.95345	-3.9521	-3.94942	-3.9466	-3.93871	-3.93621	-3.9194	-3.91354	-3.91035	-3.90834	-3.89891	-3.89193	-3.88795	-3.88198	-3.87762	-3.8738	-3.86735	-3.8587	-3.85606	-3.85363	-3.84963	-3.84457
		-0.615752		-4.2139460e+00	-4.20001	-4.17709	-4.1456	-4.1062	-4.09338	-4.08248	-4.06551	-4.05932	-4.05478	-4.0438	-4.04202	-4.0253	-4.01548	-4.01064	-4.00722	-3.99948	-3.99475	-3.98687	-3.9833	-3.97446	-3.9702	-3.96729	-3.95234	-3.9482	-3.9468	-3.94424	-3.94107	-3.9335	-3.93071	-3.91391	-3.90813	-3.90513	-3.90302	-3.89343	-3.8867	-3.88266	-3.87658	-3.87235	-3.86827	-3.86196	-3.85354	-3.85083	-3.84834	-3.84426	-3.8392
		-0.609469		-4.2089498e+00	-4.19501	-4.17207	-4.14057	-4.10113	-4.08752	-4.07663	-4.05973	-4.05416	-4.04906	-4.03805	-4.03625	-4.01954	-4.00987	-4.00555	-4.00197	-3.99387	-3.98944	-3.98154	-3.978	-3.96921	-3.96478	-3.96161	-3.94707	-3.94299	-3.94155	-3.93908	-3.93557	-3.92833	-3.92523	-3.90847	-3.90277	-3.89996	-3.89772	-3.88799	-3.88151	-3.87742	-3.87123	-3.86712	-3.86279	-3.8566	-3.84843	-3.84563	-3.8431	-3.83892	-3.83387
		-0.603186		-4.2039955e+00	-4.19005	-4.1671	-4.13558	-4.09611	-4.08171	-4.07082	-4.05399	-4.04903	-4.04338	-4.03234	-4.03052	-4.01381	-4.00431	-4.00051	-3.99677	-3.98831	-3.98417	-3.97626	-3.97272	-3.96402	-3.95938	-3.95596	-3.94186	-3.93783	-3.93635	-3.93395	-3.9301	-3.92321	-3.91979	-3.90309	-3.89746	-3.89482	-3.89244	-3.88259	-3.87637	-3.87222	-3.86592	-3.86194	-3.85735	-3.85128	-3.84335	-3.84047	-3.83789	-3.83362	-3.82858
		-0.596903		-4.1990833e+00	-4.18513	-4.16217	-4.13062	-4.09113	-4.07594	-4.06505	-4.04832	-4.04393	-4.03775	-4.02667	-4.02483	-4.00813	-3.9988	-3.99552	-3.99162	-3.98279	-3.97894	-3.97103	-3.96748	-3.95888	-3.954	-3.95035	-3.93671	-3.93271	-3.9312	-3.92884	-3.92466	-3.91813	-3.91439	-3.89776	-3.89222	-3.88969	-3.88719	-3.87724	-3.87128	-3.86708	-3.86065	-3.85679	-3.85197	-3.84599	-3.83831	-3.83533	-3.83272	-3.82836	-3.82332
		-0.590619		-4.1942135e+00	-4.18025	-4.15728	-4.12572	-4.0862	-4.07021	-4.05932	-4.04272	-4.03885	-4.03216	-4.02105	-4.01919	-4.00249	-3.99335	-3.99059	-3.98651	-3.97732	-3.97375	-3.96584	-3.96227	-3.95378	-3.94865	-3.94479	-3.93162	-3.92764	-3.9261	-3.92375	-3.91925	-3.9131	-3.90903	-3.89249	-3.88705	-3.88457	-3.88196	-3.87193	-3.86623	-3.86197	-3.85543	-3.85169	-3.84663	-3.84073	-3.8333	-3.83023	-3.8276	-3.82315	-3.81811
		-0.584336		-4.1893864e+00	-4.17542	-4.15243	-4.12085	-4.0813	-4.06452	-4.05364	-4.0372	-4.03377	-4.02661	-4.01547	-4.0136	-3.9969	-3.98796	-3.9857	-3.98146	-3.97192	-3.96858	-3.9607	-3.9571	-3.94874	-3.94333	-3.93926	-3.92657	-3.92261	-3.92104	-3.91869	-3.91389	-3.9081	-3.9037	-3.88727	-3.88196	-3.87944	-3.87677	-3.86666	-3.86122	-3.85692	-3.85026	-3.84663	-3.84135	-3.8355	-3.82833	-3.82516	-3.82251	-3.81798	-3.81293
		-0.578053		-4.1846023e+00	-4.17063	-4.14762	-4.11603	-4.07645	-4.05887	-4.04799	-4.03178	-4.02868	-4.02112	-4.00994	-4.00805	-3.99135	-3.98264	-3.98085	-3.97645	-3.96659	-3.96344	-3.9556	-3.95197	-3.94374	-3.93804	-3.93378	-3.92159	-3.91762	-3.91603	-3.91366	-3.90856	-3.90315	-3.89841	-3.8821	-3.87694	-3.87432	-3.87161	-3.86144	-3.85626	-3.85191	-3.84513	-3.84161	-3.83612	-3.8303	-3.82339	-3.82013	-3.81746	-3.81285	-3.8078
		-0.57177		-4.1798614e+00	-4.16588	-4.14286	-4.11125	-4.07165	-4.05327	-4.04239	-4.02647	-4.02357	-4.01567	-4.00445	-4.00255	-3.98585	-3.97739	-3.97602	-3.97148	-3.96133	-3.95831	-3.95055	-3.94688	-3.93878	-3.93279	-3.92835	-3.91665	-3.91267	-3.91106	-3.90866	-3.90327	-3.89823	-3.89317	-3.87699	-3.872	-3.8692	-3.86648	-3.85627	-3.85135	-3.84695	-3.84005	-3.83664	-3.83094	-3.82514	-3.81849	-3.81512	-3.81245	-3.80775	-3.80271
		-0.565487		-4.1751641e+00	-4.16117	-4.13815	-4.10651	-4.06689	-4.04772	-4.03684	-4.0213	-4.01841	-4.01027	-3.99901	-3.99709	-3.9804	-3.97226	-3.97118	-3.96656	-3.95615	-3.95319	-3.94555	-3.94183	-3.93386	-3.92758	-3.92295	-3.91176	-3.90777	-3.90614	-3.90369	-3.89802	-3.89336	-3.88797	-3.87194	-3.86712	-3.86409	-3.86139	-3.85115	-3.84649	-3.84203	-3.83502	-3.83172	-3.82581	-3.82001	-3.81363	-3.81015	-3.80749	-3.80271	-3.79766
		-0.559203		-4.1705105e+00	-4.15651	-4.13347	-4.10182	-4.06217	-4.0422	-4.03133	-4.01626	-4.01321	-4.00492	-3.99362	-3.99168	-3.97499	-3.9673	-3.96628	-3.96169	-3.95105	-3.94808	-3.94059	-3.93683	-3.92898	-3.92242	-3.91761	-3.90693	-3.90291	-3.90126	-3.89876	-3.89281	-3.88852	-3.88281	-3.86693	-3.8623	-3.859	-3.85634	-3.84607	-3.84167	-3.83716	-3.83003	-3.82683	-3.82074	-3.81491	-3.8088	-3.80522	-3.80257	-3.7977	-3.79266
		-0.55292		-4.1659010e+00	-4.1519	-4.12884	-4.09717	-4.05749	-4.03673	-4.02586	-4.01134	-4.00798	-3.99963	-3.98828	-3.98633	-3.96963	-3.96251	-3.9613	-3.95687	-3.94604	-3.94299	-3.93568	-3.93187	-3.92414	-3.91729	-3.91231	-3.90214	-3.89808	-3.89642	-3.89387	-3.88764	-3.88372	-3.8777	-3.86198	-3.85754	-3.85393	-3.85132	-3.84104	-3.8369	-3.83234	-3.8251	-3.82199	-3.81573	-3.80985	-3.80401	-3.80031	-3.79769	-3.79273	-3.7877
		-0.546637		-4.1613359e+00	-4.14732	-4.12426	-4.09257	-4.05286	-4.03131	-4.02044	-4.00653	-4.00274	-3.99438	-3.98299	-3.98102	-3.96432	-3.95786	-3.9563	-3.95208	-3.94111	-3.9379	-3.93082	-3.92695	-3.91934	-3.91221	-3.90706	-3.89739	-3.8933	-3.89164	-3.88901	-3.88252	-3.87896	-3.87263	-3.85708	-3.85283	-3.8489	-3.84633	-3.83606	-3.83218	-3.82756	-3.82021	-3.8172	-3.81077	-3.80482	-3.79925	-3.79544	-3.79285	-3.78781	-3.78278
		-0.540354		-4.1568154e+00	-4.1428	-4.11972	-4.08801	-4.04828	-4.02593	-4.01506	-4.0018	-3.9975	-3.98919	-3.97774	-3.97576	-3.95906	-3.9533	-3.95131	-3.94735	-3.93625	-3.93283	-3.926	-3.92208	-3.91458	-3.90718	-3.90186	-3.8927	-3.88856	-3.88689	-3.8842	-3.87744	-3.87423	-3.8676	-3.85224	-3.84816	-3.84392	-3.84138	-3.83113	-3.82751	-3.82283	-3.81537	-3.81245	-3.80587	-3.79983	-3.79452	-3.79061	-3.78806	-3.78292	-3.77791
		-0.534071		-4.1523397e+00	-4.13831	-4.11522	-4.0835	-4.04374	-4.0206	-4.00973	-3.99714	-3.99229	-3.98405	-3.97255	-3.97055	-3.95385	-3.94879	-3.94636	-3.94265	-3.93147	-3.9278	-3.92124	-3.91726	-3.90986	-3.90219	-3.8967	-3.88804	-3.88386	-3.88219	-3.87944	-3.8724	-3.86954	-3.86262	-3.84744	-3.84353	-3.83898	-3.83645	-3.82625	-3.82289	-3.81815	-3.81059	-3.80775	-3.80102	-3.79488	-3.78983	-3.78581	-3.78331	-3.77808	-3.77308
		-0.527788		-4.1479091e+00	-4.13388	-4.11077	-4.07903	-4.03925	-4.01532	-4.00445	-3.99255	-3.9871	-3.97896	-3.96741	-3.9654	-3.9487	-3.94434	-3.94146	-3.938	-3.92674	-3.92279	-3.91652	-3.91248	-3.90518	-3.89725	-3.8916	-3.88343	-3.8792	-3.87754	-3.87472	-3.86742	-3.86488	-3.85768	-3.8427	-3.83895	-3.8341	-3.83156	-3.82142	-3.81831	-3.81351	-3.80586	-3.8031	-3.79622	-3.78997	-3.78518	-3.78104	-3.77861	-3.77328	-3.7683
		-0.521504		-4.1435239e+00	-4.12948	-4.10637	-4.07461	-4.0348	-4.01008	-3.99922	-3.98801	-3.98195	-3.97394	-3.96232	-3.96029	-3.9436	-3.93993	-3.93661	-3.9334	-3.92208	-3.91782	-3.91185	-3.90774	-3.90054	-3.89235	-3.88654	-3.87886	-3.87457	-3.87293	-3.87005	-3.86248	-3.86025	-3.8528	-3.83801	-3.8344	-3.82928	-3.82669	-3.81665	-3.81379	-3.80891	-3.80118	-3.79849	-3.79148	-3.78511	-3.78056	-3.77631	-3.77395	-3.76852	-3.76356
		-0.515221		-4.1391843e+00	-4.12514	-4.10201	-4.07023	-4.0304	-4.00489	-3.99403	-3.98354	-3.97684	-3.96897	-3.95728	-3.95524	-3.93855	-3.93558	-3.93182	-3.92883	-3.91747	-3.91289	-3.90723	-3.90305	-3.89595	-3.88751	-3.88154	-3.87434	-3.86999	-3.86837	-3.86542	-3.8576	-3.85565	-3.84796	-3.83337	-3.82989	-3.82451	-3.82185	-3.81193	-3.80931	-3.80437	-3.79655	-3.79393	-3.78679	-3.78029	-3.77597	-3.77161	-3.76933	-3.7638	-3.75888
		-0.508938		-4.1348906e+00	-4.12084	-4.0977	-4.0659	-4.02604	-3.99975	-3.98889	-3.97912	-3.97178	-3.96405	-3.95229	-3.95024	-3.93357	-3.93126	-3.92708	-3.9243	-3.91291	-3.90801	-3.90266	-3.89841	-3.8914	-3.88272	-3.87659	-3.86985	-3.86545	-3.86386	-3.86085	-3.85279	-3.85107	-3.84316	-3.82878	-3.82542	-3.81981	-3.81703	-3.80727	-3.80487	-3.79987	-3.79197	-3.78941	-3.78215	-3.77551	-3.77142	-3.76695	-3.76477	-3.75912	-3.75424
		-0.502655		-4.1306431e+00	-4.11658	-4.09343	-4.06162	-4.02173	-3.99466	-3.9838	-3.97475	-3.96676	-3.9592	-3.94736	-3.9453	-3.92864	-3.92698	-3.92241	-3.91981	-3.90841	-3.90319	-3.89815	-3.8938	-3.8869	-3.87797	-3.87169	-3.8654	-3.86094	-3.85939	-3.85633	-3.84804	-3.8465	-3.83842	-3.82424	-3.82099	-3.81518	-3.81225	-3.80267	-3.80048	-3.79541	-3.78745	-3.78494	-3.77757	-3.77079	-3.7669	-3.76232	-3.76025	-3.75448	-3.74965
		-0.496372		-4.1264418e+00	-4.11237	-4.08921	-4.05738	-4.01747	-3.98962	-3.97876	-3.97043	-3.96179	-3.95441	-3.94248	-3.94041	-3.92377	-3.92274	-3.9178	-3.91535	-3.90395	-3.89841	-3.89368	-3.88924	-3.88244	-3.87328	-3.86684	-3.861	-3.85647	-3.85497	-3.85186	-3.84337	-3.84193	-3.83372	-3.81975	-3.81659	-3.81061	-3.8075	-3.79813	-3.79613	-3.791	-3.78298	-3.78052	-3.77303	-3.76612	-3.76241	-3.75773	-3.75578	-3.74989	-3.7451
		-0.490088		-4.1222872e+00	-4.10821	-4.08504	-4.05319	-4.01326	-3.98462	-3.97377	-3.96616	-3.95686	-3.94967	-3.93766	-3.93557	-3.91899	-3.91851	-3.91325	-3.91092	-3.89953	-3.8937	-3.88927	-3.88473	-3.87803	-3.86864	-3.86205	-3.85663	-3.85204	-3.8506	-3.84744	-3.8388	-3.83735	-3.82907	-3.81531	-3.81222	-3.8061	-3.80278	-3.79366	-3.79182	-3.78664	-3.77857	-3.77615	-3.76855	-3.76151	-3.75796	-3.75318	-3.75135	-3.74534	-3.7406
		-0.483805		-4.1181794e+00	-4.1041	-4.08091	-4.04905	-4.00909	-3.97968	-3.96883	-3.96194	-3.95199	-3.945	-3.93289	-3.93079	-3.91449	-3.91411	-3.90877	-3.90652	-3.89517	-3.88904	-3.88491	-3.88025	-3.87367	-3.86404	-3.85732	-3.8523	-3.84765	-3.84628	-3.84308	-3.83431	-3.83277	-3.82448	-3.81093	-3.80789	-3.80166	-3.7981	-3.78927	-3.78754	-3.78233	-3.77421	-3.77182	-3.76412	-3.75695	-3.75353	-3.74867	-3.74698	-3.74083	-3.73616
		-0.477522		-4.1141187e+00	-4.10003	-4.07683	-4.04495	-4.00497	-3.97478	-3.96394	-3.95777	-3.94717	-3.94039	-3.92819	-3.92607	-3.91032	-3.90948	-3.90436	-3.90215	-3.89084	-3.88444	-3.8806	-3.87582	-3.86936	-3.8595	-3.85264	-3.84802	-3.8433	-3.842	-3.83877	-3.8299	-3.8282	-3.81993	-3.80659	-3.8036	-3.79728	-3.79345	-3.78495	-3.78329	-3.77806	-3.7699	-3.76754	-3.75974	-3.75245	-3.74914	-3.74419	-3.74265	-3.73636	-3.73176
		-0.471239		-4.1101053e+00	-4.09601	-4.0728	-4.0409	-4.0009	-3.96994	-3.9591	-3.95365	-3.9424	-3.93585	-3.92353	-3.9214	-3.90623	-3.90487	-3.90002	-3.8978	-3.88657	-3.8799	-3.87634	-3.87142	-3.86509	-3.85501	-3.84802	-3.84376	-3.83899	-3.83778	-3.83451	-3.82555	-3.82364	-3.81543	-3.80231	-3.79934	-3.79296	-3.78885	-3.78072	-3.77907	-3.77384	-3.76565	-3.76331	-3.75542	-3.74801	-3.74478	-3.73975	-3.73837	-3.73194	-3.72741
		-0.464956		-4.1061395e+00	-4.09204	-4.06882	-4.0369	-3.99687	-3.96515	-3.95431	-3.94958	-3.93768	-3.93137	-3.91894	-3.91679	-3.90218	-3.90032	-3.89575	-3.89347	-3.88234	-3.87543	-3.87213	-3.86707	-3.86088	-3.85057	-3.84346	-3.83955	-3.83471	-3.8336	-3.83031	-3.82127	-3.81911	-3.81099	-3.79807	-3.79512	-3.78871	-3.78429	-3.77656	-3.77487	-3.76966	-3.76146	-3.75912	-3.75114	-3.74363	-3.74045	-3.73535	-3.73415	-3.72756	-3.72311
		-0.458673		-4.1022214e+00	-4.08811	-4.06488	-4.03295	-3.9929	-3.96041	-3.94957	-3.94557	-3.93302	-3.92696	-3.91441	-3.91224	-3.89817	-3.89584	-3.89154	-3.88916	-3.87816	-3.87103	-3.86798	-3.86276	-3.85672	-3.84618	-3.83896	-3.83538	-3.83048	-3.82946	-3.82617	-3.81705	-3.81461	-3.80659	-3.79389	-3.79093	-3.78451	-3.77977	-3.77249	-3.7707	-3.76553	-3.75731	-3.75498	-3.74691	-3.73931	-3.73615	-3.73099	-3.72997	-3.72323	-3.71885
		-0.452389		-4.0983512e+00	-4.08424	-4.061	-4.02905	-3.98897	-3.95572	-3.94489	-3.9416	-3.92841	-3.92261	-3.90993	-3.90774	-3.89419	-3.89143	-3.8874	-3.88487	-3.87402	-3.86669	-3.86388	-3.85849	-3.85261	-3.84185	-3.83452	-3.83123	-3.82628	-3.82538	-3.82208	-3.81287	-3.81014	-3.80225	-3.78975	-3.78678	-3.78038	-3.7753	-3.7685	-3.76656	-3.76145	-3.75323	-3.75089	-3.74274	-3.73505	-3.73188	-3.72668	-3.72583	-3.71894	-3.71465
		-0.446106		-4.0945293e+00	-4.08041	-4.05716	-4.02519	-3.98509	-3.95108	-3.94026	-3.93767	-3.92386	-3.91833	-3.90552	-3.9033	-3.89025	-3.88708	-3.88332	-3.8806	-3.86993	-3.86242	-3.85982	-3.85426	-3.84855	-3.83756	-3.83015	-3.82713	-3.82213	-3.82134	-3.81805	-3.80874	-3.80571	-3.79796	-3.78567	-3.78267	-3.7763	-3.77088	-3.76457	-3.76245	-3.75742	-3.74919	-3.74684	-3.73861	-3.73086	-3.72766	-3.72242	-3.72174	-3.71469	-3.71049
		-0.439823		-4.0907558e+00	-4.07663	-4.05336	-4.02138	-3.98126	-3.9465	-3.93569	-3.9338	-3.91937	-3.91412	-3.90116	-3.89892	-3.88635	-3.88281	-3.8793	-3.87637	-3.86589	-3.85823	-3.85582	-3.85008	-3.84455	-3.83332	-3.82585	-3.82306	-3.81802	-3.81735	-3.81408	-3.80466	-3.80132	-3.79373	-3.78163	-3.7786	-3.77229	-3.76651	-3.76072	-3.75839	-3.75343	-3.74521	-3.74285	-3.73454	-3.72672	-3.72347	-3.71821	-3.71769	-3.71049	-3.70639
		-0.43354		-4.0870309e+00	-4.0729	-4.04962	-4.01762	-3.97748	-3.94197	-3.93117	-3.92997	-3.91493	-3.90998	-3.89687	-3.89459	-3.88248	-3.87861	-3.87534	-3.87216	-3.8619	-3.8541	-3.85186	-3.84593	-3.8406	-3.82914	-3.82162	-3.81902	-3.81395	-3.81341	-3.81016	-3.80063	-3.79698	-3.78955	-3.77765	-3.77457	-3.76833	-3.76219	-3.75693	-3.75437	-3.7495	-3.74129	-3.73889	-3.73052	-3.72265	-3.71932	-3.71409	-3.71364	-3.70634	-3.70233
		-0.427257		-4.0833549e+00	-4.06921	-4.04593	-4.01391	-3.97375	-3.93749	-3.92674	-3.92618	-3.91055	-3.90591	-3.89264	-3.89033	-3.87865	-3.87448	-3.87142	-3.86798	-3.85796	-3.85005	-3.84795	-3.84183	-3.8367	-3.825	-3.81747	-3.81501	-3.80993	-3.80951	-3.80629	-3.79664	-3.79267	-3.78542	-3.77371	-3.77058	-3.76444	-3.75793	-3.7532	-3.7504	-3.74561	-3.73742	-3.73499	-3.72656	-3.71863	-3.71521	-3.71008	-3.70958	-3.70224	-3.69832
		-0.420973		-4.0797279e+00	-4.06558	-4.04229	-4.01026	-3.97007	-3.93307	-3.9226	-3.92218	-3.90624	-3.90191	-3.88847	-3.88612	-3.87485	-3.87042	-3.86756	-3.86383	-3.85406	-3.84607	-3.84408	-3.83778	-3.83286	-3.82092	-3.81338	-3.81103	-3.80597	-3.80564	-3.80249	-3.79269	-3.78842	-3.78135	-3.76982	-3.76664	-3.7606	-3.75371	-3.74954	-3.74647	-3.74177	-3.7336	-3.73113	-3.72264	-3.71466	-3.71115	-3.70617	-3.70551	-3.69818	-3.69436
		-0.41469		-4.0761501e+00	-4.062	-4.03869	-4.00665	-3.96643	-3.9287	-3.91887	-3.91788	-3.90198	-3.89798	-3.88436	-3.88197	-3.87109	-3.86644	-3.86374	-3.85973	-3.85022	-3.84217	-3.84025	-3.83377	-3.82908	-3.81688	-3.80938	-3.80708	-3.80209	-3.80178	-3.79873	-3.78879	-3.78421	-3.77733	-3.76598	-3.76273	-3.75682	-3.74956	-3.74593	-3.7426	-3.73799	-3.72984	-3.72732	-3.71878	-3.71075	-3.70714	-3.70234	-3.70146	-3.69417	-3.69045
		-0.408407		-4.0726219e+00	-4.05846	-4.03515	-4.00309	-3.96285	-3.92439	-3.91525	-3.91359	-3.89778	-3.89411	-3.88032	-3.87788	-3.86737	-3.86253	-3.85996	-3.85566	-3.84642	-3.83835	-3.83647	-3.82981	-3.82535	-3.8129	-3.80546	-3.80316	-3.79829	-3.79793	-3.79503	-3.78493	-3.78004	-3.77337	-3.76219	-3.75888	-3.75309	-3.74547	-3.74237	-3.73878	-3.73425	-3.72613	-3.72356	-3.71498	-3.7069	-3.70319	-3.69857	-3.69745	-3.69022	-3.68659
		-0.402124		-4.0691432e+00	-4.05498	-4.03165	-3.99957	-3.95932	-3.92014	-3.91168	-3.90935	-3.89365	-3.89032	-3.87633	-3.87385	-3.86368	-3.8587	-3.85622	-3.85164	-3.84268	-3.83461	-3.83272	-3.82589	-3.82167	-3.80896	-3.80161	-3.79927	-3.79457	-3.79409	-3.79138	-3.78112	-3.77593	-3.76946	-3.75845	-3.75507	-3.74943	-3.74144	-3.73887	-3.73501	-3.73056	-3.72247	-3.71984	-3.71122	-3.7031	-3.69928	-3.69487	-3.69347	-3.68631	-3.68277
		-0.395841		-4.0657144e+00	-4.05154	-4.02821	-3.99611	-3.95584	-3.91594	-3.90816	-3.90517	-3.88958	-3.8866	-3.87241	-3.86988	-3.86004	-3.85494	-3.85251	-3.84767	-3.83899	-3.83094	-3.82902	-3.82203	-3.81805	-3.80507	-3.79783	-3.79543	-3.79092	-3.79028	-3.78779	-3.77735	-3.77186	-3.76561	-3.75475	-3.7513	-3.74582	-3.73748	-3.7354	-3.7313	-3.72692	-3.71887	-3.71617	-3.70753	-3.69935	-3.69543	-3.69122	-3.68953	-3.68246	-3.679
		-0.389557		-4.0623357e+00	-4.04816	-4.02481	-3.99271	-3.95241	-3.91179	-3.90469	-3.90104	-3.88557	-3.88295	-3.86855	-3.86597	-3.85643	-3.85126	-3.84883	-3.84374	-3.83535	-3.82734	-3.82536	-3.81822	-3.81449	-3.80123	-3.79413	-3.79162	-3.78733	-3.78652	-3.78424	-3.77363	-3.76784	-3.76182	-3.7511	-3.74759	-3.74226	-3.73361	-3.73197	-3.72764	-3.72334	-3.71532	-3.71255	-3.70388	-3.69565	-3.69164	-3.68762	-3.68563	-3.67867	-3.67528
		-0.383274		-4.0590071e+00	-4.04482	-4.02147	-3.98935	-3.94903	-3.9077	-3.90128	-3.89697	-3.88163	-3.87937	-3.86475	-3.86212	-3.85285	-3.84766	-3.84519	-3.83987	-3.83175	-3.82382	-3.82174	-3.81446	-3.81098	-3.79745	-3.79049	-3.78787	-3.78378	-3.7828	-3.78074	-3.76995	-3.76387	-3.75809	-3.7475	-3.74392	-3.73876	-3.72986	-3.72854	-3.72404	-3.71981	-3.71182	-3.70898	-3.7003	-3.692	-3.6879	-3.68408	-3.68178	-3.67492	-3.6716
		-0.376991		-4.0557290e+00	-4.04154	-4.01817	-3.98604	-3.9457	-3.90367	-3.89792	-3.89296	-3.87775	-3.87585	-3.86102	-3.85832	-3.84932	-3.84413	-3.84157	-3.83605	-3.82821	-3.82036	-3.81816	-3.81075	-3.80753	-3.7937	-3.78692	-3.78416	-3.7803	-3.77913	-3.77729	-3.76632	-3.75995	-3.75441	-3.74395	-3.74031	-3.73531	-3.72627	-3.72507	-3.72049	-3.71633	-3.70837	-3.70545	-3.69677	-3.6884	-3.68423	-3.68058	-3.67798	-3.67124	-3.66798
		-0.370708		-4.0525015e+00	-4.03831	-4.01493	-3.98278	-3.94243	-3.8997	-3.89461	-3.88901	-3.87394	-3.8724	-3.85734	-3.85459	-3.84583	-3.84067	-3.83799	-3.83228	-3.82472	-3.81698	-3.81464	-3.8071	-3.80414	-3.79001	-3.78342	-3.78051	-3.77686	-3.77551	-3.77387	-3.76274	-3.75609	-3.75079	-3.74045	-3.73676	-3.73191	-3.72286	-3.72153	-3.717	-3.7129	-3.70498	-3.70197	-3.6933	-3.68485	-3.68062	-3.67714	-3.67422	-3.66761	-3.66439
		-0.364425		-4.0493247e+00	-4.03513	-4.01174	-3.97957	-3.9392	-3.89579	-3.89135	-3.88512	-3.8702	-3.86902	-3.85373	-3.85092	-3.84238	-3.83728	-3.83444	-3.82858	-3.82128	-3.81365	-3.81116	-3.8035	-3.8008	-3.78637	-3.77998	-3.77692	-3.77348	-3.77195	-3.77049	-3.7592	-3.75227	-3.74723	-3.737	-3.73325	-3.72857	-3.71961	-3.71795	-3.71356	-3.70953	-3.70163	-3.69854	-3.68988	-3.68135	-3.67708	-3.67375	-3.67051	-3.66404	-3.66086
		-0.358142		-4.0461989e+00	-4.03199	-4.0086	-3.97642	-3.93603	-3.89194	-3.88814	-3.88129	-3.86653	-3.8657	-3.85018	-3.84731	-3.83897	-3.83396	-3.83093	-3.82494	-3.81788	-3.81039	-3.80774	-3.79996	-3.79751	-3.78278	-3.7766	-3.77339	-3.77015	-3.76845	-3.76714	-3.7557	-3.74851	-3.74373	-3.73359	-3.72981	-3.72527	-3.71647	-3.71438	-3.71018	-3.70621	-3.69834	-3.69516	-3.68652	-3.6779	-3.6736	-3.67041	-3.66685	-3.66052	-3.65737
		-0.351858		-4.0431243e+00	-4.02891	-4.00551	-3.97332	-3.9329	-3.88814	-3.88498	-3.87752	-3.86293	-3.86244	-3.84669	-3.84376	-3.8356	-3.83071	-3.82745	-3.82136	-3.81454	-3.80719	-3.80437	-3.79648	-3.79429	-3.77923	-3.77327	-3.76993	-3.76688	-3.76502	-3.76381	-3.75226	-3.7448	-3.74029	-3.73024	-3.72643	-3.72202	-3.71341	-3.71085	-3.70685	-3.70295	-3.69509	-3.69182	-3.68322	-3.6745	-3.6702	-3.66711	-3.66324	-3.65707	-3.65393
		-0.345575		-4.0401009e+00	-4.02589	-4.00247	-3.97026	-3.92983	-3.88441	-3.88187	-3.87382	-3.85946	-3.8592	-3.84326	-3.84028	-3.83227	-3.82752	-3.82402	-3.81786	-3.81124	-3.80404	-3.80105	-3.79305	-3.79111	-3.77574	-3.77001	-3.76653	-3.76367	-3.76166	-3.76049	-3.74886	-3.74115	-3.73691	-3.72693	-3.72311	-3.71881	-3.71041	-3.70738	-3.70358	-3.69974	-3.6919	-3.68853	-3.67998	-3.67115	-3.66687	-3.66386	-3.65967	-3.65368	-3.65054
		-0.339292		-4.0371290e+00	-4.02291	-3.99948	-3.96727	-3.92681	-3.88075	-3.87881	-3.87017	-3.85622	-3.85584	-3.83989	-3.83685	-3.82898	-3.82439	-3.82063	-3.81442	-3.80798	-3.80096	-3.79779	-3.78968	-3.788	-3.7723	-3.7668	-3.7632	-3.76052	-3.75837	-3.75718	-3.7455	-3.73756	-3.73359	-3.72367	-3.71986	-3.71564	-3.70749	-3.70396	-3.70037	-3.69658	-3.68876	-3.6853	-3.67679	-3.66786	-3.66361	-3.66065	-3.65616	-3.65034	-3.64719
		-0.333009		-4.0342087e+00	-4.01998	-3.99655	-3.96432	-3.92385	-3.87716	-3.87578	-3.8666	-3.85314	-3.85247	-3.83658	-3.83348	-3.82574	-3.82133	-3.81728	-3.81105	-3.80477	-3.79793	-3.79458	-3.78637	-3.78494	-3.76891	-3.76366	-3.75995	-3.75742	-3.75514	-3.75389	-3.7422	-3.73402	-3.73032	-3.72047	-3.71667	-3.71252	-3.70462	-3.7006	-3.69721	-3.69348	-3.68566	-3.68211	-3.67367	-3.66461	-3.66042	-3.65749	-3.65269	-3.64707	-3.6439
		-0.326726		-4.0313402e+00	-4.01711	-3.99367	-3.96142	-3.92094	-3.87368	-3.87276	-3.86309	-3.85013	-3.84914	-3.83334	-3.83017	-3.82254	-3.81832	-3.81398	-3.80776	-3.80161	-3.79495	-3.79144	-3.78312	-3.78193	-3.76558	-3.76057	-3.75676	-3.75439	-3.75198	-3.75063	-3.73894	-3.73054	-3.72712	-3.71731	-3.71355	-3.70944	-3.70182	-3.69731	-3.69411	-3.69044	-3.68262	-3.67897	-3.6706	-3.66142	-3.6573	-3.65437	-3.64928	-3.64386	-3.64065
		-0.320442		-4.0285237e+00	-4.01429	-3.99084	-3.95858	-3.91807	-3.8704	-3.86964	-3.85964	-3.84719	-3.84589	-3.83016	-3.82692	-3.81939	-3.81537	-3.81073	-3.80454	-3.79849	-3.79202	-3.78835	-3.77993	-3.77898	-3.7623	-3.75753	-3.75365	-3.75142	-3.74886	-3.7474	-3.73574	-3.72712	-3.72398	-3.71421	-3.71049	-3.70639	-3.69907	-3.69409	-3.69106	-3.68746	-3.67962	-3.67588	-3.66759	-3.65827	-3.65426	-3.65129	-3.64592	-3.64071	-3.63746
		-0.314159		-4.0257592e+00	-4.01152	-3.98806	-3.95579	-3.91527	-3.8674	-3.86638	-3.85627	-3.84431	-3.8427	-3.82705	-3.82373	-3.81627	-3.81247	-3.80753	-3.8014	-3.79542	-3.78915	-3.78531	-3.77679	-3.77609	-3.75908	-3.75455	-3.75062	-3.74851	-3.74578	-3.74421	-3.73258	-3.72377	-3.72089	-3.71116	-3.70751	-3.70339	-3.69638	-3.69094	-3.68807	-3.68453	-3.67668	-3.67284	-3.66464	-3.65518	-3.6513	-3.64826	-3.64261	-3.63762	-3.63432
		-0.307876		-4.0230471e+00	-4.0088	-3.98533	-3.95305	-3.91251	-3.86455	-3.86306	-3.85296	-3.84148	-3.83959	-3.82399	-3.8206	-3.81321	-3.80964	-3.80437	-3.79833	-3.7924	-3.78632	-3.78234	-3.77372	-3.77325	-3.75592	-3.75162	-3.74766	-3.74565	-3.74275	-3.74106	-3.72948	-3.72048	-3.71787	-3.70815	-3.70459	-3.70042	-3.69374	-3.68786	-3.68514	-3.68165	-3.67379	-3.66985	-3.66175	-3.65215	-3.6484	-3.64528	-3.63935	-3.63459	-3.63124
		-0.301593		-4.0203873e+00	-4.00614	-3.98266	-3.95037	-3.90981	-3.8618	-3.85977	-3.84973	-3.8387	-3.83654	-3.82101	-3.81752	-3.81019	-3.80685	-3.80127	-3.79534	-3.78943	-3.78354	-3.77943	-3.77071	-3.77046	-3.75283	-3.74874	-3.74478	-3.74285	-3.73975	-3.73796	-3.72642	-3.71725	-3.7149	-3.70521	-3.70175	-3.69749	-3.69116	-3.68485	-3.68225	-3.67884	-3.67094	-3.66691	-3.65891	-3.64917	-3.64557	-3.64234	-3.63615	-3.63162	-3.62821
		-0.29531		-4.0177801e+00	-4.00352	-3.98004	-3.94773	-3.90716	-3.85911	-3.85653	-3.84656	-3.83598	-3.83357	-3.81809	-3.8145	-3.80722	-3.80413	-3.79822	-3.79243	-3.7865	-3.78081	-3.77658	-3.76783	-3.76765	-3.7498	-3.74591	-3.74198	-3.74011	-3.7368	-3.7349	-3.72342	-3.71409	-3.71199	-3.70231	-3.69897	-3.6946	-3.68864	-3.68192	-3.67942	-3.67608	-3.66815	-3.66402	-3.65614	-3.64624	-3.64281	-3.63946	-3.633	-3.62871	-3.62525
		-0.289027		-4.0152255e+00	-4.00097	-3.97747	-3.94516	-3.90457	-3.85648	-3.85334	-3.84347	-3.83331	-3.83066	-3.81523	-3.81153	-3.8043	-3.80146	-3.79523	-3.7896	-3.78364	-3.77812	-3.77378	-3.76512	-3.76479	-3.74684	-3.74313	-3.73924	-3.73742	-3.73389	-3.7319	-3.72047	-3.71101	-3.70913	-3.69947	-3.69625	-3.69175	-3.68617	-3.67905	-3.67665	-3.67337	-3.66541	-3.66119	-3.65342	-3.64337	-3.64012	-3.63662	-3.62991	-3.62586	-3.62234
		-0.282743		-4.0127239e+00	-3.99846	-3.97496	-3.94263	-3.90203	-3.85391	-3.85021	-3.84046	-3.83069	-3.82783	-3.81244	-3.80862	-3.80142	-3.79885	-3.79229	-3.78684	-3.78083	-3.77547	-3.77105	-3.7625	-3.76195	-3.74395	-3.7404	-3.73659	-3.73478	-3.73102	-3.72894	-3.71757	-3.70801	-3.70632	-3.69669	-3.69359	-3.68894	-3.68376	-3.67627	-3.67392	-3.67073	-3.66272	-3.65841	-3.65076	-3.64056	-3.63749	-3.63384	-3.62687	-3.62307	-3.61949
		-0.27646		-4.0102752e+00	-3.99601	-3.9725	-3.94016	-3.89954	-3.8514	-3.84715	-3.83752	-3.82812	-3.82506	-3.80972	-3.80575	-3.7986	-3.79629	-3.78941	-3.78415	-3.77808	-3.77286	-3.76838	-3.75994	-3.75916	-3.74114	-3.73771	-3.734	-3.73218	-3.7282	-3.72604	-3.71473	-3.70509	-3.70356	-3.69396	-3.691	-3.68618	-3.6814	-3.67356	-3.67125	-3.66813	-3.66008	-3.65568	-3.64816	-3.63781	-3.63491	-3.63111	-3.62389	-3.62033	-3.61671
		-0.270177		-4.0078795e+00	-3.99361	-3.97009	-3.93774	-3.8971	-3.84894	-3.84414	-3.83466	-3.82559	-3.82237	-3.80707	-3.80295	-3.79583	-3.79378	-3.78659	-3.78154	-3.7754	-3.77029	-3.76576	-3.75744	-3.75642	-3.73841	-3.73506	-3.73148	-3.72964	-3.72543	-3.72319	-3.71194	-3.70227	-3.70084	-3.69128	-3.68846	-3.68347	-3.6791	-3.67092	-3.66863	-3.6656	-3.65749	-3.653	-3.64561	-3.63513	-3.63239	-3.62844	-3.62096	-3.61766	-3.61399
		-0.263894		-4.0055372e+00	-3.99126	-3.96774	-3.93537	-3.89472	-3.84653	-3.8412	-3.83189	-3.82311	-3.81974	-3.80449	-3.80019	-3.79312	-3.79133	-3.78383	-3.779	-3.77278	-3.76775	-3.76321	-3.755	-3.75374	-3.73577	-3.73246	-3.72902	-3.72713	-3.7227	-3.7204	-3.7092	-3.69954	-3.69815	-3.68867	-3.68597	-3.6808	-3.67686	-3.66836	-3.66607	-3.66312	-3.65495	-3.65038	-3.64312	-3.63251	-3.62993	-3.62582	-3.6181	-3.61504	-3.61133
		-0.257611		-4.0032482e+00	-3.98897	-3.96544	-3.93306	-3.8924	-3.84419	-3.83832	-3.82919	-3.82067	-3.81718	-3.80197	-3.79749	-3.79046	-3.78892	-3.78113	-3.77652	-3.77024	-3.76525	-3.76071	-3.75261	-3.75111	-3.73322	-3.7299	-3.72663	-3.72468	-3.72003	-3.71766	-3.70652	-3.69691	-3.6955	-3.68611	-3.68353	-3.67819	-3.67466	-3.66588	-3.66356	-3.6607	-3.65247	-3.64782	-3.64069	-3.62996	-3.62751	-3.62326	-3.61529	-3.61249	-3.60874
		-0.251327		-4.0010127e+00	-3.98673	-3.96319	-3.93081	-3.89013	-3.84189	-3.83551	-3.82658	-3.81828	-3.81469	-3.79952	-3.79483	-3.78787	-3.78657	-3.77849	-3.77412	-3.76777	-3.76279	-3.75827	-3.75029	-3.74854	-3.73075	-3.7274	-3.72429	-3.72227	-3.7174	-3.71498	-3.70389	-3.69438	-3.69289	-3.68362	-3.68114	-3.67563	-3.67252	-3.66347	-3.66111	-3.65834	-3.65004	-3.64531	-3.63832	-3.62748	-3.62515	-3.62076	-3.61253	-3.60999	-3.60621
		-0.245044		-3.9988308e+00	-3.98454	-3.961	-3.9286	-3.88791	-3.83966	-3.83276	-3.82405	-3.81592	-3.81226	-3.79715	-3.79223	-3.78535	-3.78425	-3.77592	-3.77178	-3.76537	-3.76037	-3.75589	-3.74802	-3.74602	-3.72837	-3.72494	-3.72201	-3.7199	-3.71483	-3.71235	-3.70133	-3.69194	-3.69032	-3.68118	-3.67879	-3.67312	-3.67043	-3.66113	-3.65872	-3.65603	-3.64767	-3.64286	-3.636	-3.62508	-3.62282	-3.61831	-3.60984	-3.60755	-3.60375
		-0.238761		-3.9967026e+00	-3.98241	-3.95886	-3.92645	-3.88575	-3.83747	-3.83007	-3.8216	-3.81361	-3.80989	-3.79484	-3.78969	-3.7829	-3.78197	-3.77341	-3.7695	-3.76305	-3.75799	-3.75356	-3.74581	-3.74356	-3.72607	-3.72255	-3.71978	-3.71758	-3.71232	-3.70978	-3.69881	-3.68959	-3.68781	-3.67881	-3.67649	-3.67068	-3.66839	-3.65886	-3.65638	-3.65378	-3.64535	-3.64046	-3.63374	-3.62275	-3.62053	-3.61593	-3.60721	-3.60517	-3.60135
		-0.232478		-3.9946283e+00	-3.98033	-3.95677	-3.92436	-3.88364	-3.83535	-3.82745	-3.81924	-3.81134	-3.80759	-3.7926	-3.78719	-3.78054	-3.77971	-3.77097	-3.76729	-3.76079	-3.75566	-3.75129	-3.74365	-3.74116	-3.72386	-3.72023	-3.71759	-3.71529	-3.70986	-3.70727	-3.69636	-3.68732	-3.68536	-3.6765	-3.67422	-3.66829	-3.6664	-3.65666	-3.6541	-3.65159	-3.64309	-3.63812	-3.63153	-3.62051	-3.61828	-3.6136	-3.60464	-3.60284	-3.59902
		-0.226195		-3.9926080e+00	-3.97831	-3.95474	-3.92232	-3.88159	-3.83327	-3.8249	-3.81696	-3.80912	-3.80535	-3.79042	-3.78475	-3.77829	-3.77746	-3.76859	-3.76514	-3.75861	-3.75337	-3.74906	-3.74156	-3.73881	-3.72173	-3.71797	-3.71545	-3.71304	-3.70745	-3.70481	-3.69396	-3.68513	-3.68298	-3.67424	-3.672	-3.66597	-3.66445	-3.65453	-3.65189	-3.64945	-3.64089	-3.63584	-3.62939	-3.61835	-3.61606	-3.61133	-3.60213	-3.60057	-3.59675
		-0.219911		-3.9906417e+00	-3.97634	-3.95277	-3.92034	-3.87959	-3.83126	-3.82241	-3.81476	-3.80694	-3.80317	-3.78832	-3.78236	-3.77614	-3.77522	-3.76629	-3.76304	-3.7565	-3.75113	-3.74689	-3.73952	-3.73652	-3.71968	-3.7158	-3.71335	-3.71083	-3.7051	-3.70242	-3.69163	-3.68302	-3.68067	-3.67205	-3.66982	-3.66373	-3.66253	-3.65246	-3.64973	-3.64737	-3.63874	-3.63362	-3.62729	-3.61627	-3.61389	-3.60912	-3.59968	-3.59836	-3.59454
		-0.213628		-3.9887296e+00	-3.97442	-3.95085	-3.9184	-3.87765	-3.8293	-3.81998	-3.81265	-3.80481	-3.80104	-3.78628	-3.78002	-3.77409	-3.773	-3.76406	-3.76101	-3.75446	-3.74896	-3.74476	-3.73754	-3.73428	-3.71771	-3.7137	-3.7113	-3.70865	-3.70281	-3.70009	-3.68935	-3.68098	-3.67844	-3.66991	-3.66768	-3.66159	-3.66062	-3.65047	-3.64763	-3.64534	-3.63665	-3.63146	-3.62525	-3.61427	-3.61175	-3.60698	-3.5973	-3.5962	-3.5924
		-0.207345		-3.9868718e+00	-3.97256	-3.94898	-3.91653	-3.87576	-3.82739	-3.81762	-3.81061	-3.80273	-3.79897	-3.78431	-3.77775	-3.77211	-3.77082	-3.76191	-3.75903	-3.75248	-3.74684	-3.74268	-3.73562	-3.7321	-3.71581	-3.71169	-3.70931	-3.70651	-3.70058	-3.69781	-3.68713	-3.67901	-3.67628	-3.66784	-3.66558	-3.65959	-3.65869	-3.64854	-3.6456	-3.64337	-3.63462	-3.62935	-3.62327	-3.61234	-3.60966	-3.60489	-3.59499	-3.5941	-3.59031
		-0.201062		-3.9850684e+00	-3.97075	-3.94717	-3.91471	-3.87393	-3.82554	-3.81533	-3.80866	-3.80071	-3.79696	-3.78241	-3.77552	-3.77019	-3.76868	-3.75983	-3.75711	-3.75056	-3.74479	-3.74064	-3.73376	-3.72998	-3.71399	-3.70975	-3.70736	-3.70439	-3.6984	-3.6956	-3.68498	-3.67711	-3.67419	-3.66582	-3.66352	-3.65773	-3.65672	-3.64667	-3.64363	-3.64146	-3.63264	-3.62731	-3.62134	-3.61048	-3.60761	-3.60286	-3.59276	-3.59204	-3.58829
		-0.194779		-3.9833194e+00	-3.969	-3.94541	-3.91294	-3.87215	-3.82375	-3.81311	-3.80678	-3.79875	-3.79499	-3.78057	-3.77336	-3.76834	-3.7666	-3.75784	-3.75523	-3.74871	-3.7428	-3.73864	-3.73196	-3.72791	-3.71225	-3.70789	-3.70547	-3.70231	-3.69629	-3.69344	-3.68288	-3.67528	-3.67219	-3.66385	-3.66151	-3.656	-3.65474	-3.64487	-3.64173	-3.63961	-3.63073	-3.62533	-3.61947	-3.60869	-3.60561	-3.6009	-3.59061	-3.59001	-3.58634
		-0.188496		-3.9816251e+00	-3.9673	-3.9437	-3.91123	-3.87043	-3.82201	-3.81095	-3.80497	-3.79685	-3.79307	-3.7788	-3.77125	-3.76655	-3.76458	-3.75592	-3.75341	-3.74691	-3.74089	-3.73669	-3.73021	-3.7259	-3.71057	-3.7061	-3.70364	-3.70027	-3.69423	-3.69135	-3.68085	-3.67352	-3.67026	-3.66194	-3.65955	-3.65434	-3.65279	-3.64313	-3.63988	-3.63781	-3.62888	-3.62341	-3.61765	-3.60697	-3.60367	-3.59899	-3.58858	-3.588	-3.58444
		-0.182212		-3.9799854e+00	-3.96566	-3.94206	-3.90958	-3.86876	-3.82033	-3.80886	-3.80323	-3.79501	-3.79121	-3.7771	-3.7692	-3.76482	-3.76261	-3.75409	-3.75164	-3.74518	-3.73904	-3.73478	-3.72852	-3.72395	-3.70897	-3.70438	-3.70188	-3.69826	-3.69224	-3.68932	-3.67888	-3.67184	-3.66841	-3.66008	-3.65764	-3.65276	-3.65088	-3.64146	-3.6381	-3.63606	-3.62709	-3.62154	-3.61589	-3.60531	-3.60177	-3.59714	-3.58665	-3.586	-3.5826
		-0.175929		-3.9784004e+00	-3.96407	-3.94046	-3.90797	-3.86715	-3.81871	-3.80684	-3.80156	-3.79324	-3.78938	-3.77546	-3.76722	-3.76314	-3.76071	-3.75234	-3.74992	-3.7435	-3.73727	-3.73291	-3.72689	-3.72206	-3.70744	-3.70272	-3.70018	-3.6963	-3.6903	-3.68736	-3.67697	-3.67022	-3.66663	-3.65828	-3.65577	-3.65124	-3.64902	-3.63984	-3.63639	-3.63438	-3.62536	-3.61974	-3.61418	-3.60372	-3.59994	-3.59536	-3.58481	-3.58404	-3.58083
		-0.169646		-3.9768703e+00	-3.96254	-3.93893	-3.90643	-3.8656	-3.81714	-3.80489	-3.79996	-3.79154	-3.78761	-3.77389	-3.7653	-3.76151	-3.75887	-3.75067	-3.74824	-3.74188	-3.73557	-3.73109	-3.72532	-3.72023	-3.70597	-3.70112	-3.69854	-3.69438	-3.68843	-3.68545	-3.67512	-3.66868	-3.66493	-3.65654	-3.65397	-3.64976	-3.64722	-3.63829	-3.63474	-3.63275	-3.62369	-3.61801	-3.61253	-3.60219	-3.59816	-3.59364	-3.58306	-3.58212	-3.57911
		-0.163363		-3.9753951e+00	-3.96106	-3.93744	-3.90494	-3.8641	-3.81562	-3.80301	-3.79842	-3.78991	-3.78588	-3.77238	-3.76344	-3.75994	-3.75709	-3.74908	-3.74662	-3.74031	-3.73394	-3.72932	-3.7238	-3.71845	-3.70458	-3.69958	-3.69697	-3.6925	-3.68661	-3.68361	-3.67334	-3.66721	-3.6633	-3.65485	-3.65222	-3.64834	-3.64548	-3.6368	-3.63315	-3.63117	-3.62208	-3.61633	-3.61093	-3.60072	-3.59644	-3.59198	-3.58138	-3.58025	-3.57746
		-0.15708		-3.9739749e+00	-3.95964	-3.93602	-3.90351	-3.86265	-3.81417	-3.8012	-3.79694	-3.78835	-3.7842	-3.77093	-3.76164	-3.75841	-3.75537	-3.74758	-3.74505	-3.7388	-3.73239	-3.72759	-3.72234	-3.71674	-3.70325	-3.69811	-3.69546	-3.69068	-3.68486	-3.68184	-3.67162	-3.6658	-3.66174	-3.65322	-3.65053	-3.64695	-3.64379	-3.63538	-3.63163	-3.62966	-3.62054	-3.61472	-3.6094	-3.59931	-3.59478	-3.59037	-3.57976	-3.57845	-3.57586
		-0.150796		-3.9726098e+00	-3.95827	-3.93464	-3.90213	-3.86127	-3.81277	-3.79946	-3.79553	-3.78687	-3.78257	-3.76955	-3.75992	-3.75694	-3.75372	-3.74616	-3.74354	-3.73735	-3.7309	-3.72592	-3.72094	-3.71508	-3.70198	-3.69669	-3.69402	-3.68891	-3.68317	-3.68013	-3.66997	-3.66446	-3.66025	-3.65164	-3.64891	-3.64561	-3.64217	-3.63401	-3.63016	-3.6282	-3.61905	-3.61316	-3.60791	-3.59796	-3.59318	-3.58884	-3.57821	-3.57671	-3.57432
		-0.144513		-3.9712999e+00	-3.95696	-3.93333	-3.9008	-3.85994	-3.81142	-3.79779	-3.79417	-3.78545	-3.78099	-3.76823	-3.75827	-3.75551	-3.75213	-3.74481	-3.74208	-3.73595	-3.72948	-3.7243	-3.71959	-3.71349	-3.70079	-3.69533	-3.69264	-3.68719	-3.68154	-3.67848	-3.66839	-3.66319	-3.65883	-3.65013	-3.64736	-3.6443	-3.64062	-3.6327	-3.62877	-3.6268	-3.61764	-3.61167	-3.60649	-3.59666	-3.59164	-3.58736	-3.57672	-3.57503	-3.57285
		-0.13823		-3.9700452e+00	-3.9557	-3.93207	-3.89954	-3.85866	-3.81014	-3.79619	-3.79288	-3.7841	-3.77946	-3.76698	-3.75669	-3.75412	-3.75061	-3.74353	-3.74068	-3.7346	-3.72813	-3.72273	-3.7183	-3.71195	-3.69966	-3.69403	-3.69132	-3.68554	-3.67998	-3.6769	-3.66687	-3.66199	-3.65748	-3.64868	-3.64589	-3.64302	-3.63912	-3.63146	-3.62743	-3.62545	-3.61628	-3.61025	-3.60512	-3.59543	-3.59017	-3.58594	-3.5753	-3.57343	-3.57143
		-0.131947		-3.9688458e+00	-3.9545	-3.93086	-3.89833	-3.85744	-3.80891	-3.79467	-3.79163	-3.78282	-3.77799	-3.76579	-3.7552	-3.75278	-3.74915	-3.74233	-3.73934	-3.73331	-3.72684	-3.72123	-3.71706	-3.71048	-3.69859	-3.69278	-3.69006	-3.68394	-3.67847	-3.67538	-3.66541	-3.66086	-3.65619	-3.64729	-3.6445	-3.64177	-3.6377	-3.63027	-3.62616	-3.62417	-3.61498	-3.60888	-3.6038	-3.59425	-3.58875	-3.58459	-3.57394	-3.57189	-3.57007
		-0.125664		-3.9677017e+00	-3.95335	-3.92971	-3.89717	-3.85628	-3.80774	-3.79323	-3.79044	-3.78161	-3.77656	-3.76466	-3.75378	-3.75147	-3.74776	-3.7412	-3.73806	-3.73207	-3.72561	-3.71979	-3.71587	-3.70906	-3.69758	-3.69159	-3.68887	-3.68241	-3.67703	-3.67394	-3.66403	-3.65978	-3.65496	-3.64596	-3.64321	-3.64054	-3.63633	-3.62915	-3.62495	-3.62294	-3.61375	-3.60758	-3.60255	-3.59313	-3.5874	-3.5833	-3.57264	-3.57042	-3.56877
		-0.119381		-3.9666130e+00	-3.95226	-3.92862	-3.89607	-3.85517	-3.80662	-3.79186	-3.78931	-3.78046	-3.7752	-3.76359	-3.75245	-3.7502	-3.74643	-3.74014	-3.73685	-3.73089	-3.72445	-3.71841	-3.71474	-3.70771	-3.69664	-3.69046	-3.68774	-3.68094	-3.67565	-3.67256	-3.66271	-3.65878	-3.6538	-3.64469	-3.642	-3.63933	-3.63503	-3.62808	-3.62381	-3.62177	-3.61258	-3.60634	-3.60135	-3.59206	-3.58612	-3.58206	-3.5714	-3.56902	-3.56752
		-0.113097		-3.9655799e+00	-3.95123	-3.92758	-3.89503	-3.85412	-3.80556	-3.79057	-3.78822	-3.77938	-3.77389	-3.76258	-3.75121	-3.74896	-3.74517	-3.73914	-3.7357	-3.72977	-3.72335	-3.71711	-3.71366	-3.70642	-3.69575	-3.68939	-3.68667	-3.67953	-3.67433	-3.67124	-3.66146	-3.65783	-3.65271	-3.64349	-3.64088	-3.63814	-3.6338	-3.62707	-3.62272	-3.62066	-3.61147	-3.60516	-3.60022	-3.59105	-3.58489	-3.5809	-3.57023	-3.56769	-3.56634
		-0.106814		-3.9646022e+00	-3.95025	-3.9266	-3.89404	-3.85313	-3.80456	-3.78936	-3.78717	-3.77837	-3.77264	-3.76163	-3.75005	-3.74776	-3.74398	-3.73822	-3.73461	-3.72871	-3.72231	-3.71587	-3.71263	-3.7052	-3.69493	-3.68837	-3.68566	-3.6782	-3.67308	-3.67	-3.66029	-3.65694	-3.65167	-3.64235	-3.63984	-3.63698	-3.63263	-3.62612	-3.6217	-3.6196	-3.61043	-3.60405	-3.59914	-3.5901	-3.58374	-3.57979	-3.56912	-3.56644	-3.56521
		-0.100531		-3.9636802e+00	-3.94932	-3.92567	-3.89311	-3.85219	-3.80361	-3.78824	-3.78618	-3.77742	-3.77146	-3.76075	-3.74898	-3.7466	-3.74285	-3.73735	-3.73358	-3.7277	-3.72133	-3.71471	-3.71165	-3.70403	-3.69417	-3.68741	-3.6847	-3.67693	-3.67189	-3.66882	-3.65918	-3.65612	-3.6507	-3.64128	-3.63889	-3.63585	-3.63153	-3.62523	-3.62074	-3.61861	-3.60944	-3.603	-3.59812	-3.58921	-3.58264	-3.57875	-3.56807	-3.56526	-3.56413
		-0.0942478		-3.9628138e+00	-3.94846	-3.9248	-3.89224	-3.85131	-3.80272	-3.7872	-3.78522	-3.77653	-3.77033	-3.75992	-3.74798	-3.74549	-3.74179	-3.73656	-3.73262	-3.72675	-3.72042	-3.71362	-3.71072	-3.70293	-3.69346	-3.6865	-3.68381	-3.67573	-3.67076	-3.66771	-3.65815	-3.65534	-3.64978	-3.64027	-3.63801	-3.63476	-3.63049	-3.6244	-3.61984	-3.61767	-3.60852	-3.60201	-3.59716	-3.58836	-3.58162	-3.57776	-3.56708	-3.56415	-3.56312
		-0.0879646		-3.9620030e+00	-3.94764	-3.92398	-3.89142	-3.85049	-3.80189	-3.78624	-3.78431	-3.7757	-3.76927	-3.75915	-3.74706	-3.74442	-3.7408	-3.73582	-3.73172	-3.72586	-3.71956	-3.71261	-3.70983	-3.7019	-3.69281	-3.68566	-3.68298	-3.67461	-3.6697	-3.66667	-3.65719	-3.65463	-3.64893	-3.63932	-3.6372	-3.63372	-3.62953	-3.62362	-3.619	-3.6168	-3.60766	-3.60109	-3.59626	-3.58758	-3.58065	-3.57684	-3.56616	-3.56313	-3.56216
		-0.0816814		-3.9612480e+00	-3.94689	-3.92322	-3.89065	-3.84972	-3.80112	-3.78537	-3.78345	-3.77493	-3.76828	-3.75844	-3.74622	-3.74341	-3.73988	-3.73515	-3.73088	-3.72502	-3.71876	-3.71167	-3.709	-3.70093	-3.69221	-3.68487	-3.68221	-3.67356	-3.66871	-3.6657	-3.65631	-3.65396	-3.64814	-3.63845	-3.63645	-3.63273	-3.62863	-3.6229	-3.61822	-3.61598	-3.60686	-3.60023	-3.59542	-3.58685	-3.57976	-3.57599	-3.5653	-3.56217	-3.56126
		-0.0753982		-3.9605487e+00	-3.94619	-3.92252	-3.88995	-3.84901	-3.8004	-3.78457	-3.78264	-3.77423	-3.76735	-3.75779	-3.74544	-3.74245	-3.73902	-3.73454	-3.73011	-3.72425	-3.71801	-3.71081	-3.70821	-3.70002	-3.69167	-3.68414	-3.68149	-3.67258	-3.66778	-3.6648	-3.6555	-3.65333	-3.6474	-3.63763	-3.63577	-3.6318	-3.62779	-3.62224	-3.6175	-3.61522	-3.60612	-3.59943	-3.59464	-3.58617	-3.57893	-3.57519	-3.5645	-3.5613	-3.56041
		-0.069115		-3.9599053e+00	-3.94554	-3.92187	-3.8893	-3.84835	-3.79974	-3.78385	-3.78188	-3.77358	-3.76649	-3.75719	-3.74473	-3.74156	-3.73823	-3.73399	-3.7294	-3.72354	-3.71733	-3.71004	-3.70747	-3.69918	-3.69119	-3.68346	-3.68083	-3.67168	-3.66691	-3.66397	-3.65478	-3.65276	-3.64673	-3.63689	-3.63514	-3.63093	-3.62703	-3.62163	-3.61684	-3.61453	-3.60544	-3.5987	-3.59392	-3.58555	-3.57816	-3.57446	-3.56376	-3.5605	-3.55962
		-0.0628319		-3.9593177e+00	-3.94495	-3.92128	-3.8887	-3.84776	-3.79914	-3.7832	-3.78117	-3.77299	-3.7657	-3.75665	-3.74408	-3.74072	-3.7375	-3.7335	-3.72875	-3.72289	-3.71671	-3.70933	-3.70678	-3.6984	-3.69075	-3.68285	-3.68024	-3.67086	-3.66612	-3.66321	-3.65413	-3.65222	-3.64611	-3.63621	-3.63458	-3.63013	-3.62633	-3.62108	-3.61624	-3.61389	-3.60482	-3.59803	-3.59326	-3.58498	-3.57746	-3.5738	-3.56309	-3.55977	-3.5589
		-0.0565487		-3.9587859e+00	-3.94442	-3.92075	-3.88817	-3.84722	-3.79859	-3.78262	-3.78052	-3.77246	-3.76498	-3.75617	-3.7435	-3.73996	-3.73685	-3.73307	-3.72816	-3.7223	-3.71614	-3.70871	-3.70615	-3.6977	-3.69036	-3.68229	-3.6797	-3.67011	-3.66539	-3.66252	-3.65356	-3.65173	-3.64556	-3.63559	-3.63407	-3.62939	-3.6257	-3.62058	-3.6157	-3.61331	-3.60426	-3.59742	-3.59267	-3.58447	-3.57683	-3.57319	-3.56249	-3.55912	-3.55824
		-0.0502655		-3.9583101e+00	-3.94394	-3.92027	-3.88769	-3.84673	-3.7981	-3.78211	-3.77993	-3.77199	-3.76434	-3.75574	-3.74299	-3.73927	-3.73626	-3.73269	-3.72764	-3.72177	-3.71563	-3.70815	-3.70558	-3.69706	-3.69003	-3.68179	-3.67921	-3.66944	-3.66474	-3.66191	-3.65307	-3.65127	-3.64506	-3.63504	-3.63361	-3.62872	-3.62514	-3.62014	-3.61522	-3.6128	-3.60376	-3.59688	-3.59213	-3.58401	-3.57626	-3.57265	-3.56194	-3.55854	-3.55764
		-0.0439823		-3.9578902e+00	-3.94352	-3.91985	-3.88726	-3.84631	-3.79767	-3.78166	-3.77941	-3.77157	-3.76376	-3.75536	-3.74253	-3.73864	-3.73574	-3.73237	-3.72717	-3.7213	-3.71519	-3.70767	-3.70506	-3.69649	-3.68973	-3.68135	-3.67879	-3.66884	-3.66416	-3.66136	-3.65266	-3.65086	-3.64462	-3.63456	-3.63321	-3.62812	-3.62464	-3.61975	-3.61479	-3.61234	-3.60332	-3.5964	-3.59166	-3.58361	-3.57576	-3.57217	-3.56146	-3.55803	-3.55711
		-0.0376991		-3.9575262e+00	-3.94316	-3.91948	-3.8869	-3.84594	-3.7973	-3.78128	-3.77896	-3.77122	-3.76326	-3.75503	-3.74214	-3.7381	-3.73528	-3.7321	-3.72677	-3.7209	-3.7148	-3.70726	-3.70461	-3.69599	-3.68949	-3.68097	-3.67842	-3.66833	-3.66365	-3.66089	-3.65231	-3.6505	-3.64424	-3.63414	-3.63286	-3.6276	-3.62422	-3.61942	-3.61442	-3.61195	-3.60294	-3.59598	-3.59125	-3.58326	-3.57533	-3.57176	-3.56105	-3.55759	-3.55664
		-0.0314159		-3.9572182e+00	-3.94285	-3.91917	-3.88658	-3.84562	-3.79699	-3.78095	-3.77857	-3.77091	-3.76283	-3.75476	-3.74181	-3.73763	-3.7349	-3.73187	-3.72644	-3.72056	-3.71447	-3.70691	-3.70423	-3.69557	-3.68928	-3.68064	-3.67811	-3.66789	-3.66321	-3.66049	-3.65202	-3.65019	-3.64392	-3.63379	-3.63257	-3.62715	-3.62385	-3.61914	-3.61411	-3.61161	-3.60262	-3.59563	-3.59091	-3.58297	-3.57496	-3.57141	-3.5607	-3.55721	-3.55625
		-0.0251327		-3.9569661e+00	-3.9426	-3.91892	-3.88633	-3.84537	-3.79673	-3.78069	-3.77825	-3.77066	-3.76248	-3.75454	-3.74154	-3.73724	-3.73458	-3.7317	-3.72616	-3.72028	-3.7142	-3.70663	-3.70391	-3.69522	-3.68912	-3.68038	-3.67785	-3.66753	-3.66285	-3.66016	-3.65179	-3.64993	-3.64365	-3.6335	-3.63233	-3.62678	-3.62356	-3.61891	-3.61385	-3.61134	-3.60236	-3.59534	-3.59062	-3.58272	-3.57466	-3.57112	-3.56041	-3.55691	-3.55593
		-0.0188496		-3.9567701e+00	-3.9424	-3.91872	-3.88613	-3.84517	-3.79653	-3.78048	-3.778	-3.77047	-3.76221	-3.75437	-3.74133	-3.73694	-3.73433	-3.73156	-3.72594	-3.72006	-3.71399	-3.70641	-3.70366	-3.69494	-3.68899	-3.68017	-3.67765	-3.66726	-3.66257	-3.6599	-3.65162	-3.64972	-3.64345	-3.63328	-3.63214	-3.6265	-3.62333	-3.61873	-3.61366	-3.61112	-3.60215	-3.59512	-3.5904	-3.58254	-3.57443	-3.57089	-3.56018	-3.55667	-3.55568
		-0.0125664		-3.9566301e+00	-3.94226	-3.91858	-3.88599	-3.84503	-3.79638	-3.78034	-3.77782	-3.77034	-3.76202	-3.75424	-3.74118	-3.73672	-3.73415	-3.73147	-3.72579	-3.7199	-3.71384	-3.70625	-3.70348	-3.69475	-3.68891	-3.68003	-3.67751	-3.66706	-3.66237	-3.65972	-3.6515	-3.64957	-3.6433	-3.63312	-3.63201	-3.62629	-3.62317	-3.6186	-3.61352	-3.61097	-3.60201	-3.59496	-3.59025	-3.5824	-3.57426	-3.57073	-3.56002	-3.55651	-3.55549
		-0.00628319		-3.9565460e+00	-3.94218	-3.9185	-3.88591	-3.84494	-3.7963	-3.78025	-3.77771	-3.77025	-3.7619	-3.75417	-3.74109	-3.73658	-3.73405	-3.73141	-3.7257	-3.71981	-3.71375	-3.70616	-3.70337	-3.69463	-3.68885	-3.67994	-3.67743	-3.66694	-3.66225	-3.65961	-3.65143	-3.64948	-3.64322	-3.63302	-3.63193	-3.62616	-3.62307	-3.61853	-3.61343	-3.61088	-3.60192	-3.59486	-3.59015	-3.58232	-3.57416	-3.57064	-3.55993	-3.55641	-3.55539
		0		-3.9565180e+00	-3.94215	-3.91847	-3.88588	-3.84491	-3.79627	-3.78022	-3.77768	-3.77023	-3.76186	-3.75415	-3.74106	-3.73654	-3.73401	-3.73139	-3.72567	-3.71978	-3.71372	-3.70613	-3.70333	-3.69459	-3.68884	-3.67991	-3.6774	-3.6669	-3.66221	-3.65957	-3.65141	-3.64945	-3.64319	-3.63299	-3.6319	-3.62612	-3.62304	-3.6185	-3.6134	-3.61085	-3.60189	-3.59483	-3.59012	-3.58229	-3.57413	-3.57061	-3.5599	-3.55637	-3.55535
		0.00628319		-3.9565460e+00	-3.94218	-3.9185	-3.88591	-3.84494	-3.7963	-3.78025	-3.77771	-3.77025	-3.7619	-3.75417	-3.74109	-3.73658	-3.73405	-3.73141	-3.7257	-3.71981	-3.71375	-3.70616	-3.70337	-3.69463	-3.68885	-3.67994	-3.67743	-3.66694	-3.66225	-3.65961	-3.65143	-3.64948	-3.64322	-3.63302	-3.63193	-3.62616	-3.62307	-3.61853	-3.61343	-3.61088	-3.60192	-3.59486	-3.59015	-3.58232	-3.57416	-3.57064	-3.55993	-3.55641	-3.55539
		0.0125664		-3.9566301e+00	-3.94226	-3.91858	-3.88599	-3.84503	-3.79638	-3.78034	-3.77782	-3.77034	-3.76202	-3.75424	-3.74118	-3.73672	-3.73415	-3.73147	-3.72579	-3.7199	-3.71384	-3.70625	-3.70348	-3.69475	-3.68891	-3.68003	-3.67751	-3.66706	-3.66237	-3.65972	-3.6515	-3.64957	-3.6433	-3.63312	-3.63201	-3.62629	-3.62317	-3.6186	-3.61352	-3.61097	-3.60201	-3.59496	-3.59025	-3.5824	-3.57426	-3.57073	-3.56002	-3.55651	-3.55549
		0.0188496		-3.9567701e+00	-3.9424	-3.91872	-3.88613	-3.84517	-3.79653	-3.78048	-3.778	-3.77047	-3.76221	-3.75437	-3.74133	-3.73694	-3.73433	-3.73156	-3.72594	-3.72006	-3.71399	-3.70641	-3.70366	-3.69494	-3.68899	-3.68017	-3.67765	-3.66726	-3.66257	-3.6599	-3.65162	-3.64972	-3.64345	-3.63328	-3.63214	-3.6265	-3.62333	-3.61873	-3.61366	-3.61112	-3.60215	-3.59512	-3.5904	-3.58254	-3.57443	-3.57089	-3.56018	-3.55667	-3.55568
		0.0251327		-3.9569661e+00	-3.9426	-3.91892	-3.88633	-3.84537	-3.79673	-3.78069	-3.77825	-3.77066	-3.76248	-3.75454	-3.74154	-3.73724	-3.73458	-3.7317	-3.72616	-3.72028	-3.7142	-3.70663	-3.70391	-3.69522	-3.68912	-3.68038	-3.67785	-3.66753	-3.66285	-3.66016	-3.65179	-3.64993	-3.64365	-3.6335	-3.63233	-3.62678	-3.62356	-3.61891	-3.61385	-3.61134	-3.60236	-3.59534	-3.59062	-3.58272	-3.57466	-3.57112	-3.56041	-3.55691	-3.55593
		0.0314159		-3.9572182e+00	-3.94285	-3.91917	-3.88658	-3.84562	-3.79699	-3.78095	-3.77857	-3.77091	-3.76283	-3.75476	-3.74181	-3.73763	-3.7349	-3.73187	-3.72644	-3.72056	-3.71447	-3.70691	-3.70423	-3.69557	-3.68928	-3.68064	-3.67811	-3.66789	-3.66321	-3.66049	-3.65202	-3.65019	-3.64392	-3.63379	-3.63257	-3.62715	-3.62385	-3.61914	-3.61411	-3.61161	-3.60262	-3.59563	-3.59091	-3.58297	-3.57496	-3.57141	-3.5607	-3.55721	-3.55625
		0.0376991		-3.9575262e+00	-3.94316	-3.91948	-3.8869	-3.84594	-3.7973	-3.78128	-3.77896	-3.77122	-3.76326	-3.75503	-3.74214	-3.7381	-3.73528	-3.7321	-3.72677	-3.7209	-3.7148	-3.70726	-3.70461	-3.69599	-3.68949	-3.68097	-3.67842	-3.66833	-3.66365	-3.66089	-3.65231	-3.6505	-3.64424	-3.63414	-3.63286	-3.6276	-3.62422	-3.61942	-3.61442	-3.61195	-3.60294	-3.59598	-3.59125	-3.58326	-3.57533	-3.57176	-3.56105	-3.55759	-3.55664
		0.0439823		-3.9578902e+00	-3.94352	-3.91985	-3.88726	-3.84631	-3.79767	-3.78166	-3.77941	-3.77157	-3.76376	-3.75536	-3.74253	-3.73864	-3.73574	-3.73237	-3.72717	-3.7213	-3.71519	-3.70767	-3.70506	-3.69649	-3.68973	-3.68135	-3.67879	-3.66884	-3.66416	-3.66136	-3.65266	-3.65086	-3.64462	-3.63456	-3.63321	-3.62812	-3.62464	-3.61975	-3.61479	-3.61234	-3.60332	-3.5964	-3.59166	-3.58361	-3.57576	-3.57217	-3.56146	-3.55803	-3.55711
		0.0502655		-3.9583101e+00	-3.94394	-3.92027	-3.88769	-3.84673	-3.7981	-3.78211	-3.77993	-3.77199	-3.76434	-3.75574	-3.74299	-3.73927	-3.73626	-3.73269	-3.72764	-3.72177	-3.71563	-3.70815	-3.70558	-3.69706	-3.69003	-3.68179	-3.67921	-3.66944	-3.66474	-3.66191	-3.65307	-3.65127	-3.64506	-3.63504	-3.63361	-3.62872	-3.62514	-3.62014	-3.61522	-3.6128	-3.60376	-3.59688	-3.59213	-3.58401	-3.57626	-3.57265	-3.56194	-3.55854	-3.55764
		0.0565487		-3.9587859e+00	-3.94442	-3.92075	-3.88817	-3.84722	-3.79859	-3.78262	-3.78052	-3.77246	-3.76498	-3.75617	-3.7435	-3.73996	-3.73685	-3.73307	-3.72816	-3.7223	-3.71614	-3.70871	-3.70615	-3.6977	-3.69036	-3.68229	-3.6797	-3.67011	-3.66539	-3.66252	-3.65356	-3.65173	-3.64556	-3.63559	-3.63407	-3.62939	-3.6257	-3.62058	-3.6157	-3.61331	-3.60426	-3.59742	-3.59267	-3.58447	-3.57683	-3.57319	-3.56249	-3.55912	-3.55824
		0.0628319		-3.9593177e+00	-3.94495	-3.92128	-3.8887	-3.84776	-3.79914	-3.7832	-3.78117	-3.77299	-3.7657	-3.75665	-3.74408	-3.74072	-3.7375	-3.7335	-3.72875	-3.72289	-3.71671	-3.70933	-3.70678	-3.6984	-3.69075	-3.68285	-3.68024	-3.67086	-3.66612	-3.66321	-3.65413	-3.65222	-3.64611	-3.63621	-3.63458	-3.63013	-3.62633	-3.62108	-3.61624	-3.61389	-3.60482	-3.59803	-3.59326	-3.58498	-3.57746	-3.5738	-3.56309	-3.55977	-3.5589
		0.069115		-3.9599053e+00	-3.94554	-3.92187	-3.8893	-3.84835	-3.79974	-3.78385	-3.78188	-3.77358	-3.76649	-3.75719	-3.74473	-3.74156	-3.73823	-3.73399	-3.7294	-3.72354	-3.71733	-3.71004	-3.70747	-3.69918	-3.69119	-3.68346	-3.68083	-3.67168	-3.66691	-3.66397	-3.65478	-3.65276	-3.64673	-3.63689	-3.63514	-3.63093	-3.62703	-3.62163	-3.61684	-3.61453	-3.60544	-3.5987	-3.59392	-3.58555	-3.57816	-3.57446	-3.56376	-3.5605	-3.55962
		0.0753982		-3.9605487e+00	-3.94619	-3.92252	-3.88995	-3.84901	-3.8004	-3.78457	-3.78264	-3.77423	-3.76735	-3.75779	-3.74544	-3.74245	-3.73902	-3.73454	-3.73011	-3.72425	-3.71801	-3.71081	-3.70821	-3.70002	-3.69167	-3.68414	-3.68149	-3.67258	-3.66778	-3.6648	-3.6555	-3.65333	-3.6474	-3.63763	-3.63577	-3.6318	-3.62779	-3.62224	-3.6175	-3.61522	-3.60612	-3.59943	-3.59464	-3.58617	-3.57893	-3.57519	-3.5645	-3.5613	-3.56041
		0.0816814		-3.9612480e+00	-3.94689	-3.92322	-3.89065	-3.84972	-3.80112	-3.78537	-3.78345	-3.77493	-3.76828	-3.75844	-3.74622	-3.74341	-3.73988	-3.73515	-3.73088	-3.72502	-3.71876	-3.71167	-3.709	-3.70093	-3.69221	-3.68487	-3.68221	-3.67356	-3.66871	-3.6657	-3.65631	-3.65396	-3.64814	-3.63845	-3.63645	-3.63273	-3.62863	-3.6229	-3.61822	-3.61598	-3.60686	-3.60023	-3.59542	-3.58685	-3.57976	-3.57599	-3.5653	-3.56217	-3.56126
		0.0879646		-3.9620030e+00	-3.94764	-3.92398	-3.89142	-3.85049	-3.80189	-3.78624	-3.78431	-3.7757	-3.76927	-3.75915	-3.74706	-3.74442	-3.7408	-3.73582	-3.73172	-3.72586	-3.71956	-3.71261	-3.70983	-3.7019	-3.69281	-3.68566	-3.68298	-3.67461	-3.6697	-3.66667	-3.65719	-3.65463	-3.64893	-3.63932	-3.6372	-3.63372	-3.62953	-3.62362	-3.619	-3.6168	-3.60766	-3.60109	-3.59626	-3.58758	-3.58065	-3.57684	-3.56616	-3.56313	-3.56216
		0.0942478		-3.9628138e+00	-3.94846	-3.9248	-3.89224	-3.85131	-3.80272	-3.7872	-3.78522	-3.77653	-3.77033	-3.75992	-3.74798	-3.74549	-3.74179	-3.73656	-3.73262	-3.72675	-3.72042	-3.71362	-3.71072	-3.70293	-3.69346	-3.6865	-3.68381	-3.67573	-3.67076	-3.66771	-3.65815	-3.65534	-3.64978	-3.64027	-3.63801	-3.63476	-3.63049	-3.6244	-3.61984	-3.61767	-3.60852	-3.60201	-3.59716	-3.58836	-3.58162	-3.57776	-3.56708	-3.56415	-3.56312
		0.100531		-3.9636802e+00	-3.94932	-3.92567	-3.89311	-3.85219	-3.80361	-3.78824	-3.78618	-3.77742	-3.77146	-3.76075	-3.74898	-3.7466	-3.74285	-3.73735	-3.73358	-3.7277	-3.72133	-3.71471	-3.71165	-3.70403	-3.69417	-3.68741	-3.6847	-3.67693	-3.67189	-3.66882	-3.65918	-3.65612	-3.6507	-3.64128	-3.63889	-3.63585	-3.63153	-3.62523	-3.62074	-3.61861	-3.60944	-3.603	-3.59812	-3.58921	-3.58264	-3.57875	-3.56807	-3.56526	-3.56413
		0.106814		-3.9646022e+00	-3.95025	-3.9266	-3.89404	-3.85313	-3.80456	-3.78936	-3.78717	-3.77837	-3.77264	-3.76163	-3.75005	-3.74776	-3.74398	-3.73822	-3.73461	-3.72871	-3.72231	-3.71587	-3.71263	-3.7052	-3.69493	-3.68837	-3.68566	-3.6782	-3.67308	-3.67	-3.66029	-3.65694	-3.65167	-3.64235	-3.63984	-3.63698	-3.63263	-3.62612	-3.6217	-3.6196	-3.61043	-3.60405	-3.59914	-3.5901	-3.58374	-3.57979	-3.56912	-3.56644	-3.56521
		0.113097		-3.9655799e+00	-3.95123	-3.92758	-3.89503	-3.85412	-3.80556	-3.79057	-3.78822	-3.77938	-3.77389	-3.76258	-3.75121	-3.74896	-3.74517	-3.73914	-3.7357	-3.72977	-3.72335	-3.71711	-3.71366	-3.70642	-3.69575	-3.68939	-3.68667	-3.67953	-3.67433	-3.67124	-3.66146	-3.65783	-3.65271	-3.64349	-3.64088	-3.63814	-3.6338	-3.62707	-3.62272	-3.62066	-3.61147	-3.60516	-3.60022	-3.59105	-3.58489	-3.5809	-3.57023	-3.56769	-3.56634
		0.119381		-3.9666130e+00	-3.95226	-3.92862	-3.89607	-3.85517	-3.80662	-3.79186	-3.78931	-3.78046	-3.7752	-3.76359	-3.75245	-3.7502	-3.74643	-3.74014	-3.73685	-3.73089	-3.72445	-3.71841	-3.71474	-3.70771	-3.69664	-3.69046	-3.68774	-3.68094	-3.67565	-3.67256	-3.66271	-3.65878	-3.6538	-3.64469	-3.642	-3.63933	-3.63503	-3.62808	-3.62381	-3.62177	-3.61258	-3.60634	-3.60135	-3.59206	-3.58612	-3.58206	-3.5714	-3.56902	-3.56752
		0.125664		-3.9677017e+00	-3.95335	-3.92971	-3.89717	-3.85628	-3.80774	-3.79323	-3.79044	-3.78161	-3.77656	-3.76466	-3.75378	-3.75147	-3.74776	-3.7412	-3.73806	-3.73207	-3.72561	-3.71979	-3.71587	-3.70906	-3.69758	-3.69159	-3.68887	-3.68241	-3.67703	-3.67394	-3.66403	-3.65978	-3.65496	-3.64596	-3.64321	-3.64054	-3.63633	-3.62915	-3.62495	-3.62294	-3.61375	-3.60758	-3.60255	-3.59313	-3.5874	-3.5833	-3.57264	-3.57042	-3.56877
		0.131947		-3.9688458e+00	-3.9545	-3.93086	-3.89833	-3.85744	-3.80891	-3.79467	-3.79163	-3.78282	-3.77799	-3.76579	-3.7552	-3.75278	-3.74915	-3.74233	-3.73934	-3.73331	-3.72684	-3.72123	-3.71706	-3.71048	-3.69859	-3.69278	-3.69006	-3.68394	-3.67847	-3.67538	-3.66541	-3.66086	-3.65619	-3.64729	-3.6445	-3.64177	-3.6377	-3.63027	-3.62616	-3.62417	-3.61498	-3.60888	-3.6038	-3.59425	-3.58875	-3.58459	-3.57394	-3.57189	-3.57007
		0.13823		-3.9700452e+00	-3.9557	-3.93207	-3.89954	-3.85866	-3.81014	-3.79619	-3.79288	-3.7841	-3.77946	-3.76698	-3.75669	-3.75412	-3.75061	-3.74353	-3.74068	-3.7346	-3.72813	-3.72273	-3.7183	-3.71195	-3.69966	-3.69403	-3.69132	-3.68554	-3.67998	-3.6769	-3.66687	-3.66199	-3.65748	-3.64868	-3.64589	-3.64302	-3.63912	-3.63146	-3.62743	-3.62545	-3.61628	-3.61025	-3.60512	-3.59543	-3.59017	-3.58594	-3.5753	-3.57343	-3.57143
		0.144513		-3.9712999e+00	-3.95696	-3.93333	-3.9008	-3.85994	-3.81142	-3.79779	-3.79417	-3.78545	-3.78099	-3.76823	-3.75827	-3.75551	-3.75213	-3.74481	-3.74208	-3.73595	-3.72948	-3.7243	-3.71959	-3.71349	-3.70079	-3.69533	-3.69264	-3.68719	-3.68154	-3.67848	-3.66839	-3.66319	-3.65883	-3.65013	-3.64736	-3.6443	-3.64062	-3.6327	-3.62877	-3.6268	-3.61764	-3.61167	-3.60649	-3.59666	-3.59164	-3.58736	-3.57672	-3.57503	-3.57285
		0.150796		-3.9726098e+00	-3.95827	-3.93464	-3.90213	-3.86127	-3.81277	-3.79946	-3.79553	-3.78687	-3.78257	-3.76955	-3.75992	-3.75694	-3.75372	-3.74616	-3.74354	-3.73735	-3.7309	-3.72592	-3.72094	-3.71508	-3.70198	-3.69669	-3.69402	-3.68891	-3.68317	-3.68013	-3.66997	-3.66446	-3.66025	-3.65164	-3.64891	-3.64561	-3.64217	-3.63401	-3.63016	-3.6282	-3.61905	-3.61316	-3.60791	-3.59796	-3.59318	-3.58884	-3.57821	-3.57671	-3.57432
		0.15708		-3.9739749e+00	-3.95964	-3.93602	-3.90351	-3.86265	-3.81417	-3.8012	-3.79694	-3.78835	-3.7842	-3.77093	-3.76164	-3.75841	-3.75537	-3.74758	-3.74505	-3.7388	-3.73239	-3.72759	-3.72234	-3.71674	-3.70325	-3.69811	-3.69546	-3.69068	-3.68486	-3.68184	-3.67162	-3.6658	-3.66174	-3.65322	-3.65053	-3.64695	-3.64379	-3.63538	-3.63163	-3.62966	-3.62054	-3.61472	-3.6094	-3.59931	-3.59478	-3.59037	-3.57976	-3.57845	-3.57586
		0.163363		-3.9753951e+00	-3.96106	-3.93744	-3.90494	-3.8641	-3.81562	-3.80301	-3.79842	-3.78991	-3.78588	-3.77238	-3.76344	-3.75994	-3.75709	-3.74908	-3.74662	-3.74031	-3.73394	-3.72932	-3.7238	-3.71845	-3.70458	-3.69958	-3.69697	-3.6925	-3.68661	-3.68361	-3.67334	-3.66721	-3.6633	-3.65485	-3.65222	-3.64834	-3.64548	-3.6368	-3.63315	-3.63117	-3.62208	-3.61633	-3.61093	-3.60072	-3.59644	-3.59198	-3.58138	-3.58025	-3.57746
		0.169646		-3.9768703e+00	-3.96254	-3.93893	-3.90643	-3.8656	-3.81714	-3.80489	-3.79996	-3.79154	-3.78761	-3.77389	-3.7653	-3.76151	-3.75887	-3.75067	-3.74824	-3.74188	-3.73557	-3.73109	-3.72532	-3.72023	-3.70597	-3.70112	-3.69854	-3.69438	-3.68843	-3.68545	-3.67512	-3.66868	-3.66493	-3.65654	-3.65397	-3.64976	-3.64722	-3.63829	-3.63474	-3.63275	-3.62369	-3.61801	-3.61253	-3.60219	-3.59816	-3.59364	-3.58306	-3.58212	-3.57911
		0.175929		-3.9784004e+00	-3.96407	-3.94046	-3.90797	-3.86715	-3.81871	-3.80684	-3.80156	-3.79324	-3.78938	-3.77546	-3.76722	-3.76314	-3.76071	-3.75234	-3.74992	-3.7435	-3.73727	-3.73291	-3.72689	-3.72206	-3.70744	-3.70272	-3.70018	-3.6963	-3.6903	-3.68736	-3.67697	-3.67022	-3.66663	-3.65828	-3.65577	-3.65124	-3.64902	-3.63984	-3.63639	-3.63438	-3.62536	-3.61974	-3.61418	-3.60372	-3.59994	-3.59536	-3.58481	-3.58404	-3.58083
		0.182212		-3.9799854e+00	-3.96566	-3.94206	-3.90958	-3.86876	-3.82033	-3.80886	-3.80323	-3.79501	-3.79121	-3.7771	-3.7692	-3.76482	-3.76261	-3.75409	-3.75164	-3.74518	-3.73904	-3.73478	-3.72852	-3.72395	-3.70897	-3.70438	-3.70188	-3.69826	-3.69224	-3.68932	-3.67888	-3.67184	-3.66841	-3.66008	-3.65764	-3.65276	-3.65088	-3.64146	-3.6381	-3.63606	-3.62709	-3.62154	-3.61589	-3.60531	-3.60177	-3.59714	-3.58665	-3.586	-3.5826
		0.188496		-3.9816251e+00	-3.9673	-3.9437	-3.91123	-3.87043	-3.82201	-3.81095	-3.80497	-3.79685	-3.79307	-3.7788	-3.77125	-3.76655	-3.76458	-3.75592	-3.75341	-3.74691	-3.74089	-3.73669	-3.73021	-3.7259	-3.71057	-3.7061	-3.70364	-3.70027	-3.69423	-3.69135	-3.68085	-3.67352	-3.67026	-3.66194	-3.65955	-3.65434	-3.65279	-3.64313	-3.63988	-3.63781	-3.62888	-3.62341	-3.61765	-3.60697	-3.60367	-3.59899	-3.58858	-3.588	-3.58444
		0.194779		-3.9833194e+00	-3.969	-3.94541	-3.91294	-3.87215	-3.82375	-3.81311	-3.80678	-3.79875	-3.79499	-3.78057	-3.77336	-3.76834	-3.7666	-3.75784	-3.75523	-3.74871	-3.7428	-3.73864	-3.73196	-3.72791	-3.71225	-3.70789	-3.70547	-3.70231	-3.69629	-3.69344	-3.68288	-3.67528	-3.67219	-3.66385	-3.66151	-3.656	-3.65474	-3.64487	-3.64173	-3.63961	-3.63073	-3.62533	-3.61947	-3.60869	-3.60561	-3.6009	-3.59061	-3.59001	-3.58634
		0.201062		-3.9850684e+00	-3.97075	-3.94717	-3.91471	-3.87393	-3.82554	-3.81533	-3.80866	-3.80071	-3.79696	-3.78241	-3.77552	-3.77019	-3.76868	-3.75983	-3.75711	-3.75056	-3.74479	-3.74064	-3.73376	-3.72998	-3.71399	-3.70975	-3.70736	-3.70439	-3.6984	-3.6956	-3.68498	-3.67711	-3.67419	-3.66582	-3.66352	-3.65773	-3.65672	-3.64667	-3.64363	-3.64146	-3.63264	-3.62731	-3.62134	-3.61048	-3.60761	-3.60286	-3.59276	-3.59204	-3.58829
		0.207345		-3.9868718e+00	-3.97256	-3.94898	-3.91653	-3.87576	-3.82739	-3.81762	-3.81061	-3.80273	-3.79897	-3.78431	-3.77775	-3.77211	-3.77082	-3.76191	-3.75903	-3.75248	-3.74684	-3.74268	-3.73562	-3.7321	-3.71581	-3.71169	-3.70931	-3.70651	-3.70058	-3.69781	-3.68713	-3.67901	-3.67628	-3.66784	-3.66558	-3.65959	-3.65869	-3.64854	-3.6456	-3.64337	-3.63462	-3.62935	-3.62327	-3.61234	-3.60966	-3.60489	-3.59499	-3.5941	-3.59031
		0.213628		-3.9887296e+00	-3.97442	-3.95085	-3.9184	-3.87765	-3.8293	-3.81998	-3.81265	-3.80481	-3.80104	-3.78628	-3.78002	-3.77409	-3.773	-3.76406	-3.76101	-3.75446	-3.74896	-3.74476	-3.73754	-3.73428	-3.71771	-3.7137	-3.7113	-3.70865	-3.70281	-3.70009	-3.68935	-3.68098	-3.67844	-3.66991	-3.66768	-3.66159	-3.66062	-3.65047	-3.64763	-3.64534	-3.63665	-3.63146	-3.62525	-3.61427	-3.61175	-3.60698	-3.5973	-3.5962	-3.5924
		0.219911		-3.9906417e+00	-3.97634	-3.95277	-3.92034	-3.87959	-3.83126	-3.82241	-3.81476	-3.80694	-3.80317	-3.78832	-3.78236	-3.77614	-3.77522	-3.76629	-3.76304	-3.7565	-3.75113	-3.74689	-3.73952	-3.73652	-3.71968	-3.7158	-3.71335	-3.71083	-3.7051	-3.70242	-3.69163	-3.68302	-3.68067	-3.67205	-3.66982	-3.66373	-3.66253	-3.65246	-3.64973	-3.64737	-3.63874	-3.63362	-3.62729	-3.61627	-3.61389	-3.60912	-3.59968	-3.59836	-3.59454
		0.226195		-3.9926080e+00	-3.97831	-3.95474	-3.92232	-3.88159	-3.83327	-3.8249	-3.81696	-3.80912	-3.80535	-3.79042	-3.78475	-3.77829	-3.77746	-3.76859	-3.76514	-3.75861	-3.75337	-3.74906	-3.74156	-3.73881	-3.72173	-3.71797	-3.71545	-3.71304	-3.70745	-3.70481	-3.69396	-3.68513	-3.68298	-3.67424	-3.672	-3.66597	-3.66445	-3.65453	-3.65189	-3.64945	-3.64089	-3.63584	-3.62939	-3.61835	-3.61606	-3.61133	-3.60213	-3.60057	-3.59675
		0.232478		-3.9946283e+00	-3.98033	-3.95677	-3.92436	-3.88364	-3.83535	-3.82745	-3.81924	-3.81134	-3.80759	-3.7926	-3.78719	-3.78054	-3.77971	-3.77097	-3.76729	-3.76079	-3.75566	-3.75129	-3.74365	-3.74116	-3.72386	-3.72023	-3.71759	-3.71529	-3.70986	-3.70727	-3.69636	-3.68732	-3.68536	-3.6765	-3.67422	-3.66829	-3.6664	-3.65666	-3.6541	-3.65159	-3.64309	-3.63812	-3.63153	-3.62051	-3.61828	-3.6136	-3.60464	-3.60284	-3.59902
		0.238761		-3.9967026e+00	-3.98241	-3.95886	-3.92645	-3.88575	-3.83747	-3.83007	-3.8216	-3.81361	-3.80989	-3.79484	-3.78969	-3.7829	-3.78197	-3.77341	-3.7695	-3.76305	-3.75799	-3.75356	-3.74581	-3.74356	-3.72607	-3.72255	-3.71978	-3.71758	-3.71232	-3.70978	-3.69881	-3.68959	-3.68781	-3.67881	-3.67649	-3.67068	-3.66839	-3.65886	-3.65638	-3.65378	-3.64535	-3.64046	-3.63374	-3.62275	-3.62053	-3.61593	-3.60721	-3.60517	-3.60135
		0.245044		-3.9988308e+00	-3.98454	-3.961	-3.9286	-3.88791	-3.83966	-3.83276	-3.82405	-3.81592	-3.81226	-3.79715	-3.79223	-3.78535	-3.78425	-3.77592	-3.77178	-3.76537	-3.76037	-3.75589	-3.74802	-3.74602	-3.72837	-3.72494	-3.72201	-3.7199	-3.71483	-3.71235	-3.70133	-3.69194	-3.69032	-3.68118	-3.67879	-3.67312	-3.67043	-3.66113	-3.65872	-3.65603	-3.64767	-3.64286	-3.636	-3.62508	-3.62282	-3.61831	-3.60984	-3.60755	-3.60375
		0.251327		-4.0010127e+00	-3.98673	-3.96319	-3.93081	-3.89013	-3.84189	-3.83551	-3.82658	-3.81828	-3.81469	-3.79952	-3.79483	-3.78787	-3.78657	-3.77849	-3.77412	-3.76777	-3.76279	-3.75827	-3.75029	-3.74854	-3.73075	-3.7274	-3.72429	-3.72227	-3.7174	-3.71498	-3.70389	-3.69438	-3.69289	-3.68362	-3.68114	-3.67563	-3.67252	-3.66347	-3.66111	-3.65834	-3.65004	-3.64531	-3.63832	-3.62748	-3.62515	-3.62076	-3.61253	-3.60999	-3.60621
		0.257611		-4.0032482e+00	-3.98897	-3.96544	-3.93306	-3.8924	-3.84419	-3.83832	-3.82919	-3.82067	-3.81718	-3.80197	-3.79749	-3.79046	-3.78892	-3.78113	-3.77652	-3.77024	-3.76525	-3.76071	-3.75261	-3.75111	-3.73322	-3.7299	-3.72663	-3.72468	-3.72003	-3.71766	-3.70652	-3.69691	-3.6955	-3.68611	-3.68353	-3.67819	-3.67466	-3.66588	-3.66356	-3.6607	-3.65247	-3.64782	-3.64069	-3.62996	-3.62751	-3.62326	-3.61529	-3.61249	-3.60874
		0.263894		-4.0055372e+00	-3.99126	-3.96774	-3.93537	-3.89472	-3.84653	-3.8412	-3.83189	-3.82311	-3.81974	-3.80449	-3.80019	-3.79312	-3.79133	-3.78383	-3.779	-3.77278	-3.76775	-3.76321	-3.755	-3.75374	-3.73577	-3.73246	-3.72902	-3.72713	-3.7227	-3.7204	-3.7092	-3.69954	-3.69815	-3.68867	-3.68597	-3.6808	-3.67686	-3.66836	-3.66607	-3.66312	-3.65495	-3.65038	-3.64312	-3.63251	-3.62993	-3.62582	-3.6181	-3.61504	-3.61133
		0.270177		-4.0078795e+00	-3.99361	-3.97009	-3.93774	-3.8971	-3.84894	-3.84414	-3.83466	-3.82559	-3.82237	-3.80707	-3.80295	-3.79583	-3.79378	-3.78659	-3.78154	-3.7754	-3.77029	-3.76576	-3.75744	-3.75642	-3.73841	-3.73506	-3.73148	-3.72964	-3.72543	-3.72319	-3.71194	-3.70227	-3.70084	-3.69128	-3.68846	-3.68347	-3.6791	-3.67092	-3.66863	-3.6656	-3.65749	-3.653	-3.64561	-3.63513	-3.63239	-3.62844	-3.62096	-3.61766	-3.61399
		0.27646		-4.0102752e+00	-3.99601	-3.9725	-3.94016	-3.89954	-3.8514	-3.84715	-3.83752	-3.82812	-3.82506	-3.80972	-3.80575	-3.7986	-3.79629	-3.78941	-3.78415	-3.77808	-3.77286	-3.76838	-3.75994	-3.75916	-3.74114	-3.73771	-3.734	-3.73218	-3.7282	-3.72604	-3.71473	-3.70509	-3.70356	-3.69396	-3.691	-3.68618	-3.6814	-3.67356	-3.67125	-3.66813	-3.66008	-3.65568	-3.64816	-3.63781	-3.63491	-3.63111	-3.62389	-3.62033	-3.61671
		0.282743		-4.0127239e+00	-3.99846	-3.97496	-3.94263	-3.90203	-3.85391	-3.85021	-3.84046	-3.83069	-3.82783	-3.81244	-3.80862	-3.80142	-3.79885	-3.79229	-3.78684	-3.78083	-3.77547	-3.77105	-3.7625	-3.76195	-3.74395	-3.7404	-3.73659	-3.73478	-3.73102	-3.72894	-3.71757	-3.70801	-3.70632	-3.69669	-3.69359	-3.68894	-3.68376	-3.67627	-3.67392	-3.67073	-3.66272	-3.65841	-3.65076	-3.64056	-3.63749	-3.63384	-3.62687	-3.62307	-3.61949
		0.289027		-4.0152255e+00	-4.00097	-3.97747	-3.94516	-3.90457	-3.85648	-3.85334	-3.84347	-3.83331	-3.83066	-3.81523	-3.81153	-3.8043	-3.80146	-3.79523	-3.7896	-3.78364	-3.77812	-3.77378	-3.76512	-3.76479	-3.74684	-3.74313	-3.73924	-3.73742	-3.73389	-3.7319	-3.72047	-3.71101	-3.70913	-3.69947	-3.69625	-3.69175	-3.68617	-3.67905	-3.67665	-3.67337	-3.66541	-3.66119	-3.65342	-3.64337	-3.64012	-3.63662	-3.62991	-3.62586	-3.62234
		0.29531		-4.0177801e+00	-4.00352	-3.98004	-3.94773	-3.90716	-3.85911	-3.85653	-3.84656	-3.83598	-3.83357	-3.81809	-3.8145	-3.80722	-3.80413	-3.79822	-3.79243	-3.7865	-3.78081	-3.77658	-3.76783	-3.76765	-3.7498	-3.74591	-3.74198	-3.74011	-3.7368	-3.7349	-3.72342	-3.71409	-3.71199	-3.70231	-3.69897	-3.6946	-3.68864	-3.68192	-3.67942	-3.67608	-3.66815	-3.66402	-3.65614	-3.64624	-3.64281	-3.63946	-3.633	-3.62871	-3.62525
		0.301593		-4.0203873e+00	-4.00614	-3.98266	-3.95037	-3.90981	-3.8618	-3.85977	-3.84973	-3.8387	-3.83654	-3.82101	-3.81752	-3.81019	-3.80685	-3.80127	-3.79534	-3.78943	-3.78354	-3.77943	-3.77071	-3.77046	-3.75283	-3.74874	-3.74478	-3.74285	-3.73975	-3.73796	-3.72642	-3.71725	-3.7149	-3.70521	-3.70175	-3.69749	-3.69116	-3.68485	-3.68225	-3.67884	-3.67094	-3.66691	-3.65891	-3.64917	-3.64557	-3.64234	-3.63615	-3.63162	-3.62821
		0.307876		-4.0230471e+00	-4.0088	-3.98533	-3.95305	-3.91251	-3.86455	-3.86306	-3.85296	-3.84148	-3.83959	-3.82399	-3.8206	-3.81321	-3.80964	-3.80437	-3.79833	-3.7924	-3.78632	-3.78234	-3.77372	-3.77325	-3.75592	-3.75162	-3.74766	-3.74565	-3.74275	-3.74106	-3.72948	-3.72048	-3.71787	-3.70815	-3.70459	-3.70042	-3.69374	-3.68786	-3.68514	-3.68165	-3.67379	-3.66985	-3.66175	-3.65215	-3.6484	-3.64528	-3.63935	-3.63459	-3.63124
		0.314159		-4.0257592e+00	-4.01152	-3.98806	-3.95579	-3.91527	-3.8674	-3.86638	-3.85627	-3.84431	-3.8427	-3.82705	-3.82373	-3.81627	-3.81247	-3.80753	-3.8014	-3.79542	-3.78915	-3.78531	-3.77679	-3.77609	-3.75908	-3.75455	-3.75062	-3.74851	-3.74578	-3.74421	-3.73258	-3.72377	-3.72089	-3.71116	-3.70751	-3.70339	-3.69638	-3.69094	-3.68807	-3.68453	-3.67668	-3.67284	-3.66464	-3.65518	-3.6513	-3.64826	-3.64261	-3.63762	-3.63432
		0.320442		-4.0285237e+00	-4.01429	-3.99084	-3.95858	-3.91807	-3.8704	-3.86964	-3.85964	-3.84719	-3.84589	-3.83016	-3.82692	-3.81939	-3.81537	-3.81073	-3.80454	-3.79849	-3.79202	-3.78835	-3.77993	-3.77898	-3.7623	-3.75753	-3.75365	-3.75142	-3.74886	-3.7474	-3.73574	-3.72712	-3.72398	-3.71421	-3.71049	-3.70639	-3.69907	-3.69409	-3.69106	-3.68746	-3.67962	-3.67588	-3.66759	-3.65827	-3.65426	-3.65129	-3.64592	-3.64071	-3.63746
		0.326726		-4.0313402e+00	-4.01711	-3.99367	-3.96142	-3.92094	-3.87368	-3.87276	-3.86309	-3.85013	-3.84914	-3.83334	-3.83017	-3.82254	-3.81832	-3.81398	-3.80776	-3.80161	-3.79495	-3.79144	-3.78312	-3.78193	-3.76558	-3.76057	-3.75676	-3.75439	-3.75198	-3.75063	-3.73894	-3.73054	-3.72712	-3.71731	-3.71355	-3.70944	-3.70182	-3.69731	-3.69411	-3.69044	-3.68262	-3.67897	-3.6706	-3.66142	-3.6573	-3.65437	-3.64928	-3.64386	-3.64065
		0.333009		-4.0342087e+00	-4.01998	-3.99655	-3.96432	-3.92385	-3.87716	-3.87578	-3.8666	-3.85314	-3.85247	-3.83658	-3.83348	-3.82574	-3.82133	-3.81728	-3.81105	-3.80477	-3.79793	-3.79458	-3.78637	-3.78494	-3.76891	-3.76366	-3.75995	-3.75742	-3.75514	-3.75389	-3.7422	-3.73402	-3.73032	-3.72047	-3.71667	-3.71252	-3.70462	-3.7006	-3.69721	-3.69348	-3.68566	-3.68211	-3.67367	-3.66461	-3.66042	-3.65749	-3.65269	-3.64707	-3.6439
		0.339292		-4.0371290e+00	-4.02291	-3.99948	-3.96727	-3.92681	-3.88075	-3.87881	-3.87017	-3.85622	-3.85584	-3.83989	-3.83685	-3.82898	-3.82439	-3.82063	-3.81442	-3.80798	-3.80096	-3.79779	-3.78968	-3.788	-3.7723	-3.7668	-3.7632	-3.76052	-3.75837	-3.75718	-3.7455	-3.73756	-3.73359	-3.72367	-3.71986	-3.71564	-3.70749	-3.70396	-3.70037	-3.69658	-3.68876	-3.6853	-3.67679	-3.66786	-3.66361	-3.66065	-3.65616	-3.65034	-3.64719
		0.345575		-4.0401009e+00	-4.02589	-4.00247	-3.97026	-3.92983	-3.88441	-3.88187	-3.87382	-3.85946	-3.8592	-3.84326	-3.84028	-3.83227	-3.82752	-3.82402	-3.81786	-3.81124	-3.80404	-3.80105	-3.79305	-3.79111	-3.77574	-3.77001	-3.76653	-3.76367	-3.76166	-3.76049	-3.74886	-3.74115	-3.73691	-3.72693	-3.72311	-3.71881	-3.71041	-3.70738	-3.70358	-3.69974	-3.6919	-3.68853	-3.67998	-3.67115	-3.66687	-3.66386	-3.65967	-3.65368	-3.65054
		0.351858		-4.0431243e+00	-4.02891	-4.00551	-3.97332	-3.9329	-3.88814	-3.88498	-3.87752	-3.86293	-3.86244	-3.84669	-3.84376	-3.8356	-3.83071	-3.82745	-3.82136	-3.81454	-3.80719	-3.80437	-3.79648	-3.79429	-3.77923	-3.77327	-3.76993	-3.76688	-3.76502	-3.76381	-3.75226	-3.7448	-3.74029	-3.73024	-3.72643	-3.72202	-3.71341	-3.71085	-3.70685	-3.70295	-3.69509	-3.69182	-3.68322	-3.6745	-3.6702	-3.66711	-3.66324	-3.65707	-3.65393
		0.358142		-4.0461989e+00	-4.03199	-4.0086	-3.97642	-3.93603	-3.89194	-3.88814	-3.88129	-3.86653	-3.8657	-3.85018	-3.84731	-3.83897	-3.83396	-3.83093	-3.82494	-3.81788	-3.81039	-3.80774	-3.79996	-3.79751	-3.78278	-3.7766	-3.77339	-3.77015	-3.76845	-3.76714	-3.7557	-3.74851	-3.74373	-3.73359	-3.72981	-3.72527	-3.71647	-3.71438	-3.71018	-3.70621	-3.69834	-3.69516	-3.68652	-3.6779	-3.6736	-3.67041	-3.66685	-3.66052	-3.65737
		0.364425		-4.0493247e+00	-4.03513	-4.01174	-3.97957	-3.9392	-3.89579	-3.89135	-3.88512	-3.8702	-3.86902	-3.85373	-3.85092	-3.84238	-3.83728	-3.83444	-3.82858	-3.82128	-3.81365	-3.81116	-3.8035	-3.8008	-3.78637	-3.77998	-3.77692	-3.77348	-3.77195	-3.77049	-3.7592	-3.75227	-3.74723	-3.737	-3.73325	-3.72857	-3.71961	-3.71795	-3.71356	-3.70953	-3.70163	-3.69854	-3.68988	-3.68135	-3.67708	-3.67375	-3.67051	-3.66404	-3.66086
		0.370708		-4.0525015e+00	-4.03831	-4.01493	-3.98278	-3.94243	-3.8997	-3.89461	-3.88901	-3.87394	-3.8724	-3.85734	-3.85459	-3.84583	-3.84067	-3.83799	-3.83228	-3.82472	-3.81698	-3.81464	-3.8071	-3.80414	-3.79001	-3.78342	-3.78051	-3.77686	-3.77551	-3.77387	-3.76274	-3.75609	-3.75079	-3.74045	-3.73676	-3.73191	-3.72286	-3.72153	-3.717	-3.7129	-3.70498	-3.70197	-3.6933	-3.68485	-3.68062	-3.67714	-3.67422	-3.66761	-3.66439
		0.376991		-4.0557290e+00	-4.04154	-4.01817	-3.98604	-3.9457	-3.90367	-3.89792	-3.89296	-3.87775	-3.87585	-3.86102	-3.85832	-3.84932	-3.84413	-3.84157	-3.83605	-3.82821	-3.82036	-3.81816	-3.81075	-3.80753	-3.7937	-3.78692	-3.78416	-3.7803	-3.77913	-3.77729	-3.76632	-3.75995	-3.75441	-3.74395	-3.74031	-3.73531	-3.72627	-3.72507	-3.72049	-3.71633	-3.70837	-3.70545	-3.69677	-3.6884	-3.68423	-3.68058	-3.67798	-3.67124	-3.66798
		0.383274		-4.0590071e+00	-4.04482	-4.02147	-3.98935	-3.94903	-3.9077	-3.90128	-3.89697	-3.88163	-3.87937	-3.86475	-3.86212	-3.85285	-3.84766	-3.84519	-3.83987	-3.83175	-3.82382	-3.82174	-3.81446	-3.81098	-3.79745	-3.79049	-3.78787	-3.78378	-3.7828	-3.78074	-3.76995	-3.76387	-3.75809	-3.7475	-3.74392	-3.73876	-3.72986	-3.72854	-3.72404	-3.71981	-3.71182	-3.70898	-3.7003	-3.692	-3.6879	-3.68408	-3.68178	-3.67492	-3.6716
		0.389557		-4.0623357e+00	-4.04816	-4.02481	-3.99271	-3.95241	-3.91179	-3.90469	-3.90104	-3.88557	-3.88295	-3.86855	-3.86597	-3.85643	-3.85126	-3.84883	-3.84374	-3.83535	-3.82734	-3.82536	-3.81822	-3.81449	-3.80123	-3.79413	-3.79162	-3.78733	-3.78652	-3.78424	-3.77363	-3.76784	-3.76182	-3.7511	-3.74759	-3.74226	-3.73361	-3.73197	-3.72764	-3.72334	-3.71532	-3.71255	-3.70388	-3.69565	-3.69164	-3.68762	-3.68563	-3.67867	-3.67528
		0.395841		-4.0657144e+00	-4.05154	-4.02821	-3.99611	-3.95584	-3.91594	-3.90816	-3.90517	-3.88958	-3.8866	-3.87241	-3.86988	-3.86004	-3.85494	-3.85251	-3.84767	-3.83899	-3.83094	-3.82902	-3.82203	-3.81805	-3.80507	-3.79783	-3.79543	-3.79092	-3.79028	-3.78779	-3.77735	-3.77186	-3.76561	-3.75475	-3.7513	-3.74582	-3.73748	-3.7354	-3.7313	-3.72692	-3.71887	-3.71617	-3.70753	-3.69935	-3.69543	-3.69122	-3.68953	-3.68246	-3.679
		0.402124		-4.0691432e+00	-4.05498	-4.03165	-3.99957	-3.95932	-3.92014	-3.91168	-3.90935	-3.89365	-3.89032	-3.87633	-3.87385	-3.86368	-3.8587	-3.85622	-3.85164	-3.84268	-3.83461	-3.83272	-3.82589	-3.82167	-3.80896	-3.80161	-3.79927	-3.79457	-3.79409	-3.79138	-3.78112	-3.77593	-3.76946	-3.75845	-3.75507	-3.74943	-3.74144	-3.73887	-3.73501	-3.73056	-3.72247	-3.71984	-3.71122	-3.7031	-3.69928	-3.69487	-3.69347	-3.68631	-3.68277
		0.408407		-4.0726219e+00	-4.05846	-4.03515	-4.00309	-3.96285	-3.92439	-3.91525	-3.91359	-3.89778	-3.89411	-3.88032	-3.87788	-3.86737	-3.86253	-3.85996	-3.85566	-3.84642	-3.83835	-3.83647	-3.82981	-3.82535	-3.8129	-3.80546	-3.80316	-3.79829	-3.79793	-3.79503	-3.78493	-3.78004	-3.77337	-3.76219	-3.75888	-3.75309	-3.74547	-3.74237	-3.73878	-3.73425	-3.72613	-3.72356	-3.71498	-3.7069	-3.70319	-3.69857	-3.69745	-3.69022	-3.68659
		0.41469		-4.0761501e+00	-4.062	-4.03869	-4.00665	-3.96643	-3.9287	-3.91887	-3.91788	-3.90198	-3.89798	-3.88436	-3.88197	-3.87109	-3.86644	-3.86374	-3.85973	-3.85022	-3.84217	-3.84025	-3.83377	-3.82908	-3.81688	-3.80938	-3.80708	-3.80209	-3.80178	-3.79873	-3.78879	-3.78421	-3.77733	-3.76598	-3.76273	-3.75682	-3.74956	-3.74593	-3.7426	-3.73799	-3.72984	-3.72732	-3.71878	-3.71075	-3.70714	-3.70234	-3.70146	-3.69417	-3.69045
		0.420973		-4.0797279e+00	-4.06558	-4.04229	-4.01026	-3.97007	-3.93307	-3.9226	-3.92218	-3.90624	-3.90191	-3.88847	-3.88612	-3.87485	-3.87042	-3.86756	-3.86383	-3.85406	-3.84607	-3.84408	-3.83778	-3.83286	-3.82092	-3.81338	-3.81103	-3.80597	-3.80564	-3.80249	-3.79269	-3.78842	-3.78135	-3.76982	-3.76664	-3.7606	-3.75371	-3.74954	-3.74647	-3.74177	-3.7336	-3.73113	-3.72264	-3.71466	-3.71115	-3.70617	-3.70551	-3.69818	-3.69436
		0.427257		-4.0833549e+00	-4.06921	-4.04593	-4.01391	-3.97375	-3.93749	-3.92674	-3.92618	-3.91055	-3.90591	-3.89264	-3.89033	-3.87865	-3.87448	-3.87142	-3.86798	-3.85796	-3.85005	-3.84795	-3.84183	-3.8367	-3.825	-3.81747	-3.81501	-3.80993	-3.80951	-3.80629	-3.79664	-3.79267	-3.78542	-3.77371	-3.77058	-3.76444	-3.75793	-3.7532	-3.7504	-3.74561	-3.73742	-3.73499	-3.72656	-3.71863	-3.71521	-3.71008	-3.70958	-3.70224	-3.69832
		0.43354		-4.0870309e+00	-4.0729	-4.04962	-4.01762	-3.97748	-3.94197	-3.93117	-3.92997	-3.91493	-3.90998	-3.89687	-3.89459	-3.88248	-3.87861	-3.87534	-3.87216	-3.8619	-3.8541	-3.85186	-3.84593	-3.8406	-3.82914	-3.82162	-3.81902	-3.81395	-3.81341	-3.81016	-3.80063	-3.79698	-3.78955	-3.77765	-3.77457	-3.76833	-3.76219	-3.75693	-3.75437	-3.7495	-3.74129	-3.73889	-3.73052	-3.72265	-3.71932	-3.71409	-3.71364	-3.70634	-3.70233
		0.439823		-4.0907558e+00	-4.07663	-4.05336	-4.02138	-3.98126	-3.9465	-3.93569	-3.9338	-3.91937	-3.91412	-3.90116	-3.89892	-3.88635	-3.88281	-3.8793	-3.87637	-3.86589	-3.85823	-3.85582	-3.85008	-3.84455	-3.83332	-3.82585	-3.82306	-3.81802	-3.81735	-3.81408	-3.80466	-3.80132	-3.79373	-3.78163	-3.7786	-3.77229	-3.76651	-3.76072	-3.75839	-3.75343	-3.74521	-3.74285	-3.73454	-3.72672	-3.72347	-3.71821	-3.71769	-3.71049	-3.70639
		0.446106		-4.0945293e+00	-4.08041	-4.05716	-4.02519	-3.98509	-3.95108	-3.94026	-3.93767	-3.92386	-3.91833	-3.90552	-3.9033	-3.89025	-3.88708	-3.88332	-3.8806	-3.86993	-3.86242	-3.85982	-3.85426	-3.84855	-3.83756	-3.83015	-3.82713	-3.82213	-3.82134	-3.81805	-3.80874	-3.80571	-3.79796	-3.78567	-3.78267	-3.7763	-3.77088	-3.76457	-3.76245	-3.75742	-3.74919	-3.74684	-3.73861	-3.73086	-3.72766	-3.72242	-3.72174	-3.71469	-3.71049
		0.452389		-4.0983512e+00	-4.08424	-4.061	-4.02905	-3.98897	-3.95572	-3.94489	-3.9416	-3.92841	-3.92261	-3.90993	-3.90774	-3.89419	-3.89143	-3.8874	-3.88487	-3.87402	-3.86669	-3.86388	-3.85849	-3.85261	-3.84185	-3.83452	-3.83123	-3.82628	-3.82538	-3.82208	-3.81287	-3.81014	-3.80225	-3.78975	-3.78678	-3.78038	-3.7753	-3.7685	-3.76656	-3.76145	-3.75323	-3.75089	-3.74274	-3.73505	-3.73188	-3.72668	-3.72583	-3.71894	-3.71465
		0.458673		-4.1022214e+00	-4.08811	-4.06488	-4.03295	-3.9929	-3.96041	-3.94957	-3.94557	-3.93302	-3.92696	-3.91441	-3.91224	-3.89817	-3.89584	-3.89154	-3.88916	-3.87816	-3.87103	-3.86798	-3.86276	-3.85672	-3.84618	-3.83896	-3.83538	-3.83048	-3.82946	-3.82617	-3.81705	-3.81461	-3.80659	-3.79389	-3.79093	-3.78451	-3.77977	-3.77249	-3.7707	-3.76553	-3.75731	-3.75498	-3.74691	-3.73931	-3.73615	-3.73099	-3.72997	-3.72323	-3.71885
		0.464956		-4.1061395e+00	-4.09204	-4.06882	-4.0369	-3.99687	-3.96515	-3.95431	-3.94958	-3.93768	-3.93137	-3.91894	-3.91679	-3.90218	-3.90032	-3.89575	-3.89347	-3.88234	-3.87543	-3.87213	-3.86707	-3.86088	-3.85057	-3.84346	-3.83955	-3.83471	-3.8336	-3.83031	-3.82127	-3.81911	-3.81099	-3.79807	-3.79512	-3.78871	-3.78429	-3.77656	-3.77487	-3.76966	-3.76146	-3.75912	-3.75114	-3.74363	-3.74045	-3.73535	-3.73415	-3.72756	-3.72311
		0.471239		-4.1101053e+00	-4.09601	-4.0728	-4.0409	-4.0009	-3.96994	-3.9591	-3.95365	-3.9424	-3.93585	-3.92353	-3.9214	-3.90623	-3.90487	-3.90002	-3.8978	-3.88657	-3.8799	-3.87634	-3.87142	-3.86509	-3.85501	-3.84802	-3.84376	-3.83899	-3.83778	-3.83451	-3.82555	-3.82364	-3.81543	-3.80231	-3.79934	-3.79296	-3.78885	-3.78072	-3.77907	-3.77384	-3.76565	-3.76331	-3.75542	-3.74801	-3.74478	-3.73975	-3.73837	-3.73194	-3.72741
		0.477522		-4.1141187e+00	-4.10003	-4.07683	-4.04495	-4.00497	-3.97478	-3.96394	-3.95777	-3.94717	-3.94039	-3.92819	-3.92607	-3.91032	-3.90948	-3.90436	-3.90215	-3.89084	-3.88444	-3.8806	-3.87582	-3.86936	-3.8595	-3.85264	-3.84802	-3.8433	-3.842	-3.83877	-3.8299	-3.8282	-3.81993	-3.80659	-3.8036	-3.79728	-3.79345	-3.78495	-3.78329	-3.77806	-3.7699	-3.76754	-3.75974	-3.75245	-3.74914	-3.74419	-3.74265	-3.73636	-3.73176
		0.483805		-4.1181794e+00	-4.1041	-4.08091	-4.04905	-4.00909	-3.97968	-3.96883	-3.96194	-3.95199	-3.945	-3.93289	-3.93079	-3.91449	-3.91411	-3.90877	-3.90652	-3.89517	-3.88904	-3.88491	-3.88025	-3.87367	-3.86404	-3.85732	-3.8523	-3.84765	-3.84628	-3.84308	-3.83431	-3.83277	-3.82448	-3.81093	-3.80789	-3.80166	-3.7981	-3.78927	-3.78754	-3.78233	-3.77421	-3.77182	-3.76412	-3.75695	-3.75353	-3.74867	-3.74698	-3.74083	-3.73616
		0.490088		-4.1222872e+00	-4.10821	-4.08504	-4.05319	-4.01326	-3.98462	-3.97377	-3.96616	-3.95686	-3.94967	-3.93766	-3.93557	-3.91899	-3.91851	-3.91325	-3.91092	-3.89953	-3.8937	-3.88927	-3.88473	-3.87803	-3.86864	-3.86205	-3.85663	-3.85204	-3.8506	-3.84744	-3.8388	-3.83735	-3.82907	-3.81531	-3.81222	-3.8061	-3.80278	-3.79366	-3.79182	-3.78664	-3.77857	-3.77615	-3.76855	-3.76151	-3.75796	-3.75318	-3.75135	-3.74534	-3.7406
		0.496372		-4.1264418e+00	-4.11237	-4.08921	-4.05738	-4.01747	-3.98962	-3.97876	-3.97043	-3.96179	-3.95441	-3.94248	-3.94041	-3.92377	-3.92274	-3.9178	-3.91535	-3.90395	-3.89841	-3.89368	-3.88924	-3.88244	-3.87328	-3.86684	-3.861	-3.85647	-3.85497	-3.85186	-3.84337	-3.84193	-3.83372	-3.81975	-3.81659	-3.81061	-3.8075	-3.79813	-3.79613	-3.791	-3.78298	-3.78052	-3.77303	-3.76612	-3.76241	-3.75773	-3.75578	-3.74989	-3.7451
		0.502655		-4.1306431e+00	-4.11658	-4.09343	-4.06162	-4.02173	-3.99466	-3.9838	-3.97475	-3.96676	-3.9592	-3.94736	-3.9453	-3.92864	-3.92698	-3.92241	-3.91981	-3.90841	-3.90319	-3.89815	-3.8938	-3.8869	-3.87797	-3.87169	-3.8654	-3.86094	-3.85939	-3.85633	-3.84804	-3.8465	-3.83842	-3.82424	-3.82099	-3.81518	-3.81225	-3.80267	-3.80048	-3.79541	-3.78745	-3.78494	-3.77757	-3.77079	-3.7669	-3.76232	-3.76025	-3.75448	-3.74965
		0.508938		-4.1348906e+00	-4.12084	-4.0977	-4.0659	-4.02604	-3.99975	-3.98889	-3.97912	-3.97178	-3.96405	-3.95229	-3.95024	-3.93357	-3.93126	-3.92708	-3.9243	-3.91291	-3.90801	-3.90266	-3.89841	-3.8914	-3.88272	-3.87659	-3.86985	-3.86545	-3.86386	-3.86085	-3.85279	-3.85107	-3.84316	-3.82878	-3.82542	-3.81981	-3.81703	-3.80727	-3.80487	-3.79987	-3.79197	-3.78941	-3.78215	-3.77551	-3.77142	-3.76695	-3.76477	-3.75912	-3.75424
		0.515221		-4.1391843e+00	-4.12514	-4.10201	-4.07023	-4.0304	-4.00489	-3.99403	-3.98354	-3.97684	-3.96897	-3.95728	-3.95524	-3.93855	-3.93558	-3.93182	-3.92883	-3.91747	-3.91289	-3.90723	-3.90305	-3.89595	-3.88751	-3.88154	-3.87434	-3.86999	-3.86837	-3.86542	-3.8576	-3.85565	-3.84796	-3.83337	-3.82989	-3.82451	-3.82185	-3.81193	-3.80931	-3.80437	-3.79655	-3.79393	-3.78679	-3.78029	-3.77597	-3.77161	-3.76933	-3.7638	-3.75888
		0.521504		-4.1435239e+00	-4.12948	-4.10637	-4.07461	-4.0348	-4.01008	-3.99922	-3.98801	-3.98195	-3.97394	-3.96232	-3.96029	-3.9436	-3.93993	-3.93661	-3.9334	-3.92208	-3.91782	-3.91185	-3.90774	-3.90054	-3.89235	-3.88654	-3.87886	-3.87457	-3.87293	-3.87005	-3.86248	-3.86025	-3.8528	-3.83801	-3.8344	-3.82928	-3.82669	-3.81665	-3.81379	-3.80891	-3.80118	-3.79849	-3.79148	-3.78511	-3.78056	-3.77631	-3.77395	-3.76852	-3.76356
		0.527788		-4.1479091e+00	-4.13388	-4.11077	-4.07903	-4.03925	-4.01532	-4.00445	-3.99255	-3.9871	-3.97896	-3.96741	-3.9654	-3.9487	-3.94434	-3.94146	-3.938	-3.92674	-3.92279	-3.91652	-3.91248	-3.90518	-3.89725	-3.8916	-3.88343	-3.8792	-3.87754	-3.87472	-3.86742	-3.86488	-3.85768	-3.8427	-3.83895	-3.8341	-3.83156	-3.82142	-3.81831	-3.81351	-3.80586	-3.8031	-3.79622	-3.78997	-3.78518	-3.78104	-3.77861	-3.77328	-3.7683
		0.534071		-4.1523397e+00	-4.13831	-4.11522	-4.0835	-4.04374	-4.0206	-4.00973	-3.99714	-3.99229	-3.98405	-3.97255	-3.97055	-3.95385	-3.94879	-3.94636	-3.94265	-3.93147	-3.9278	-3.92124	-3.91726	-3.90986	-3.90219	-3.8967	-3.88804	-3.88386	-3.88219	-3.87944	-3.8724	-3.86954	-3.86262	-3.84744	-3.84353	-3.83898	-3.83645	-3.82625	-3.82289	-3.81815	-3.81059	-3.80775	-3.80102	-3.79488	-3.78983	-3.78581	-3.78331	-3.77808	-3.77308
		0.540354		-4.1568154e+00	-4.1428	-4.11972	-4.08801	-4.04828	-4.02593	-4.01506	-4.0018	-3.9975	-3.98919	-3.97774	-3.97576	-3.95906	-3.9533	-3.95131	-3.94735	-3.93625	-3.93283	-3.926	-3.92208	-3.91458	-3.90718	-3.90186	-3.8927	-3.88856	-3.88689	-3.8842	-3.87744	-3.87423	-3.8676	-3.85224	-3.84816	-3.84392	-3.84138	-3.83113	-3.82751	-3.82283	-3.81537	-3.81245	-3.80587	-3.79983	-3.79452	-3.79061	-3.78806	-3.78292	-3.77791
		0.546637		-4.1613359e+00	-4.14732	-4.12426	-4.09257	-4.05286	-4.03131	-4.02044	-4.00653	-4.00274	-3.99438	-3.98299	-3.98102	-3.96432	-3.95786	-3.9563	-3.95208	-3.94111	-3.9379	-3.93082	-3.92695	-3.91934	-3.91221	-3.90706	-3.89739	-3.8933	-3.89164	-3.88901	-3.88252	-3.87896	-3.87263	-3.85708	-3.85283	-3.8489	-3.84633	-3.83606	-3.83218	-3.82756	-3.82021	-3.8172	-3.81077	-3.80482	-3.79925	-3.79544	-3.79285	-3.78781	-3.78278
		0.55292		-4.1659010e+00	-4.1519	-4.12884	-4.09717	-4.05749	-4.03673	-4.02586	-4.01134	-4.00798	-3.99963	-3.98828	-3.98633	-3.96963	-3.96251	-3.9613	-3.95687	-3.94604	-3.94299	-3.93568	-3.93187	-3.92414	-3.91729	-3.91231	-3.90214	-3.89808	-3.89642	-3.89387	-3.88764	-3.88372	-3.8777	-3.86198	-3.85754	-3.85393	-3.85132	-3.84104	-3.8369	-3.83234	-3.8251	-3.82199	-3.81573	-3.80985	-3.80401	-3.80031	-3.79769	-3.79273	-3.7877
		0.559203		-4.1705105e+00	-4.15651	-4.13347	-4.10182	-4.06217	-4.0422	-4.03133	-4.01626	-4.01321	-4.00492	-3.99362	-3.99168	-3.97499	-3.9673	-3.96628	-3.96169	-3.95105	-3.94808	-3.94059	-3.93683	-3.92898	-3.92242	-3.91761	-3.90693	-3.90291	-3.90126	-3.89876	-3.89281	-3.88852	-3.88281	-3.86693	-3.8623	-3.859	-3.85634	-3.84607	-3.84167	-3.83716	-3.83003	-3.82683	-3.82074	-3.81491	-3.8088	-3.80522	-3.80257	-3.7977	-3.79266
		0.565487		-4.1751641e+00	-4.16117	-4.13815	-4.10651	-4.06689	-4.04772	-4.03684	-4.0213	-4.01841	-4.01027	-3.99901	-3.99709	-3.9804	-3.97226	-3.97118	-3.96656	-3.95615	-3.95319	-3.94555	-3.94183	-3.93386	-3.92758	-3.92295	-3.91176	-3.90777	-3.90614	-3.90369	-3.89802	-3.89336	-3.88797	-3.87194	-3.86712	-3.86409	-3.86139	-3.85115	-3.84649	-3.84203	-3.83502	-3.83172	-3.82581	-3.82001	-3.81363	-3.81015	-3.80749	-3.80271	-3.79766
		0.57177		-4.1798614e+00	-4.16588	-4.14286	-4.11125	-4.07165	-4.05327	-4.04239	-4.02647	-4.02357	-4.01567	-4.00445	-4.00255	-3.98585	-3.97739	-3.97602	-3.97148	-3.96133	-3.95831	-3.95055	-3.94688	-3.93878	-3.93279	-3.92835	-3.91665	-3.91267	-3.91106	-3.90866	-3.90327	-3.89823	-3.89317	-3.87699	-3.872	-3.8692	-3.86648	-3.85627	-3.85135	-3.84695	-3.84005	-3.83664	-3.83094	-3.82514	-3.81849	-3.81512	-3.81245	-3.80775	-3.80271
		0.578053		-4.1846023e+00	-4.17063	-4.14762	-4.11603	-4.07645	-4.05887	-4.04799	-4.03178	-4.02868	-4.02112	-4.00994	-4.00805	-3.99135	-3.98264	-3.98085	-3.97645	-3.96659	-3.96344	-3.9556	-3.95197	-3.94374	-3.93804	-3.93378	-3.92159	-3.91762	-3.91603	-3.91366	-3.90856	-3.90315	-3.89841	-3.8821	-3.87694	-3.87432	-3.87161	-3.86144	-3.85626	-3.85191	-3.84513	-3.84161	-3.83612	-3.8303	-3.82339	-3.82013	-3.81746	-3.81285	-3.8078
		0.584336		-4.1893864e+00	-4.17542	-4.15243	-4.12085	-4.0813	-4.06452	-4.05364	-4.0372	-4.03377	-4.02661	-4.01547	-4.0136	-3.9969	-3.98796	-3.9857	-3.98146	-3.97192	-3.96858	-3.9607	-3.9571	-3.94874	-3.94333	-3.93926	-3.92657	-3.92261	-3.92104	-3.91869	-3.91389	-3.9081	-3.9037	-3.88727	-3.88196	-3.87944	-3.87677	-3.86666	-3.86122	-3.85692	-3.85026	-3.84663	-3.84135	-3.8355	-3.82833	-3.82516	-3.82251	-3.81798	-3.81293
		0.590619		-4.1942135e+00	-4.18025	-4.15728	-4.12572	-4.0862	-4.07021	-4.05932	-4.04272	-4.03885	-4.03216	-4.02105	-4.01919	-4.00249	-3.99335	-3.99059	-3.98651	-3.97732	-3.97375	-3.96584	-3.96227	-3.95378	-3.94865	-3.94479	-3.93162	-3.92764	-3.9261	-3.92375	-3.91925	-3.9131	-3.90903	-3.89249	-3.88705	-3.88457	-3.88196	-3.87193	-3.86623	-3.86197	-3.85543	-3.85169	-3.84663	-3.84073	-3.8333	-3.83023	-3.8276	-3.82315	-3.81811
		0.596903		-4.1990833e+00	-4.18513	-4.16217	-4.13062	-4.09113	-4.07594	-4.06505	-4.04832	-4.04393	-4.03775	-4.02667	-4.02483	-4.00813	-3.9988	-3.99552	-3.99162	-3.98279	-3.97894	-3.97103	-3.96748	-3.95888	-3.954	-3.95035	-3.93671	-3.93271	-3.9312	-3.92884	-3.92466	-3.91813	-3.91439	-3.89776	-3.89222	-3.88969	-3.88719	-3.87724	-3.87128	-3.86708	-3.86065	-3.85679	-3.85197	-3.84599	-3.83831	-3.83533	-3.83272	-3.82836	-3.82332
		0.603186		-4.2039955e+00	-4.19005	-4.1671	-4.13558	-4.09611	-4.08171	-4.07082	-4.05399	-4.04903	-4.04338	-4.03234	-4.03052	-4.01381	-4.00431	-4.00051	-3.99677	-3.98831	-3.98417	-3.97626	-3.97272	-3.96402	-3.95938	-3.95596	-3.94186	-3.93783	-3.93635	-3.93395	-3.9301	-3.92321	-3.91979	-3.90309	-3.89746	-3.89482	-3.89244	-3.88259	-3.87637	-3.87222	-3.86592	-3.86194	-3.85735	-3.85128	-3.84335	-3.84047	-3.83789	-3.83362	-3.82858
		0.609469		-4.2089498e+00	-4.19501	-4.17207	-4.14057	-4.10113	-4.08752	-4.07663	-4.05973	-4.05416	-4.04906	-4.03805	-4.03625	-4.01954	-4.00987	-4.00555	-4.00197	-3.99387	-3.98944	-3.98154	-3.978	-3.96921	-3.96478	-3.96161	-3.94707	-3.94299	-3.94155	-3.93908	-3.93557	-3.92833	-3.92523	-3.90847	-3.90277	-3.89996	-3.89772	-3.88799	-3.88151	-3.87742	-3.87123	-3.86712	-3.86279	-3.8566	-3.84843	-3.84563	-3.8431	-3.83892	-3.83387
		0.615752		-4.2139460e+00	-4.20001	-4.17709	-4.1456	-4.1062	-4.09338	-4.08248	-4.06551	-4.05932	-4.05478	-4.0438	-4.04202	-4.0253	-4.01548	-4.01064	-4.00722	-3.99948	-3.99475	-3.98687	-3.9833	-3.97446	-3.9702	-3.96729	-3.95234	-3.9482	-3.9468	-3.94424	-3.94107	-3.9335	-3.93071	-3.91391	-3.90813	-3.90513	-3.90302	-3.89343	-3.8867	-3.88266	-3.87658	-3.87235	-3.86827	-3.86196	-3.85354	-3.85083	-3.84834	-3.84426	-3.8392
		0.622035		-4.2189837e+00	-4.20506	-4.18215	-4.15068	-4.1113	-4.09927	-4.08838	-4.07135	-4.06452	-4.06055	-4.0496	-4.04784	-4.03111	-4.02114	-4.01579	-4.01252	-4.00514	-4.0001	-3.99225	-3.98863	-3.97978	-3.97564	-3.97302	-3.95766	-3.95345	-3.9521	-3.94942	-3.9466	-3.93871	-3.93621	-3.9194	-3.91354	-3.91035	-3.90834	-3.89891	-3.89193	-3.88795	-3.88198	-3.87762	-3.8738	-3.86735	-3.8587	-3.85606	-3.85363	-3.84963	-3.84457
		0.628319		-4.2240626e+00	-4.21015	-4.18725	-4.1558	-4.11645	-4.10521	-4.09431	-4.07723	-4.06976	-4.06635	-4.05543	-4.0537	-4.03696	-4.02684	-4.021	-4.01787	-4.01082	-4.0055	-3.99768	-3.99399	-3.98516	-3.98108	-3.97877	-3.96303	-3.95875	-3.95744	-3.95461	-3.95216	-3.94398	-3.94174	-3.92495	-3.91899	-3.91561	-3.91366	-3.90444	-3.8972	-3.89329	-3.88741	-3.88294	-3.87937	-3.87277	-3.86389	-3.86133	-3.85895	-3.85505	-3.84998
		0.634602		-4.2291825e+00	-4.21527	-4.19239	-4.16096	-4.12164	-4.11119	-4.10028	-4.08316	-4.07504	-4.07218	-4.06131	-4.0596	-4.04285	-4.03259	-4.02627	-4.02327	-4.01654	-4.01094	-4.00316	-3.99937	-3.99062	-3.98653	-3.98456	-3.96846	-3.9641	-3.96284	-3.95983	-3.95774	-3.9493	-3.94729	-3.93055	-3.92448	-3.92094	-3.91898	-3.91	-3.90252	-3.89867	-3.89289	-3.88829	-3.88498	-3.87823	-3.86911	-3.86662	-3.86431	-3.86052	-3.85542
		0.640885		-4.2343431e+00	-4.22044	-4.19757	-4.16616	-4.12687	-4.1172	-4.1063	-4.08913	-4.08038	-4.07804	-4.06723	-4.06554	-4.04878	-4.03839	-4.0316	-4.02872	-4.02229	-4.01643	-4.0087	-4.00476	-3.99615	-3.992	-3.99036	-3.97395	-3.9695	-3.96828	-3.96508	-3.96334	-3.95468	-3.95286	-3.9362	-3.93001	-3.92633	-3.9243	-3.91561	-3.90787	-3.9041	-3.8984	-3.89369	-3.89063	-3.88372	-3.87438	-3.87195	-3.86971	-3.86602	-3.8609
		0.647168		-4.2395440e+00	-4.22565	-4.20279	-4.1714	-4.13214	-4.12325	-4.11235	-4.09515	-4.08578	-4.08391	-4.0732	-4.07152	-4.05475	-4.04424	-4.037	-4.03423	-4.02807	-4.02197	-4.01428	-4.01018	-4.00176	-3.99751	-3.99616	-3.97949	-3.97495	-3.97377	-3.97036	-3.96895	-3.96014	-3.95843	-3.9419	-3.93558	-3.93179	-3.92962	-3.92125	-3.91327	-3.90958	-3.90396	-3.89912	-3.89632	-3.88924	-3.87968	-3.87731	-3.87514	-3.87156	-3.86641
		0.653451		-4.2447850e+00	-4.2309	-4.20805	-4.17668	-4.13745	-4.12935	-4.11843	-4.1012	-4.09128	-4.08977	-4.0792	-4.07755	-4.06076	-4.05013	-4.04246	-4.03978	-4.03387	-4.02756	-4.01992	-4.01561	-4.00743	-4.0031	-4.00191	-3.98508	-3.98046	-3.97931	-3.97567	-3.97457	-3.96567	-3.964	-3.94765	-3.94118	-3.93731	-3.93495	-3.92693	-3.91871	-3.9151	-3.90955	-3.90461	-3.90204	-3.8948	-3.88502	-3.8827	-3.88062	-3.87714	-3.87195
		0.659734		-4.2500657e+00	-4.23619	-4.21335	-4.182	-4.14279	-4.13548	-4.12456	-4.1073	-4.09692	-4.09557	-4.08524	-4.08361	-4.06681	-4.05606	-4.04798	-4.04539	-4.03969	-4.03319	-4.02561	-4.02105	-4.01318	-4.00882	-4.00757	-3.99072	-3.98602	-3.9849	-3.98104	-3.98016	-3.97128	-3.96956	-3.95345	-3.94682	-3.94288	-3.94029	-3.93264	-3.92419	-3.92068	-3.91518	-3.91013	-3.90779	-3.9004	-3.89041	-3.88813	-3.88613	-3.88276	-3.87753
		0.666018		-4.2553858e+00	-4.24151	-4.21869	-4.18736	-4.14818	-4.14164	-4.13072	-4.11344	-4.10274	-4.10126	-4.09131	-4.08971	-4.07289	-4.06203	-4.05357	-4.05105	-4.04553	-4.03888	-4.03134	-4.02651	-4.01899	-4.01468	-4.01312	-3.99641	-3.99164	-3.99053	-3.9865	-3.98571	-3.97697	-3.97513	-3.95929	-3.95249	-3.94852	-3.94565	-3.9384	-3.92971	-3.92629	-3.92084	-3.91571	-3.91356	-3.90602	-3.89583	-3.89359	-3.89167	-3.88841	-3.88313
		0.672301		-4.2607451e+00	-4.24688	-4.22407	-4.19276	-4.15361	-4.14785	-4.13692	-4.11961	-4.1087	-4.10688	-4.09743	-4.09585	-4.07901	-4.06805	-4.05923	-4.05676	-4.05138	-4.04461	-4.03713	-4.03199	-4.02486	-4.02064	-4.01863	-4.00216	-3.99732	-3.9962	-3.99206	-3.9912	-3.98272	-3.9807	-3.96519	-3.9582	-3.95419	-3.95103	-3.94418	-3.93528	-3.93196	-3.92654	-3.92133	-3.91936	-3.91168	-3.90129	-3.89908	-3.89726	-3.89411	-3.88877
		0.678584		-4.2661431e+00	-4.25229	-4.22949	-4.1982	-4.15908	-4.15409	-4.14316	-4.12582	-4.11477	-4.11248	-4.10358	-4.10202	-4.08517	-4.07411	-4.06496	-4.06253	-4.05725	-4.05039	-4.04297	-4.03748	-4.03079	-4.02667	-4.02411	-4.00794	-4.00306	-4.00192	-3.99769	-3.99665	-3.98854	-3.98628	-3.97112	-3.96394	-3.95992	-3.95644	-3.95	-3.94088	-3.93766	-3.93228	-3.92701	-3.92518	-3.91738	-3.90679	-3.9046	-3.90287	-3.89984	-3.89444
		0.684867		-4.2715796e+00	-4.25773	-4.23494	-4.20367	-4.16459	-4.16036	-4.14943	-4.13207	-4.12091	-4.11809	-4.10977	-4.10824	-4.09136	-4.08021	-4.07076	-4.06834	-4.06313	-4.05622	-4.04886	-4.04298	-4.03677	-4.03274	-4.02959	-4.01377	-4.00886	-4.00768	-4.00338	-4.00209	-3.9944	-3.99189	-3.9771	-3.96972	-3.96568	-3.96188	-3.95585	-3.94652	-3.94342	-3.93805	-3.93274	-3.931	-3.92311	-3.91234	-3.91016	-3.90853	-3.90561	-3.90014
		0.69115		-4.2770543e+00	-4.26321	-4.24044	-4.20919	-4.17013	-4.16667	-4.15573	-4.13836	-4.1271	-4.12372	-4.116	-4.11449	-4.09759	-4.08634	-4.07663	-4.0742	-4.06903	-4.0621	-4.05479	-4.04851	-4.0428	-4.03886	-4.03508	-4.01965	-4.01471	-4.01349	-4.0091	-4.00755	-4.0003	-3.99752	-3.98312	-3.97553	-3.97148	-3.96735	-3.96173	-3.9522	-3.94921	-3.94385	-3.93854	-3.93683	-3.92887	-3.91793	-3.91574	-3.91422	-3.91141	-3.90586
		0.697434		-4.2825669e+00	-4.26873	-4.24597	-4.21474	-4.17572	-4.17302	-4.16207	-4.14468	-4.13333	-4.12937	-4.12226	-4.12077	-4.10386	-4.09252	-4.08256	-4.0801	-4.07495	-4.06802	-4.06076	-4.05405	-4.04887	-4.04502	-4.04058	-4.02557	-4.02063	-4.01933	-4.01484	-4.01302	-4.00625	-4.00317	-3.98917	-3.98138	-3.97732	-3.97287	-3.96763	-3.95792	-3.95505	-3.94968	-3.9444	-3.94266	-3.93467	-3.92356	-3.92137	-3.91995	-3.91725	-3.91161
		0.703717		-4.2881169e+00	-4.27429	-4.25154	-4.22033	-4.18134	-4.1794	-4.16845	-4.15103	-4.13961	-4.13506	-4.12856	-4.1271	-4.11016	-4.09874	-4.08857	-4.08605	-4.08088	-4.07399	-4.06678	-4.05962	-4.05499	-4.05121	-4.0461	-4.03153	-4.0266	-4.02521	-4.02061	-4.01852	-4.01223	-4.00886	-3.99527	-3.98727	-3.9832	-3.97843	-3.97356	-3.96368	-3.96093	-3.95554	-3.95031	-3.9485	-3.94051	-3.92924	-3.92702	-3.92571	-3.92311	-3.91739
		0.71		-4.2937042e+00	-4.27988	-4.25715	-4.22595	-4.187	-4.18581	-4.17485	-4.15742	-4.14593	-4.14078	-4.13489	-4.13345	-4.11649	-4.10499	-4.09464	-4.09203	-4.08683	-4.08001	-4.07284	-4.06521	-4.06115	-4.05744	-4.05165	-4.03752	-4.03263	-4.03113	-4.0264	-4.02405	-4.01824	-4.01458	-4.00141	-3.99319	-3.98911	-3.98404	-3.97951	-3.96948	-3.96684	-3.96144	-3.95629	-3.95434	-3.94637	-3.93496	-3.93271	-3.93151	-3.92901	-3.92319
		0.716283		-4.2993283e+00	-4.28552	-4.26279	-4.23162	-4.19271	-4.19225	-4.18129	-4.16385	-4.15228	-4.14654	-4.14126	-4.13984	-4.12285	-4.11128	-4.10077	-4.09806	-4.0928	-4.08606	-4.07895	-4.07083	-4.06733	-4.06369	-4.05723	-4.04356	-4.0387	-4.03708	-4.03221	-4.02962	-4.02429	-4.02034	-4.00758	-3.99915	-3.99505	-3.98969	-3.98547	-3.97532	-3.97279	-3.96737	-3.96231	-3.96019	-3.95227	-3.94073	-3.93843	-3.93735	-3.93493	-3.92902
		0.722566		-4.3049889e+00	-4.29118	-4.26847	-4.23732	-4.19877	-4.1984	-4.18777	-4.17031	-4.15868	-4.15233	-4.14766	-4.14627	-4.12925	-4.1176	-4.10697	-4.10413	-4.09879	-4.09216	-4.08509	-4.07649	-4.07355	-4.06997	-4.06283	-4.04963	-4.04482	-4.04308	-4.03805	-4.03522	-4.03035	-4.02612	-4.01378	-4.00515	-4.00102	-3.99541	-3.99144	-3.98121	-3.97878	-3.97333	-3.96838	-3.96606	-3.95821	-3.94654	-3.94419	-3.94322	-3.94089	-3.93488
		0.72885		-4.3106858e+00	-4.29689	-4.27419	-4.24305	-4.20527	-4.20419	-4.19427	-4.1768	-4.1651	-4.15816	-4.15409	-4.15273	-4.13568	-4.12396	-4.11322	-4.11025	-4.1048	-4.0983	-4.09127	-4.0822	-4.07977	-4.07627	-4.06846	-4.05574	-4.05099	-4.04911	-4.04391	-4.04087	-4.03644	-4.03194	-4.02002	-4.01118	-4.00703	-4.00118	-3.99742	-3.98714	-3.98479	-3.97932	-3.97449	-3.97195	-3.96417	-3.9524	-3.94998	-3.94912	-3.94686	-3.94075
		0.735133		-4.3164185e+00	-4.30263	-4.27994	-4.24882	-4.21181	-4.21	-4.2008	-4.18332	-4.17156	-4.16402	-4.16055	-4.15922	-4.14214	-4.13036	-4.11952	-4.1164	-4.11084	-4.10449	-4.09749	-4.088	-4.08599	-4.0826	-4.07412	-4.06188	-4.0572	-4.05518	-4.0498	-4.04656	-4.04255	-4.0378	-4.0263	-4.01725	-4.01306	-4.00703	-4.0034	-3.99313	-3.99083	-3.98533	-3.98063	-3.97786	-3.97017	-3.9583	-3.95582	-3.95506	-3.95286	-3.94666
		0.741416		-4.3221867e+00	-4.3084	-4.28573	-4.25463	-4.21839	-4.21585	-4.20737	-4.18988	-4.17806	-4.16992	-4.16705	-4.16574	-4.14864	-4.13678	-4.12587	-4.12259	-4.11691	-4.11071	-4.10374	-4.09391	-4.09216	-4.08893	-4.07982	-4.06806	-4.06345	-4.06129	-4.05572	-4.05231	-4.04866	-4.04368	-4.03261	-4.02336	-4.01913	-4.01294	-4.00937	-3.99916	-3.99689	-3.99138	-3.98681	-3.98378	-3.9762	-3.96425	-3.96171	-3.96102	-3.95888	-3.95259
		0.747699		-4.3279900e+00	-4.31421	-4.29156	-4.26047	-4.22499	-4.22173	-4.21396	-4.19646	-4.18459	-4.17586	-4.17357	-4.17229	-4.15516	-4.14325	-4.13227	-4.12882	-4.12301	-4.11698	-4.11003	-4.09998	-4.09825	-4.09527	-4.08556	-4.07427	-4.06973	-4.06743	-4.06167	-4.05812	-4.05478	-4.0496	-4.03895	-4.0295	-4.02523	-4.01892	-4.01534	-4.00524	-4.00297	-3.99746	-3.99302	-3.98973	-3.98226	-3.97025	-3.96765	-3.967	-3.96492	-3.95854
		0.753982		-4.3338283e+00	-4.32006	-4.29741	-4.26635	-4.23163	-4.22765	-4.22058	-4.20308	-4.19115	-4.18184	-4.18012	-4.17887	-4.16172	-4.14974	-4.13872	-4.1351	-4.12913	-4.12328	-4.11636	-4.10622	-4.10429	-4.1016	-4.09133	-4.0805	-4.07605	-4.07361	-4.06764	-4.064	-4.06089	-4.05555	-4.04532	-4.03568	-4.03135	-4.02497	-4.0213	-4.01137	-4.00907	-4.00357	-3.99926	-3.99571	-3.98836	-3.97629	-3.97366	-3.97299	-3.97097	-3.96451
		0.760265		-4.3397010e+00	-4.32594	-4.30331	-4.27226	-4.2383	-4.2336	-4.22723	-4.20973	-4.19774	-4.18787	-4.18668	-4.18549	-4.1683	-4.15627	-4.1452	-4.14141	-4.13529	-4.12962	-4.12271	-4.11258	-4.11033	-4.10788	-4.09714	-4.08677	-4.08241	-4.07983	-4.07364	-4.06995	-4.06698	-4.06154	-4.05172	-4.04189	-4.0375	-4.03109	-4.02727	-4.01756	-4.01519	-4.0097	-4.00552	-4.00171	-3.99448	-3.98238	-3.97973	-3.97898	-3.97705	-3.97052
		0.766549		-4.3456078e+00	-4.33185	-4.30923	-4.27821	-4.245	-4.2396	-4.23391	-4.21641	-4.20436	-4.19398	-4.19322	-4.19213	-4.17491	-4.16283	-4.15173	-4.14776	-4.14148	-4.13599	-4.1291	-4.11902	-4.11645	-4.11408	-4.10299	-4.09306	-4.08879	-4.08608	-4.07968	-4.07599	-4.07305	-4.06756	-4.05815	-4.04814	-4.04369	-4.03727	-4.03324	-4.0238	-4.02131	-4.01587	-4.01182	-4.00773	-4.00064	-3.98851	-3.98587	-3.98498	-3.98313	-3.97655
		0.772832		-4.3515485e+00	-4.3378	-4.31519	-4.28418	-4.25173	-4.24563	-4.2406	-4.22312	-4.21101	-4.20029	-4.19964	-4.19879	-4.18155	-4.16942	-4.15829	-4.15415	-4.1477	-4.1424	-4.13552	-4.12553	-4.1227	-4.12018	-4.10889	-4.09939	-4.0952	-4.09236	-4.08574	-4.08212	-4.0791	-4.0736	-4.06461	-4.05443	-4.0499	-4.0435	-4.03922	-4.03008	-4.02746	-4.02206	-4.01814	-4.01378	-4.00683	-3.99468	-3.99207	-3.99101	-3.98924	-3.9826
		0.779115		-4.3575226e+00	-4.34378	-4.32118	-4.2902	-4.25848	-4.25171	-4.24732	-4.22985	-4.21769	-4.20685	-4.20591	-4.20546	-4.18822	-4.17604	-4.16489	-4.16058	-4.15395	-4.14885	-4.14197	-4.13208	-4.12906	-4.1262	-4.11483	-4.10574	-4.10164	-4.09868	-4.09184	-4.08832	-4.08514	-4.07969	-4.0711	-4.06075	-4.05614	-4.04978	-4.04522	-4.03642	-4.03361	-4.02829	-4.02448	-4.01986	-4.01304	-4.0009	-3.99831	-3.99705	-3.99537	-3.98868
		0.785398		-4.3635297e+00	-4.3498	-4.32721	-4.29624	-4.26527	-4.25783	-4.25406	-4.23662	-4.22441	-4.21351	-4.21235	-4.21193	-4.19492	-4.18269	-4.17152	-4.16704	-4.16024	-4.15533	-4.14845	-4.13867	-4.13552	-4.13216	-4.12082	-4.11211	-4.1081	-4.10503	-4.09797	-4.09459	-4.09116	-4.0858	-4.07761	-4.0671	-4.0624	-4.05611	-4.05124	-4.0428	-4.03979	-4.03454	-4.03084	-4.02595	-4.01929	-4.00716	-4.0046	-4.00311	-4.00151	-3.99479
		0.791681		-4.3695697e+00	-4.35584	-4.33327	-4.30232	-4.27208	-4.264	-4.2608	-4.24341	-4.23115	-4.22023	-4.21906	-4.21817	-4.20164	-4.18937	-4.17819	-4.17354	-4.16655	-4.16184	-4.15496	-4.14531	-4.14206	-4.13809	-4.12686	-4.11851	-4.11458	-4.11141	-4.10412	-4.10093	-4.09719	-4.09194	-4.08415	-4.07349	-4.0687	-4.06248	-4.05728	-4.04922	-4.04598	-4.04082	-4.03723	-4.03207	-4.02557	-4.01345	-4.01093	-4.0092	-4.00767	-4.00093
		0.797965		-4.3756419e+00	-4.36192	-4.33936	-4.30843	-4.27892	-4.27023	-4.26753	-4.25023	-4.23792	-4.22699	-4.22584	-4.22439	-4.20839	-4.19608	-4.18489	-4.18008	-4.17291	-4.16839	-4.1615	-4.15197	-4.14865	-4.14402	-4.13296	-4.12494	-4.12108	-4.11781	-4.11031	-4.10731	-4.10323	-4.09811	-4.09072	-4.07991	-4.07502	-4.06888	-4.06335	-4.05568	-4.05219	-4.04713	-4.04364	-4.03822	-4.03187	-4.01979	-4.0173	-4.01532	-4.01385	-4.0071
		0.804248		-4.3817462e+00	-4.36803	-4.34548	-4.31457	-4.28579	-4.27655	-4.27425	-4.25708	-4.24471	-4.23377	-4.23265	-4.23064	-4.21516	-4.20281	-4.19162	-4.18665	-4.17929	-4.17497	-4.16806	-4.15867	-4.15529	-4.14994	-4.1391	-4.13139	-4.12759	-4.12425	-4.11653	-4.11374	-4.10928	-4.10431	-4.09731	-4.08636	-4.08137	-4.07531	-4.06944	-4.06218	-4.05842	-4.05346	-4.05007	-4.04439	-4.0382	-4.02616	-4.02371	-4.02147	-4.02006	-4.01331
		0.810531		-4.3878822e+00	-4.37418	-4.35164	-4.32074	-4.29268	-4.28298	-4.28091	-4.26395	-4.25153	-4.24059	-4.23949	-4.23691	-4.22196	-4.20958	-4.19839	-4.19325	-4.18572	-4.18157	-4.17465	-4.1654	-4.16197	-4.15588	-4.1453	-4.13788	-4.13412	-4.13071	-4.12278	-4.12021	-4.11536	-4.11053	-4.10393	-4.09284	-4.08775	-4.08178	-4.07557	-4.06871	-4.06467	-4.05983	-4.05651	-4.05059	-4.04457	-4.03258	-4.03015	-4.02764	-4.02628	-4.01954
		0.816814		-4.3940495e+00	-4.38035	-4.35782	-4.32695	-4.2996	-4.28955	-4.28749	-4.27085	-4.25838	-4.24743	-4.24635	-4.24321	-4.22879	-4.21637	-4.20518	-4.19989	-4.19217	-4.18821	-4.18126	-4.17216	-4.16868	-4.16183	-4.15156	-4.14439	-4.14066	-4.1372	-4.12906	-4.12671	-4.12146	-4.11679	-4.11057	-4.09935	-4.09416	-4.08827	-4.08174	-4.07528	-4.07095	-4.06622	-4.06298	-4.0568	-4.05096	-4.03902	-4.03663	-4.03384	-4.03253	-4.02581
		0.823097		-4.4002477e+00	-4.38655	-4.36404	-4.33318	-4.30655	-4.29625	-4.29399	-4.27777	-4.26526	-4.2543	-4.25325	-4.24954	-4.23564	-4.22318	-4.212	-4.20656	-4.19866	-4.19488	-4.1879	-4.17894	-4.17542	-4.1678	-4.15787	-4.15093	-4.1472	-4.14371	-4.13537	-4.13325	-4.1276	-4.12307	-4.11723	-4.1059	-4.10059	-4.09479	-4.08794	-4.08187	-4.07724	-4.07264	-4.06946	-4.06304	-4.05737	-4.0455	-4.04314	-4.04007	-4.0388	-4.03211
		0.82938		-4.4064764e+00	-4.39279	-4.37029	-4.33944	-4.31352	-4.30306	-4.30043	-4.28472	-4.27216	-4.2612	-4.26016	-4.2559	-4.24251	-4.23003	-4.21884	-4.21326	-4.20519	-4.20157	-4.19456	-4.18576	-4.18219	-4.17379	-4.16424	-4.15751	-4.15376	-4.15024	-4.14171	-4.13981	-4.13376	-4.12938	-4.12392	-4.11247	-4.10706	-4.10134	-4.09418	-4.08849	-4.08356	-4.07909	-4.07595	-4.06931	-4.06382	-4.05202	-4.04968	-4.04633	-4.04509	-4.03845
		0.835664		-4.4127354e+00	-4.39906	-4.37657	-4.34574	-4.32051	-4.30995	-4.30686	-4.2917	-4.27909	-4.26812	-4.26711	-4.2623	-4.2494	-4.23689	-4.22572	-4.22	-4.21175	-4.20829	-4.20125	-4.1926	-4.18899	-4.1798	-4.17066	-4.16413	-4.16032	-4.15679	-4.14808	-4.14641	-4.13997	-4.13571	-4.13062	-4.11907	-4.11355	-4.10791	-4.10045	-4.09514	-4.0899	-4.08557	-4.08247	-4.0756	-4.07029	-4.05856	-4.05625	-4.05261	-4.0514	-4.04482
		0.841947		-4.4190242e+00	-4.40535	-4.38287	-4.35206	-4.32753	-4.31689	-4.31328	-4.29869	-4.28604	-4.27506	-4.27408	-4.26872	-4.25632	-4.24378	-4.23261	-4.22676	-4.21835	-4.21503	-4.20796	-4.19947	-4.19582	-4.18583	-4.17714	-4.17078	-4.16689	-4.16335	-4.15448	-4.15303	-4.1462	-4.14208	-4.13734	-4.12569	-4.12007	-4.1145	-4.10677	-4.10182	-4.09626	-4.09207	-4.08899	-4.08191	-4.07678	-4.06514	-4.06285	-4.05892	-4.05774	-4.05123
		0.84823		-4.4253424e+00	-4.41168	-4.38921	-4.35842	-4.33457	-4.32388	-4.31971	-4.30571	-4.29301	-4.28203	-4.28107	-4.27518	-4.26326	-4.2507	-4.23954	-4.23355	-4.22498	-4.2218	-4.21469	-4.20636	-4.20267	-4.19189	-4.18366	-4.17747	-4.17347	-4.16992	-4.16092	-4.15967	-4.15247	-4.14846	-4.14409	-4.13235	-4.12662	-4.12111	-4.11312	-4.10851	-4.10265	-4.0986	-4.09553	-4.08824	-4.0833	-4.07174	-4.06948	-4.06526	-4.06411	-4.05767
		0.854513		-4.4316897e+00	-4.41803	-4.39557	-4.3648	-4.34164	-4.33091	-4.32615	-4.31276	-4.30001	-4.28903	-4.28808	-4.28167	-4.27022	-4.25764	-4.24649	-4.24037	-4.23165	-4.2286	-4.22143	-4.21327	-4.20955	-4.19798	-4.19024	-4.1842	-4.18007	-4.1765	-4.16738	-4.16633	-4.15878	-4.15488	-4.15084	-4.13903	-4.1332	-4.12773	-4.11952	-4.11522	-4.10906	-4.10516	-4.10209	-4.0946	-4.08985	-4.07838	-4.07613	-4.07163	-4.0705	-4.06415
		0.860796		-4.4380658e+00	-4.42441	-4.40197	-4.37121	-4.34873	-4.33796	-4.33262	-4.31983	-4.30704	-4.29604	-4.29512	-4.28818	-4.27719	-4.2646	-4.25346	-4.24722	-4.23836	-4.23542	-4.2282	-4.22021	-4.21645	-4.20409	-4.19686	-4.19096	-4.18669	-4.18308	-4.17388	-4.17301	-4.16513	-4.16132	-4.15762	-4.14574	-4.13981	-4.13438	-4.12596	-4.12196	-4.1155	-4.11174	-4.10865	-4.10097	-4.09642	-4.08504	-4.08281	-4.07803	-4.07691	-4.07066
		0.86708		-4.4444701e+00	-4.43082	-4.40839	-4.37765	-4.35584	-4.34505	-4.3391	-4.32691	-4.31408	-4.30308	-4.30218	-4.29473	-4.28419	-4.27159	-4.26046	-4.2541	-4.24509	-4.24226	-4.23499	-4.22717	-4.22338	-4.21023	-4.20353	-4.19776	-4.19334	-4.18966	-4.18042	-4.17971	-4.17152	-4.16778	-4.1644	-4.15247	-4.14644	-4.14104	-4.13245	-4.1287	-4.12196	-4.11834	-4.11523	-4.10737	-4.10302	-4.09173	-4.08952	-4.08445	-4.08335	-4.0772
		0.873363		-4.4509025e+00	-4.43726	-4.41484	-4.38411	-4.36297	-4.35215	-4.34561	-4.33403	-4.32115	-4.31014	-4.30926	-4.30131	-4.29121	-4.27859	-4.26748	-4.261	-4.25187	-4.24912	-4.2418	-4.23416	-4.23032	-4.21639	-4.21024	-4.2046	-4.20002	-4.19624	-4.187	-4.18641	-4.17794	-4.17428	-4.17119	-4.15923	-4.15311	-4.14772	-4.13899	-4.13546	-4.12845	-4.12497	-4.12182	-4.11379	-4.10964	-4.09845	-4.09625	-4.0909	-4.08981	-4.08377
		0.879646		-4.4573624e+00	-4.44373	-4.42131	-4.39061	-4.37012	-4.35929	-4.35215	-4.34116	-4.32824	-4.31722	-4.31636	-4.30792	-4.29825	-4.28562	-4.27452	-4.26793	-4.25867	-4.25601	-4.24863	-4.24116	-4.23729	-4.22258	-4.21699	-4.21146	-4.20673	-4.20282	-4.19364	-4.19309	-4.18441	-4.18081	-4.17799	-4.16601	-4.1598	-4.15442	-4.14557	-4.14223	-4.13496	-4.13162	-4.12842	-4.12024	-4.11628	-4.10519	-4.10301	-4.09737	-4.0963	-4.09038
		0.885929		-4.4638495e+00	-4.45022	-4.42782	-4.39713	-4.37729	-4.36644	-4.35871	-4.34831	-4.33535	-4.32432	-4.32349	-4.31456	-4.3053	-4.29267	-4.28158	-4.27488	-4.26551	-4.26292	-4.25547	-4.24819	-4.24429	-4.2288	-4.22378	-4.21836	-4.21347	-4.2094	-4.20034	-4.19977	-4.19091	-4.18737	-4.1848	-4.17281	-4.16652	-4.16112	-4.1522	-4.14901	-4.1415	-4.1383	-4.13503	-4.1267	-4.12295	-4.11196	-4.10979	-4.10387	-4.10282	-4.09701
		0.892212		-4.4703635e+00	-4.45674	-4.43435	-4.40368	-4.38449	-4.37362	-4.36529	-4.35548	-4.34248	-4.33145	-4.33063	-4.32123	-4.31237	-4.29974	-4.28866	-4.28186	-4.27239	-4.26984	-4.26233	-4.25524	-4.2513	-4.23504	-4.2306	-4.22528	-4.22025	-4.21598	-4.2071	-4.20643	-4.19745	-4.19397	-4.1916	-4.17964	-4.17327	-4.16785	-4.15888	-4.15579	-4.14807	-4.14499	-4.14166	-4.13319	-4.12964	-4.11875	-4.1166	-4.1104	-4.10936	-4.10367
		0.898496		-4.4769039e+00	-4.46329	-4.4409	-4.41025	-4.3917	-4.38082	-4.3719	-4.36268	-4.34963	-4.33859	-4.33779	-4.32793	-4.31945	-4.30683	-4.29577	-4.28886	-4.27929	-4.27679	-4.26921	-4.2623	-4.25833	-4.24132	-4.23746	-4.23223	-4.22707	-4.22256	-4.2139	-4.2131	-4.20403	-4.20062	-4.19839	-4.18649	-4.18005	-4.17458	-4.16561	-4.16258	-4.15467	-4.15169	-4.1483	-4.13969	-4.13635	-4.12557	-4.12342	-4.11696	-4.11592	-4.11035
		0.904779		-4.4834703e+00	-4.46986	-4.44749	-4.41685	-4.39894	-4.38804	-4.37853	-4.36989	-4.3568	-4.34575	-4.34498	-4.33466	-4.32655	-4.31394	-4.30289	-4.29589	-4.28623	-4.28377	-4.27611	-4.26939	-4.26539	-4.24762	-4.24434	-4.23921	-4.23392	-4.22914	-4.22073	-4.21978	-4.21065	-4.2073	-4.20518	-4.19336	-4.18686	-4.18133	-4.17238	-4.16937	-4.16129	-4.15841	-4.15495	-4.14622	-4.14308	-4.13241	-4.13027	-4.12354	-4.12251	-4.11706
		0.911062		-4.4900625e+00	-4.47646	-4.45409	-4.42347	-4.40619	-4.39529	-4.38518	-4.37712	-4.36399	-4.35294	-4.35218	-4.34143	-4.33366	-4.32106	-4.31004	-4.30294	-4.2932	-4.29076	-4.28303	-4.27649	-4.27246	-4.25395	-4.25126	-4.24622	-4.24081	-4.23573	-4.22759	-4.22647	-4.2173	-4.21403	-4.21195	-4.20026	-4.19369	-4.18809	-4.1792	-4.17618	-4.16795	-4.16515	-4.16161	-4.15277	-4.14983	-4.13927	-4.13714	-4.13015	-4.12912	-4.12379
		0.917345		-4.4966799e+00	-4.48308	-4.46073	-4.43012	-4.41346	-4.40255	-4.39187	-4.38437	-4.3712	-4.36014	-4.3594	-4.34822	-4.34079	-4.32821	-4.3172	-4.31001	-4.30019	-4.29777	-4.28996	-4.28361	-4.27955	-4.26032	-4.25819	-4.25324	-4.24773	-4.24233	-4.23447	-4.23318	-4.224	-4.22079	-4.21872	-4.20717	-4.20055	-4.19486	-4.18606	-4.18299	-4.17464	-4.17189	-4.16829	-4.15934	-4.1566	-4.14615	-4.14403	-4.13678	-4.13576	-4.13054
		0.923628		-4.5033223e+00	-4.48973	-4.46738	-4.43679	-4.42075	-4.40982	-4.39857	-4.39164	-4.37843	-4.36736	-4.36664	-4.35505	-4.34793	-4.33537	-4.32438	-4.3171	-4.30721	-4.3048	-4.2969	-4.29075	-4.28666	-4.26673	-4.26515	-4.26029	-4.25468	-4.24894	-4.24137	-4.23992	-4.23073	-4.2276	-4.22547	-4.21411	-4.20743	-4.20164	-4.19296	-4.18981	-4.18137	-4.17865	-4.17498	-4.16593	-4.1634	-4.15305	-4.15094	-4.14344	-4.14242	-4.13731
		0.929911		-4.5099891e+00	-4.4964	-4.47407	-4.44349	-4.42806	-4.41712	-4.4053	-4.39892	-4.38567	-4.37459	-4.37389	-4.3619	-4.35507	-4.34255	-4.33158	-4.32421	-4.31426	-4.31185	-4.30387	-4.2979	-4.29379	-4.27319	-4.2721	-4.26736	-4.26166	-4.25557	-4.2483	-4.24667	-4.23751	-4.23443	-4.23223	-4.22106	-4.21434	-4.20843	-4.19989	-4.19664	-4.18813	-4.18541	-4.18168	-4.17254	-4.17021	-4.15998	-4.15786	-4.15013	-4.14911	-4.14409
		0.936195		-4.5166801e+00	-4.5031	-4.48077	-4.45021	-4.43538	-4.42444	-4.41205	-4.40622	-4.39293	-4.38185	-4.38116	-4.36879	-4.36223	-4.34974	-4.3388	-4.33135	-4.32134	-4.31892	-4.31085	-4.30508	-4.30094	-4.27976	-4.27899	-4.27445	-4.26867	-4.26221	-4.25524	-4.25344	-4.24432	-4.24129	-4.23899	-4.22803	-4.22128	-4.21524	-4.20685	-4.20349	-4.19492	-4.19218	-4.18841	-4.17918	-4.17704	-4.16692	-4.16481	-4.15685	-4.15582	-4.15089
		0.942478		-4.5233949e+00	-4.50982	-4.4875	-4.45696	-4.44273	-4.43177	-4.41882	-4.41354	-4.40021	-4.38912	-4.38845	-4.37571	-4.36939	-4.35696	-4.34603	-4.3385	-4.32844	-4.32602	-4.31785	-4.31226	-4.3081	-4.28655	-4.28572	-4.28156	-4.2757	-4.26887	-4.2622	-4.26023	-4.25117	-4.24816	-4.24575	-4.23503	-4.22824	-4.22206	-4.21384	-4.21035	-4.20174	-4.19895	-4.19514	-4.18583	-4.18389	-4.17388	-4.17178	-4.16359	-4.16255	-4.1577
		0.948761		-4.5301330e+00	-4.51656	-4.49425	-4.46372	-4.45008	-4.43912	-4.42562	-4.42087	-4.40751	-4.39641	-4.39576	-4.38267	-4.37657	-4.36418	-4.35328	-4.34567	-4.33557	-4.33313	-4.32486	-4.31946	-4.31528	-4.29352	-4.29231	-4.28868	-4.28276	-4.27556	-4.26917	-4.26705	-4.25807	-4.25505	-4.25253	-4.24204	-4.23522	-4.22889	-4.22086	-4.21723	-4.2086	-4.20574	-4.20189	-4.1925	-4.19075	-4.18086	-4.17876	-4.17036	-4.1693	-4.16453
		0.955044		-4.5368941e+00	-4.52332	-4.50103	-4.47051	-4.45746	-4.44648	-4.43244	-4.42822	-4.41483	-4.40371	-4.40308	-4.38965	-4.38375	-4.37142	-4.36055	-4.35286	-4.34271	-4.34026	-4.33189	-4.32668	-4.32248	-4.30058	-4.29888	-4.29582	-4.28984	-4.28226	-4.27616	-4.27388	-4.265	-4.26195	-4.25932	-4.24906	-4.24222	-4.23574	-4.2279	-4.22413	-4.21549	-4.21253	-4.20866	-4.1992	-4.19763	-4.18787	-4.18576	-4.17716	-4.17607	-4.17137
		0.961327		-4.5436778e+00	-4.53011	-4.50782	-4.47733	-4.46485	-4.45386	-4.43928	-4.43559	-4.42215	-4.41103	-4.41042	-4.39667	-4.39093	-4.37868	-4.36783	-4.36007	-4.34988	-4.34741	-4.33894	-4.3339	-4.32969	-4.30767	-4.30547	-4.30297	-4.29694	-4.28899	-4.28317	-4.28073	-4.27196	-4.26885	-4.26613	-4.25611	-4.24925	-4.24259	-4.23496	-4.23105	-4.2224	-4.21932	-4.21545	-4.20591	-4.20453	-4.19488	-4.19277	-4.18399	-4.18286	-4.17822
		0.967611		-4.5504836e+00	-4.53692	-4.51464	-4.48416	-4.47225	-4.46126	-4.44614	-4.44297	-4.4295	-4.41837	-4.41777	-4.40373	-4.39812	-4.38595	-4.37513	-4.3673	-4.35707	-4.35458	-4.34601	-4.34114	-4.33692	-4.3148	-4.31208	-4.31013	-4.30406	-4.29574	-4.29019	-4.28759	-4.27896	-4.27577	-4.27296	-4.26317	-4.2563	-4.24947	-4.24204	-4.23798	-4.22935	-4.22613	-4.22225	-4.21265	-4.21144	-4.20192	-4.19981	-4.19084	-4.18967	-4.18509
		0.973894		-4.5573113e+00	-4.54376	-4.52148	-4.49101	-4.47967	-4.46867	-4.45303	-4.45036	-4.43686	-4.42572	-4.42513	-4.41081	-4.40531	-4.39323	-4.38244	-4.37454	-4.36428	-4.36177	-4.35309	-4.34839	-4.34416	-4.32195	-4.31874	-4.31727	-4.3112	-4.30252	-4.29723	-4.29448	-4.28599	-4.28268	-4.2798	-4.27025	-4.26336	-4.25635	-4.24913	-4.24494	-4.23632	-4.23294	-4.22907	-4.21941	-4.21836	-4.20897	-4.20685	-4.19772	-4.1965	-4.19196
		0.980177		-4.5641604e+00	-4.55061	-4.52835	-4.49789	-4.4871	-4.47609	-4.45993	-4.45777	-4.44423	-4.43309	-4.43251	-4.41793	-4.41251	-4.40053	-4.38977	-4.3818	-4.37151	-4.36897	-4.36019	-4.35566	-4.35142	-4.32912	-4.32548	-4.32438	-4.31836	-4.30932	-4.30428	-4.30138	-4.29306	-4.28961	-4.28666	-4.27734	-4.27045	-4.26326	-4.25624	-4.25191	-4.24332	-4.23977	-4.2359	-4.2262	-4.22528	-4.21604	-4.21391	-4.20462	-4.20335	-4.19885
		0.98646		-4.5710305e+00	-4.55748	-4.53523	-4.50479	-4.49455	-4.48353	-4.46687	-4.46518	-4.45162	-4.44046	-4.4399	-4.42508	-4.41971	-4.40784	-4.39711	-4.38908	-4.37875	-4.3762	-4.36731	-4.36293	-4.35869	-4.33631	-4.33238	-4.33138	-4.32554	-4.31615	-4.31134	-4.3083	-4.30015	-4.29654	-4.29355	-4.28445	-4.27755	-4.27017	-4.26336	-4.2589	-4.25034	-4.24661	-4.24276	-4.23302	-4.23222	-4.22313	-4.22099	-4.21155	-4.21021	-4.20575
		0.992743		-4.5779212e+00	-4.56438	-4.54213	-4.51171	-4.50201	-4.49099	-4.47382	-4.47261	-4.45902	-4.44786	-4.44731	-4.43226	-4.42691	-4.41516	-4.40447	-4.39637	-4.38602	-4.38344	-4.37444	-4.37021	-4.36598	-4.34351	-4.33944	-4.33825	-4.33273	-4.32301	-4.31841	-4.31523	-4.30726	-4.30348	-4.30045	-4.29157	-4.28468	-4.27711	-4.2705	-4.26591	-4.25738	-4.25345	-4.24963	-4.23988	-4.23915	-4.23023	-4.22808	-4.21851	-4.2171	-4.21266
		0.999026		-4.5848322e+00	-4.5713	-4.54905	-4.51864	-4.50949	-4.49845	-4.48082	-4.48002	-4.46644	-4.45526	-4.45473	-4.43947	-4.43412	-4.42249	-4.41183	-4.40368	-4.3933	-4.39069	-4.3816	-4.3775	-4.37328	-4.35074	-4.34662	-4.34504	-4.33994	-4.32989	-4.3255	-4.32218	-4.3144	-4.31043	-4.30737	-4.29871	-4.29181	-4.28406	-4.27765	-4.27293	-4.26444	-4.26031	-4.25652	-4.24677	-4.24607	-4.23734	-4.23519	-4.22548	-4.22399	-4.21958
		1.00531		-4.5917630e+00	-4.57823	-4.556	-4.5256	-4.51697	-4.50593	-4.4879	-4.48738	-4.47387	-4.46268	-4.46216	-4.44671	-4.44133	-4.42983	-4.41922	-4.411	-4.4006	-4.39797	-4.38877	-4.3848	-4.38059	-4.35798	-4.35385	-4.35182	-4.34716	-4.3368	-4.33259	-4.32914	-4.32156	-4.31739	-4.31432	-4.30586	-4.29897	-4.29103	-4.2848	-4.27997	-4.27152	-4.26719	-4.26342	-4.2537	-4.25299	-4.24447	-4.2423	-4.23248	-4.23091	-4.22651
		1.01159		-4.5987133e+00	-4.58518	-4.56296	-4.53257	-4.52447	-4.51342	-4.49518	-4.49458	-4.48131	-4.47011	-4.4696	-4.45398	-4.44854	-4.43719	-4.42661	-4.41834	-4.40791	-4.40526	-4.39596	-4.39211	-4.38791	-4.36524	-4.36112	-4.35861	-4.3544	-4.34374	-4.3397	-4.33612	-4.32874	-4.32436	-4.32128	-4.31302	-4.30614	-4.29802	-4.29197	-4.28703	-4.27862	-4.27407	-4.27035	-4.26067	-4.2599	-4.25162	-4.24943	-4.2395	-4.23784	-4.23345
		1.01788		-4.6056826e+00	-4.59216	-4.56994	-4.53957	-4.53198	-4.52092	-4.50261	-4.50166	-4.48876	-4.47756	-4.47705	-4.46127	-4.45576	-4.44455	-4.43401	-4.42569	-4.41524	-4.41256	-4.40316	-4.39942	-4.39525	-4.37251	-4.36841	-4.36542	-4.36165	-4.35071	-4.34681	-4.34312	-4.33594	-4.33134	-4.32826	-4.3202	-4.31333	-4.30502	-4.29914	-4.2941	-4.28574	-4.28098	-4.27729	-4.26767	-4.26681	-4.25878	-4.25657	-4.24654	-4.24479	-4.2404
		1.02416		-4.6126706e+00	-4.59915	-4.57694	-4.54658	-4.5395	-4.52844	-4.51008	-4.50871	-4.49622	-4.48501	-4.48452	-4.46859	-4.46299	-4.45192	-4.44143	-4.43305	-4.42258	-4.41988	-4.41039	-4.40674	-4.40259	-4.37979	-4.37572	-4.37225	-4.3689	-4.35771	-4.35393	-4.35013	-4.34315	-4.33834	-4.33526	-4.32739	-4.32053	-4.31205	-4.30632	-4.30119	-4.29287	-4.28789	-4.28425	-4.2747	-4.27372	-4.26595	-4.26373	-4.2536	-4.25175	-4.24737
		1.03044		-4.6196769e+00	-4.60616	-4.58395	-4.55361	-4.54703	-4.53596	-4.51758	-4.51578	-4.5037	-4.49248	-4.49199	-4.47593	-4.47023	-4.4593	-4.44885	-4.44043	-4.42993	-4.42721	-4.41764	-4.41407	-4.40995	-4.38709	-4.38304	-4.37911	-4.37617	-4.36473	-4.36106	-4.35715	-4.35038	-4.34534	-4.34228	-4.33459	-4.32774	-4.3191	-4.31351	-4.30829	-4.30002	-4.29482	-4.29123	-4.28175	-4.28064	-4.27313	-4.27089	-4.26067	-4.25873	-4.25435
		1.03673		-4.6267010e+00	-4.61319	-4.59099	-4.56066	-4.55457	-4.5435	-4.52509	-4.52286	-4.51119	-4.49996	-4.49948	-4.48329	-4.47747	-4.46669	-4.45629	-4.44781	-4.4373	-4.43456	-4.4249	-4.4214	-4.41731	-4.3944	-4.39037	-4.386	-4.38344	-4.37178	-4.3682	-4.36418	-4.35763	-4.35236	-4.34932	-4.3418	-4.33497	-4.32616	-4.3207	-4.31541	-4.30719	-4.30176	-4.29822	-4.28881	-4.28758	-4.28033	-4.27807	-4.26776	-4.26573	-4.26134
		1.04301		-4.6337426e+00	-4.62023	-4.59804	-4.56773	-4.56212	-4.55104	-4.53261	-4.52995	-4.51868	-4.50744	-4.50697	-4.49067	-4.48472	-4.47409	-4.46374	-4.45521	-4.44468	-4.44192	-4.43218	-4.42874	-4.42469	-4.40173	-4.39772	-4.39292	-4.39071	-4.37886	-4.37535	-4.37123	-4.36489	-4.35939	-4.35637	-4.34903	-4.34221	-4.33325	-4.32789	-4.32253	-4.31437	-4.30872	-4.30524	-4.2959	-4.29452	-4.28754	-4.28526	-4.27487	-4.27274	-4.26834
		1.04929		-4.6408014e+00	-4.62729	-4.60511	-4.57481	-4.56968	-4.5586	-4.54015	-4.53705	-4.52619	-4.51494	-4.51447	-4.49807	-4.49198	-4.48149	-4.47119	-4.46263	-4.45208	-4.44929	-4.43948	-4.43607	-4.43208	-4.40907	-4.40508	-4.39988	-4.39798	-4.38596	-4.3825	-4.37828	-4.37216	-4.36643	-4.36344	-4.35626	-4.34946	-4.34036	-4.33509	-4.32967	-4.32156	-4.31569	-4.31227	-4.30299	-4.30148	-4.29476	-4.29245	-4.28199	-4.27976	-4.27535
		1.05558		-4.6478768e+00	-4.63437	-4.61219	-4.58191	-4.57725	-4.56617	-4.5477	-4.54417	-4.5337	-4.52245	-4.52199	-4.50548	-4.49925	-4.4889	-4.47866	-4.47005	-4.45948	-4.45667	-4.4468	-4.44342	-4.43947	-4.41642	-4.41245	-4.40689	-4.40524	-4.39309	-4.38967	-4.38535	-4.37945	-4.37349	-4.37052	-4.3635	-4.35672	-4.34749	-4.34229	-4.33682	-4.32876	-4.32267	-4.31931	-4.3101	-4.30845	-4.30199	-4.29966	-4.28913	-4.2868	-4.28237
		1.06186		-4.6549686e+00	-4.64147	-4.61929	-4.58903	-4.58483	-4.57374	-4.55525	-4.55131	-4.54123	-4.52997	-4.52951	-4.51292	-4.50654	-4.49632	-4.48614	-4.47748	-4.4669	-4.46407	-4.45413	-4.45076	-4.44688	-4.42378	-4.41984	-4.41396	-4.41246	-4.40024	-4.39684	-4.39244	-4.38674	-4.38056	-4.37762	-4.37076	-4.364	-4.35464	-4.3495	-4.34398	-4.33598	-4.32967	-4.32638	-4.31723	-4.31544	-4.30923	-4.30688	-4.29628	-4.29385	-4.28941
		1.06814		-4.6620763e+00	-4.64858	-4.62641	-4.59616	-4.59241	-4.58132	-4.56282	-4.55846	-4.54876	-4.53749	-4.53703	-4.52036	-4.51383	-4.50374	-4.49362	-4.48492	-4.47432	-4.47147	-4.46149	-4.45812	-4.45429	-4.43115	-4.42723	-4.42109	-4.41966	-4.40741	-4.40402	-4.39953	-4.39405	-4.38764	-4.38473	-4.37802	-4.37128	-4.36182	-4.35671	-4.35116	-4.34321	-4.33668	-4.33345	-4.32436	-4.32244	-4.31649	-4.3141	-4.30344	-4.30092	-4.29646
		1.07442		-4.6691995e+00	-4.6557	-4.63354	-4.60331	-4.6	-4.58891	-4.57039	-4.56562	-4.55631	-4.54503	-4.54457	-4.52783	-4.52113	-4.51117	-4.50111	-4.49238	-4.48176	-4.47889	-4.46885	-4.46547	-4.4617	-4.43853	-4.43463	-4.42829	-4.42682	-4.4146	-4.41121	-4.40663	-4.40137	-4.39474	-4.39185	-4.38529	-4.37858	-4.36901	-4.36392	-4.35834	-4.35045	-4.34371	-4.34055	-4.33151	-4.32946	-4.32375	-4.32134	-4.31061	-4.308	-4.30352
		1.08071		-4.6763379e+00	-4.66284	-4.64068	-4.61048	-4.60759	-4.59651	-4.57797	-4.5728	-4.56386	-4.55257	-4.55211	-4.5353	-4.52845	-4.51861	-4.50861	-4.49984	-4.4892	-4.48632	-4.47624	-4.47283	-4.46913	-4.44592	-4.44204	-4.43555	-4.43395	-4.42182	-4.41841	-4.41375	-4.40869	-4.40185	-4.39899	-4.39257	-4.38588	-4.37622	-4.37113	-4.36553	-4.3577	-4.35075	-4.34766	-4.33866	-4.33649	-4.33102	-4.32858	-4.3178	-4.3151	-4.31059
		1.08699		-4.6834910e+00	-4.67	-4.64784	-4.61767	-4.61519	-4.60412	-4.58556	-4.58	-4.57142	-4.56012	-4.55966	-4.54279	-4.53577	-4.52604	-4.51612	-4.50731	-4.49666	-4.49375	-4.48364	-4.48019	-4.47656	-4.45332	-4.44946	-4.44285	-4.44107	-4.42905	-4.42562	-4.42087	-4.41603	-4.40898	-4.40614	-4.39986	-4.3932	-4.38345	-4.37835	-4.37272	-4.36496	-4.3578	-4.35479	-4.34583	-4.34353	-4.3383	-4.33583	-4.32499	-4.32221	-4.31767
		1.09327		-4.6906585e+00	-4.67717	-4.65502	-4.62488	-4.62279	-4.61173	-4.59315	-4.5872	-4.57898	-4.56768	-4.56722	-4.55028	-4.54311	-4.53349	-4.52363	-4.51479	-4.50412	-4.5012	-4.49105	-4.48756	-4.484	-4.46073	-4.45688	-4.45019	-4.44818	-4.4363	-4.43283	-4.42801	-4.42337	-4.41613	-4.4133	-4.40716	-4.40052	-4.3907	-4.38558	-4.37993	-4.37224	-4.36487	-4.36192	-4.35301	-4.35059	-4.34559	-4.34309	-4.33219	-4.32933	-4.32477
		1.09956		-4.6978400e+00	-4.68435	-4.66221	-4.63211	-4.63038	-4.61935	-4.60075	-4.59442	-4.58655	-4.57524	-4.57478	-4.55779	-4.55046	-4.54094	-4.53116	-4.52227	-4.51159	-4.50865	-4.49847	-4.49493	-4.49144	-4.46815	-4.46432	-4.45755	-4.4553	-4.44356	-4.44006	-4.43515	-4.43073	-4.42329	-4.42047	-4.41446	-4.40785	-4.39797	-4.39281	-4.38714	-4.37952	-4.37195	-4.36908	-4.3602	-4.35766	-4.35289	-4.35036	-4.33941	-4.33646	-4.33188
		1.10584		-4.7050351e+00	-4.69155	-4.66941	-4.63938	-4.63795	-4.62697	-4.60836	-4.60165	-4.59413	-4.58282	-4.58235	-4.56531	-4.55781	-4.54839	-4.53868	-4.52977	-4.51907	-4.51612	-4.50591	-4.50231	-4.49889	-4.47557	-4.47176	-4.46493	-4.46242	-4.45084	-4.4473	-4.44231	-4.43809	-4.43046	-4.42765	-4.42177	-4.41519	-4.40525	-4.40004	-4.39436	-4.38681	-4.37904	-4.37624	-4.36739	-4.36475	-4.3602	-4.35763	-4.34663	-4.34361	-4.339
		1.11212		-4.7122433e+00	-4.69876	-4.67662	-4.6467	-4.6455	-4.63461	-4.61597	-4.6089	-4.60172	-4.59039	-4.58992	-4.57283	-4.56518	-4.55584	-4.54622	-4.53727	-4.52656	-4.52359	-4.51335	-4.50969	-4.50634	-4.48301	-4.47921	-4.47233	-4.46956	-4.45814	-4.45455	-4.44947	-4.44545	-4.43765	-4.43484	-4.42908	-4.42253	-4.41255	-4.40728	-4.40159	-4.3941	-4.38615	-4.38342	-4.3746	-4.37185	-4.36751	-4.36491	-4.35386	-4.35077	-4.34612
		1.11841		-4.7194644e+00	-4.70598	-4.68385	-4.65408	-4.653	-4.64224	-4.62359	-4.61615	-4.60931	-4.59798	-4.59749	-4.58037	-4.57257	-4.5633	-4.55375	-4.54478	-4.53405	-4.53106	-4.52081	-4.51708	-4.5138	-4.49045	-4.48666	-4.47974	-4.4767	-4.46545	-4.46181	-4.45665	-4.45283	-4.44486	-4.44204	-4.4364	-4.42989	-4.41986	-4.41453	-4.40882	-4.40141	-4.39327	-4.39062	-4.38181	-4.37896	-4.37483	-4.3722	-4.3611	-4.35794	-4.35327
		1.12469		-4.7266980e+00	-4.71322	-4.69108	-4.66155	-4.66042	-4.64989	-4.63122	-4.62342	-4.61691	-4.60557	-4.60508	-4.58791	-4.57996	-4.57076	-4.5613	-4.55229	-4.54156	-4.53855	-4.52828	-4.52448	-4.52126	-4.4979	-4.49412	-4.48715	-4.48387	-4.47277	-4.46908	-4.46384	-4.46021	-4.45208	-4.44925	-4.44373	-4.43724	-4.42719	-4.42178	-4.41606	-4.40872	-4.4004	-4.39782	-4.38904	-4.38608	-4.38216	-4.37949	-4.36835	-4.36512	-4.36042
		1.13097		-4.7339435e+00	-4.72047	-4.69833	-4.66909	-4.6678	-4.65753	-4.63884	-4.6307	-4.62451	-4.61316	-4.61266	-4.59546	-4.58736	-4.57822	-4.56885	-4.55981	-4.54906	-4.54604	-4.53576	-4.53188	-4.52872	-4.50535	-4.50159	-4.49458	-4.49104	-4.4801	-4.47636	-4.47103	-4.46759	-4.45931	-4.45647	-4.45106	-4.44461	-4.43453	-4.42904	-4.4233	-4.41605	-4.40755	-4.40503	-4.39627	-4.39322	-4.38949	-4.38679	-4.37561	-4.37232	-4.36758
		1.13726		-4.7412008e+00	-4.72772	-4.70559	-4.67668	-4.67513	-4.66518	-4.64648	-4.63799	-4.63211	-4.62076	-4.62025	-4.60301	-4.59477	-4.58569	-4.5764	-4.56734	-4.55657	-4.55353	-4.54324	-4.53929	-4.53619	-4.51281	-4.50906	-4.50201	-4.49823	-4.48744	-4.48365	-4.47824	-4.47498	-4.46656	-4.46369	-4.45839	-4.45198	-4.44187	-4.43631	-4.43055	-4.42337	-4.41471	-4.41226	-4.40351	-4.40037	-4.39683	-4.3941	-4.38287	-4.37952	-4.37475
		1.14354		-4.7484693e+00	-4.73499	-4.71287	-4.6843	-4.68246	-4.67284	-4.65411	-4.64529	-4.63972	-4.62837	-4.62785	-4.61057	-4.6022	-4.59315	-4.58396	-4.57487	-4.56409	-4.56103	-4.55073	-4.54671	-4.54365	-4.52027	-4.51653	-4.50945	-4.50544	-4.49479	-4.49095	-4.48545	-4.48237	-4.47382	-4.47093	-4.46573	-4.45936	-4.44923	-4.44358	-4.43781	-4.43071	-4.42188	-4.41949	-4.41075	-4.40753	-4.40417	-4.40141	-4.39014	-4.38673	-4.38193
		1.14982		-4.7557488e+00	-4.74227	-4.72015	-4.69194	-4.68977	-4.6805	-4.66175	-4.6526	-4.64734	-4.63597	-4.63544	-4.61814	-4.60963	-4.60062	-4.59152	-4.58241	-4.57162	-4.56854	-4.55823	-4.55413	-4.55112	-4.52774	-4.52401	-4.5169	-4.51266	-4.50215	-4.49826	-4.49268	-4.48977	-4.48109	-4.47817	-4.47308	-4.46674	-4.4566	-4.45087	-4.44506	-4.43804	-4.42906	-4.42674	-4.41801	-4.4147	-4.41152	-4.40872	-4.39742	-4.39396	-4.38912
		1.15611		-4.7630387e+00	-4.74956	-4.72744	-4.69959	-4.69709	-4.68816	-4.6694	-4.65992	-4.65496	-4.64359	-4.64304	-4.62571	-4.61707	-4.60809	-4.59908	-4.58995	-4.57914	-4.57605	-4.56573	-4.56156	-4.55859	-4.53522	-4.5315	-4.52435	-4.51989	-4.50951	-4.50557	-4.49991	-4.49717	-4.48838	-4.48542	-4.48042	-4.47413	-4.46398	-4.45816	-4.45233	-4.44539	-4.43625	-4.43399	-4.42527	-4.42189	-4.41887	-4.41604	-4.4047	-4.40119	-4.39632
		1.16239		-4.7703388e+00	-4.75687	-4.73474	-4.70725	-4.70442	-4.69583	-4.67705	-4.66725	-4.66258	-4.6512	-4.65064	-4.63329	-4.62452	-4.61556	-4.60665	-4.59749	-4.58667	-4.58357	-4.57324	-4.56899	-4.56606	-4.5427	-4.53898	-4.5318	-4.52714	-4.51689	-4.5129	-4.50716	-4.50457	-4.49568	-4.49269	-4.48777	-4.48152	-4.47136	-4.46546	-4.4596	-4.45274	-4.44346	-4.44125	-4.43254	-4.42908	-4.42623	-4.42336	-4.41199	-4.40844	-4.40353
		1.16867		-4.7776487e+00	-4.76418	-4.74206	-4.71492	-4.71174	-4.7035	-4.68469	-4.67458	-4.6702	-4.65882	-4.65825	-4.64087	-4.63198	-4.62303	-4.61422	-4.60504	-4.59421	-4.59109	-4.58075	-4.57643	-4.57353	-4.55018	-4.54647	-4.53926	-4.5344	-4.52427	-4.52024	-4.51441	-4.51197	-4.50299	-4.49995	-4.49513	-4.48891	-4.47875	-4.47277	-4.46687	-4.46009	-4.45067	-4.44852	-4.43981	-4.43629	-4.43359	-4.43069	-4.41928	-4.41569	-4.41075
		1.17496		-4.7849680e+00	-4.7715	-4.74938	-4.72259	-4.71908	-4.71117	-4.69235	-4.68193	-4.67783	-4.66644	-4.66585	-4.64845	-4.63944	-4.63051	-4.6218	-4.61259	-4.60175	-4.59861	-4.58827	-4.58388	-4.581	-4.55767	-4.55397	-4.54673	-4.54167	-4.53166	-4.52758	-4.52168	-4.51938	-4.51031	-4.50723	-4.50248	-4.49631	-4.48615	-4.48008	-4.47415	-4.46745	-4.4579	-4.4558	-4.44709	-4.4435	-4.44096	-4.43802	-4.42658	-4.42295	-4.41798
		1.18124		-4.7922963e+00	-4.77882	-4.75671	-4.73027	-4.72642	-4.71884	-4.7	-4.68928	-4.68546	-4.67406	-4.67346	-4.65603	-4.64691	-4.63798	-4.62937	-4.62015	-4.60929	-4.60614	-4.59579	-4.59134	-4.58847	-4.56516	-4.56146	-4.55419	-4.54895	-4.53905	-4.53493	-4.52896	-4.52678	-4.51764	-4.51452	-4.50984	-4.50371	-4.49355	-4.48741	-4.48143	-4.47481	-4.46514	-4.46308	-4.45438	-4.45073	-4.44832	-4.44535	-4.43389	-4.43023	-4.42522
		1.18752		-4.7996332e+00	-4.78616	-4.76404	-4.73794	-4.73377	-4.72651	-4.70765	-4.69665	-4.69309	-4.68169	-4.68107	-4.66362	-4.65439	-4.64545	-4.63695	-4.62771	-4.61684	-4.61367	-4.60332	-4.5988	-4.59594	-4.57265	-4.56896	-4.56166	-4.55625	-4.54645	-4.54229	-4.53624	-4.53419	-4.52498	-4.52181	-4.5172	-4.51111	-4.50096	-4.49474	-4.48871	-4.48218	-4.47239	-4.47037	-4.46167	-4.45796	-4.45569	-4.45269	-4.4412	-4.4375	-4.43246
		1.19381		-4.8069785e+00	-4.79351	-4.77139	-4.74562	-4.74112	-4.73419	-4.71531	-4.70402	-4.70072	-4.68931	-4.68867	-4.67121	-4.66188	-4.65293	-4.64452	-4.63527	-4.62438	-4.6212	-4.61084	-4.60627	-4.60341	-4.58014	-4.57646	-4.56914	-4.56355	-4.55385	-4.54966	-4.54354	-4.54159	-4.53233	-4.52912	-4.52456	-4.51852	-4.50837	-4.50208	-4.49601	-4.48955	-4.47964	-4.47766	-4.46897	-4.46521	-4.46307	-4.46003	-4.44852	-4.44479	-4.43971
		1.20009		-4.8143316e+00	-4.80086	-4.77874	-4.75331	-4.74848	-4.74186	-4.72297	-4.71139	-4.70835	-4.69694	-4.69628	-4.67881	-4.66937	-4.6604	-4.6521	-4.64283	-4.63193	-4.62873	-4.61837	-4.61374	-4.61087	-4.58764	-4.58397	-4.57661	-4.57087	-4.56126	-4.55703	-4.55086	-4.54899	-4.53968	-4.53643	-4.53193	-4.52592	-4.51578	-4.50942	-4.5033	-4.49692	-4.48691	-4.48497	-4.47627	-4.47246	-4.47044	-4.46738	-4.45584	-4.45209	-4.44697
		1.20637		-4.8216923e+00	-4.80822	-4.7861	-4.76099	-4.75585	-4.74954	-4.73062	-4.71878	-4.71598	-4.70456	-4.70389	-4.6864	-4.67687	-4.66788	-4.65968	-4.65039	-4.63948	-4.63627	-4.6259	-4.62121	-4.61834	-4.59514	-4.59147	-4.58409	-4.5782	-4.56867	-4.56441	-4.55818	-4.55639	-4.54704	-4.54375	-4.53929	-4.53333	-4.5232	-4.51677	-4.5106	-4.5043	-4.49419	-4.49227	-4.48358	-4.47973	-4.47782	-4.47472	-4.46316	-4.45939	-4.45424
		1.21265		-4.8290601e+00	-4.81559	-4.79347	-4.76867	-4.76322	-4.75721	-4.73828	-4.72616	-4.72362	-4.71219	-4.7115	-4.694	-4.68437	-4.67535	-4.66726	-4.65796	-4.64703	-4.6438	-4.63344	-4.6287	-4.6258	-4.60264	-4.59897	-4.59156	-4.58553	-4.57608	-4.57179	-4.56552	-4.56379	-4.55441	-4.55108	-4.54666	-4.54075	-4.53062	-4.52413	-4.51791	-4.51167	-4.50147	-4.49958	-4.49089	-4.487	-4.48519	-4.48207	-4.47049	-4.4667	-4.46151
		1.21894		-4.8364348e+00	-4.82296	-4.80084	-4.77636	-4.77059	-4.76489	-4.74594	-4.73356	-4.73125	-4.71982	-4.71911	-4.70159	-4.69188	-4.68283	-4.67484	-4.66552	-4.65459	-4.65134	-4.64097	-4.63618	-4.63327	-4.61014	-4.60648	-4.59904	-4.59288	-4.5835	-4.57918	-4.57286	-4.57118	-4.56179	-4.55841	-4.55403	-4.54816	-4.53804	-4.53149	-4.52522	-4.51905	-4.50877	-4.5069	-4.49821	-4.49428	-4.49257	-4.48942	-4.47783	-4.47402	-4.46879
		1.22522		-4.8438159e+00	-4.83034	-4.80822	-4.78404	-4.77798	-4.77257	-4.75359	-4.74096	-4.73888	-4.72745	-4.72672	-4.70919	-4.69939	-4.6903	-4.68242	-4.67309	-4.66214	-4.65888	-4.6485	-4.64367	-4.64073	-4.61764	-4.61398	-4.60652	-4.60023	-4.59092	-4.58658	-4.58022	-4.57857	-4.56917	-4.56575	-4.5614	-4.55557	-4.54546	-4.53886	-4.53253	-4.52643	-4.51607	-4.51422	-4.50553	-4.50157	-4.49995	-4.49677	-4.48516	-4.48134	-4.47608
		1.2315		-4.8512030e+00	-4.83773	-4.8156	-4.79173	-4.78536	-4.78024	-4.76125	-4.74837	-4.74652	-4.73507	-4.73433	-4.71679	-4.7069	-4.69777	-4.69	-4.68066	-4.66969	-4.66641	-4.65604	-4.65116	-4.64819	-4.62514	-4.62149	-4.614	-4.60759	-4.59834	-4.59398	-4.58759	-4.58596	-4.57655	-4.5731	-4.56878	-4.56299	-4.55289	-4.54623	-4.53985	-4.53381	-4.52338	-4.52154	-4.51285	-4.50886	-4.50733	-4.50412	-4.49251	-4.48867	-4.48337
		1.23779		-4.8585959e+00	-4.84512	-4.82299	-4.79941	-4.79276	-4.78791	-4.7689	-4.75578	-4.75415	-4.7427	-4.74193	-4.72438	-4.71441	-4.70525	-4.69758	-4.68822	-4.67725	-4.67395	-4.66357	-4.65866	-4.65564	-4.63264	-4.62899	-4.62147	-4.61496	-4.60576	-4.60138	-4.59497	-4.59334	-4.58394	-4.58045	-4.57615	-4.5704	-4.56031	-4.5536	-4.54718	-4.54119	-4.53069	-4.52887	-4.52018	-4.51616	-4.51471	-4.51148	-4.49985	-4.496	-4.49066
		1.24407		-4.8659942e+00	-4.85251	-4.83039	-4.80709	-4.80015	-4.79559	-4.77656	-4.7632	-4.76177	-4.75033	-4.74953	-4.73198	-4.72193	-4.71272	-4.70516	-4.69579	-4.6848	-4.68149	-4.67111	-4.66616	-4.6631	-4.64015	-4.63649	-4.62895	-4.62233	-4.61319	-4.60879	-4.60235	-4.60072	-4.59134	-4.58781	-4.58353	-4.57781	-4.56774	-4.56098	-4.55451	-4.54857	-4.53802	-4.5362	-4.5275	-4.52347	-4.52209	-4.51883	-4.5072	-4.50334	-4.49797
		1.25035		-4.8733975e+00	-4.85992	-4.83779	-4.81477	-4.80755	-4.80326	-4.78421	-4.77062	-4.7694	-4.75795	-4.75714	-4.73957	-4.72945	-4.72019	-4.71273	-4.70336	-4.69235	-4.68902	-4.67864	-4.67366	-4.67055	-4.64765	-4.64399	-4.63643	-4.62971	-4.62061	-4.6162	-4.60974	-4.60811	-4.59873	-4.59518	-4.59091	-4.58523	-4.57517	-4.56837	-4.56184	-4.55595	-4.54534	-4.54353	-4.53484	-4.53078	-4.52946	-4.52618	-4.51455	-4.51069	-4.50527
		1.25664		-4.8808054e+00	-4.86732	-4.84519	-4.82245	-4.81496	-4.81093	-4.79185	-4.77805	-4.77702	-4.76557	-4.76473	-4.74716	-4.73697	-4.72766	-4.7203	-4.71092	-4.69991	-4.69656	-4.68617	-4.68116	-4.678	-4.65515	-4.65149	-4.6439	-4.6371	-4.62804	-4.62362	-4.61714	-4.61549	-4.60613	-4.60255	-4.59829	-4.59264	-4.58259	-4.57575	-4.56918	-4.56333	-4.55268	-4.55087	-4.54217	-4.5381	-4.53684	-4.53354	-4.52191	-4.51804	-4.51258
		1.26292		-4.8882176e+00	-4.87473	-4.8526	-4.83012	-4.82237	-4.81859	-4.7995	-4.78549	-4.78463	-4.77319	-4.77233	-4.75476	-4.7445	-4.73512	-4.72788	-4.71848	-4.70746	-4.70409	-4.6937	-4.68866	-4.68545	-4.66265	-4.65899	-4.65138	-4.64449	-4.63546	-4.63103	-4.62455	-4.62287	-4.61354	-4.60992	-4.60567	-4.60005	-4.59001	-4.58314	-4.57652	-4.57071	-4.56002	-4.55821	-4.5495	-4.54542	-4.54422	-4.5409	-4.52927	-4.5254	-4.5199
		1.2692		-4.8956338e+00	-4.88215	-4.86001	-4.8378	-4.82978	-4.82625	-4.80714	-4.79293	-4.79224	-4.78081	-4.77993	-4.76234	-4.75202	-4.74259	-4.73544	-4.72604	-4.715	-4.71162	-4.70122	-4.69616	-4.6929	-4.67014	-4.66649	-4.65885	-4.65188	-4.64289	-4.63845	-4.63196	-4.63025	-4.62094	-4.6173	-4.61306	-4.60746	-4.59744	-4.59053	-4.58387	-4.57809	-4.56736	-4.56555	-4.55684	-4.55275	-4.55159	-4.54825	-4.53663	-4.53276	-4.52722
		1.27549		-4.9030536e+00	-4.88956	-4.86742	-4.84547	-4.83719	-4.83391	-4.81478	-4.8004	-4.79982	-4.78842	-4.78752	-4.76993	-4.75954	-4.75005	-4.74301	-4.7336	-4.72255	-4.71915	-4.70875	-4.70366	-4.70034	-4.67764	-4.67398	-4.66632	-4.65928	-4.65031	-4.64587	-4.63937	-4.63763	-4.62835	-4.62468	-4.62045	-4.61487	-4.60486	-4.59792	-4.59122	-4.58547	-4.5747	-4.57289	-4.56418	-4.56008	-4.55896	-4.55561	-4.54399	-4.54012	-4.53454
		1.28177		-4.9104766e+00	-4.89698	-4.87484	-4.85314	-4.84461	-4.84157	-4.82242	-4.80788	-4.80739	-4.79603	-4.7951	-4.77752	-4.76706	-4.75751	-4.75057	-4.74116	-4.73009	-4.72668	-4.71627	-4.71116	-4.70778	-4.68513	-4.68147	-4.67379	-4.66669	-4.65773	-4.65329	-4.64679	-4.64501	-4.63575	-4.63207	-4.62784	-4.62228	-4.61228	-4.60531	-4.59858	-4.59285	-4.58205	-4.58024	-4.57152	-4.56742	-4.56634	-4.56296	-4.55136	-4.54749	-4.54187
		1.28805		-4.9179026e+00	-4.90441	-4.88226	-4.8608	-4.85203	-4.84922	-4.83005	-4.8154	-4.81492	-4.80364	-4.80269	-4.7851	-4.77459	-4.76497	-4.75813	-4.74871	-4.73763	-4.7342	-4.72379	-4.71866	-4.71522	-4.69262	-4.68896	-4.68125	-4.6741	-4.66515	-4.66071	-4.65421	-4.6524	-4.64316	-4.63945	-4.63523	-4.62968	-4.61969	-4.61271	-4.60594	-4.60022	-4.58941	-4.58759	-4.57885	-4.57476	-4.5737	-4.57032	-4.55873	-4.55486	-4.5492
		1.29434		-4.9253311e+00	-4.91183	-4.88968	-4.86846	-4.85945	-4.85687	-4.83768	-4.82295	-4.82242	-4.81124	-4.81027	-4.79267	-4.78211	-4.77243	-4.76569	-4.75626	-4.74517	-4.74172	-4.73131	-4.72616	-4.72265	-4.70011	-4.69645	-4.68871	-4.68151	-4.67257	-4.66814	-4.66162	-4.65979	-4.65057	-4.64684	-4.64262	-4.63709	-4.62711	-4.6201	-4.61331	-4.60759	-4.59676	-4.59494	-4.58619	-4.5821	-4.58107	-4.57767	-4.5661	-4.56224	-4.55653
		1.30062		-4.9327619e+00	-4.91926	-4.8971	-4.87611	-4.86687	-4.86451	-4.84531	-4.83052	-4.82989	-4.81884	-4.81784	-4.80025	-4.78963	-4.77988	-4.77324	-4.76381	-4.75271	-4.74924	-4.73882	-4.73366	-4.73008	-4.70759	-4.70393	-4.69617	-4.68892	-4.67999	-4.67556	-4.66904	-4.66718	-4.65798	-4.65423	-4.65002	-4.64449	-4.63452	-4.62749	-4.62068	-4.61496	-4.60412	-4.6023	-4.59353	-4.58945	-4.58844	-4.58502	-4.57347	-4.56962	-4.56387
		1.3069		-4.9401945e+00	-4.92669	-4.90453	-4.88377	-4.87429	-4.87215	-4.85293	-4.8381	-4.83735	-4.82643	-4.82541	-4.80782	-4.79714	-4.78733	-4.78079	-4.77136	-4.76024	-4.75675	-4.74632	-4.74115	-4.73751	-4.71507	-4.7114	-4.70362	-4.69634	-4.6874	-4.68299	-4.67646	-4.67457	-4.66538	-4.66163	-4.65741	-4.65188	-4.64193	-4.63489	-4.62805	-4.62233	-4.61148	-4.60965	-4.60087	-4.59679	-4.5958	-4.59237	-4.58084	-4.577	-4.5712
		1.31319		-4.9476288e+00	-4.93412	-4.91195	-4.89141	-4.88171	-4.87978	-4.86054	-4.84568	-4.84479	-4.83402	-4.83298	-4.81538	-4.80466	-4.79478	-4.78833	-4.7789	-4.76776	-4.76426	-4.75383	-4.74864	-4.74493	-4.72254	-4.71888	-4.71107	-4.70375	-4.69481	-4.69041	-4.68387	-4.68196	-4.67279	-4.66902	-4.66481	-4.65928	-4.64933	-4.64228	-4.63543	-4.62969	-4.61884	-4.61701	-4.60821	-4.60414	-4.60316	-4.59972	-4.58821	-4.58438	-4.57854
		1.31947		-4.9550642e+00	-4.94155	-4.91938	-4.89905	-4.88914	-4.88741	-4.86815	-4.85327	-4.85224	-4.84161	-4.84054	-4.82294	-4.81217	-4.80222	-4.79587	-4.78643	-4.77529	-4.77176	-4.76133	-4.75613	-4.75235	-4.73002	-4.72635	-4.71852	-4.71117	-4.70222	-4.69783	-4.69129	-4.68936	-4.6802	-4.67641	-4.67221	-4.66667	-4.65673	-4.64967	-4.64281	-4.63705	-4.6262	-4.62436	-4.61554	-4.61149	-4.61052	-4.60706	-4.59559	-4.59177	-4.58588
		1.32575		-4.9625006e+00	-4.94898	-4.9268	-4.90669	-4.89656	-4.89503	-4.87576	-4.86085	-4.85968	-4.84919	-4.84809	-4.8305	-4.81967	-4.80967	-4.8034	-4.79396	-4.78281	-4.77926	-4.76882	-4.76362	-4.75977	-4.73748	-4.73381	-4.72596	-4.71859	-4.70962	-4.70525	-4.6987	-4.69675	-4.6876	-4.6838	-4.67962	-4.67406	-4.66412	-4.65706	-4.65019	-4.64441	-4.63356	-4.63172	-4.62288	-4.61884	-4.61787	-4.61441	-4.60296	-4.59916	-4.59322
		1.33204		-4.9699375e+00	-4.95642	-4.93423	-4.91432	-4.90399	-4.90264	-4.88336	-4.86843	-4.86712	-4.85676	-4.85564	-4.83805	-4.82718	-4.8171	-4.81093	-4.80149	-4.79032	-4.78675	-4.77631	-4.7711	-4.76718	-4.74495	-4.74127	-4.7334	-4.72601	-4.71702	-4.71268	-4.70611	-4.70415	-4.695	-4.69119	-4.68702	-4.68144	-4.67151	-4.66445	-4.65758	-4.65176	-4.64092	-4.63908	-4.63021	-4.62619	-4.62522	-4.62175	-4.61034	-4.60654	-4.60057
		1.33832		-4.9773747e+00	-4.96385	-4.94166	-4.92194	-4.91142	-4.91025	-4.89095	-4.876	-4.87455	-4.86433	-4.86318	-4.84559	-4.83468	-4.82454	-4.81845	-4.80901	-4.79783	-4.79424	-4.78379	-4.77857	-4.77459	-4.7524	-4.74872	-4.74083	-4.73343	-4.72442	-4.72009	-4.71352	-4.71155	-4.7024	-4.69858	-4.69442	-4.68882	-4.6789	-4.67184	-4.66497	-4.65911	-4.64828	-4.64644	-4.63754	-4.63354	-4.63257	-4.62909	-4.61771	-4.61393	-4.60791
		1.3446		-4.9848118e+00	-4.97128	-4.94908	-4.92956	-4.91885	-4.91785	-4.89854	-4.88357	-4.88199	-4.8719	-4.87072	-4.85313	-4.84217	-4.83196	-4.82596	-4.81653	-4.80533	-4.80172	-4.79127	-4.78604	-4.78199	-4.75985	-4.75617	-4.74825	-4.74085	-4.73181	-4.72751	-4.72093	-4.71896	-4.7098	-4.70597	-4.70183	-4.69619	-4.68628	-4.67922	-4.67236	-4.66645	-4.65564	-4.6538	-4.64487	-4.64089	-4.63991	-4.63642	-4.62508	-4.62133	-4.61526
		1.35088		-4.9922485e+00	-4.97872	-4.95651	-4.93717	-4.92628	-4.92544	-4.90612	-4.89114	-4.88942	-4.87945	-4.87825	-4.86066	-4.84966	-4.83939	-4.83347	-4.82404	-4.81283	-4.8092	-4.79874	-4.79351	-4.78939	-4.7673	-4.76361	-4.75567	-4.74827	-4.7392	-4.73493	-4.72833	-4.72636	-4.71719	-4.71336	-4.70924	-4.70356	-4.69365	-4.68661	-4.67976	-4.67379	-4.663	-4.66116	-4.65219	-4.64825	-4.64725	-4.64375	-4.63246	-4.62872	-4.6226
		1.35717		-4.9996845e+00	-4.98615	-4.96393	-4.94478	-4.93371	-4.93301	-4.91369	-4.89869	-4.89685	-4.887	-4.88577	-4.86819	-4.85715	-4.84681	-4.84097	-4.83154	-4.82032	-4.81667	-4.80621	-4.80097	-4.79678	-4.77474	-4.77104	-4.76309	-4.75569	-4.74658	-4.74234	-4.73573	-4.73376	-4.72459	-4.72075	-4.71664	-4.71093	-4.70102	-4.69399	-4.68716	-4.68112	-4.67036	-4.66852	-4.65952	-4.6556	-4.65459	-4.65108	-4.63983	-4.63611	-4.62995
		1.36345		-5.0071194e+00	-4.99358	-4.97136	-4.95237	-4.94115	-4.94057	-4.92125	-4.90625	-4.90427	-4.89454	-4.89329	-4.87571	-4.86463	-4.85422	-4.84847	-4.83904	-4.8278	-4.82413	-4.81366	-4.80843	-4.80417	-4.78217	-4.77847	-4.77049	-4.76311	-4.75396	-4.74975	-4.74312	-4.74117	-4.73198	-4.72813	-4.72405	-4.71828	-4.70839	-4.70136	-4.69455	-4.68845	-4.67772	-4.67588	-4.66684	-4.66295	-4.66192	-4.6584	-4.6472	-4.6435	-4.63729
		1.36973		-5.0145530e+00	-5.00101	-4.97878	-4.95996	-4.94861	-4.9481	-4.92881	-4.91379	-4.91169	-4.90208	-4.9008	-4.88322	-4.8721	-4.86163	-4.85595	-4.84653	-4.83528	-4.83159	-4.82111	-4.81588	-4.81155	-4.7896	-4.78589	-4.77789	-4.77053	-4.76133	-4.75715	-4.75051	-4.74857	-4.73936	-4.73552	-4.73145	-4.72564	-4.71574	-4.70874	-4.70195	-4.69577	-4.68508	-4.68323	-4.67415	-4.6703	-4.66924	-4.66572	-4.65457	-4.65089	-4.64463
		1.37602		-5.0219850e+00	-5.00843	-4.98619	-4.96754	-4.95608	-4.95561	-4.93636	-4.92133	-4.91911	-4.90961	-4.9083	-4.89073	-4.87957	-4.86904	-4.86344	-4.85402	-4.84275	-4.83904	-4.82856	-4.82332	-4.81892	-4.79702	-4.7933	-4.78529	-4.77794	-4.7687	-4.76456	-4.7579	-4.75598	-4.74674	-4.7429	-4.73886	-4.73298	-4.72309	-4.7161	-4.70936	-4.70309	-4.69243	-4.69059	-4.68146	-4.67765	-4.67656	-4.67304	-4.66194	-4.65829	-4.65198
		1.3823		-5.0294150e+00	-5.01586	-4.99361	-4.97512	-4.96358	-4.96308	-4.94391	-4.92886	-4.92652	-4.91713	-4.9158	-4.89822	-4.88703	-4.87643	-4.87091	-4.86149	-4.85022	-4.84648	-4.83599	-4.83076	-4.82629	-4.80444	-4.80071	-4.79268	-4.78535	-4.77605	-4.77196	-4.76528	-4.76338	-4.75412	-4.75027	-4.74626	-4.74033	-4.73044	-4.72347	-4.71676	-4.7104	-4.69979	-4.69794	-4.68877	-4.685	-4.68387	-4.68034	-4.66931	-4.66568	-4.65932
		1.38858		-5.0368427e+00	-5.02328	-5.00102	-4.98268	-4.97109	-4.97053	-4.95144	-4.93638	-4.93393	-4.92464	-4.92328	-4.90571	-4.89448	-4.88383	-4.87837	-4.86896	-4.85768	-4.85392	-4.84342	-4.83819	-4.83366	-4.81184	-4.80811	-4.80006	-4.79276	-4.78341	-4.77935	-4.77266	-4.77079	-4.76149	-4.75765	-4.75367	-4.74766	-4.73777	-4.73083	-4.72416	-4.7177	-4.70714	-4.70529	-4.69607	-4.69234	-4.69118	-4.68765	-4.67667	-4.67307	-4.66666
		1.39487		-5.0442679e+00	-5.0307	-5.00843	-4.99024	-4.9786	-4.97796	-4.95896	-4.94389	-4.94134	-4.93214	-4.93076	-4.9132	-4.90193	-4.89121	-4.88583	-4.87643	-4.86512	-4.86134	-4.85084	-4.84561	-4.84101	-4.81924	-4.8155	-4.80743	-4.80017	-4.79075	-4.78674	-4.78004	-4.77818	-4.76886	-4.76502	-4.76107	-4.75499	-4.7451	-4.73819	-4.73157	-4.725	-4.71449	-4.71264	-4.70337	-4.69969	-4.69848	-4.69494	-4.68403	-4.68045	-4.674
		1.40115		-5.0516901e+00	-5.03811	-5.01584	-4.99779	-4.98612	-4.98537	-4.96648	-4.9514	-4.94874	-4.93964	-4.93823	-4.92067	-4.90937	-4.89859	-4.89328	-4.88388	-4.87257	-4.86876	-4.85825	-4.85302	-4.84836	-4.82663	-4.82288	-4.81479	-4.80758	-4.79809	-4.79413	-4.78742	-4.78558	-4.77622	-4.77239	-4.76847	-4.76231	-4.75242	-4.74554	-4.73897	-4.73229	-4.72184	-4.71998	-4.71067	-4.70704	-4.70577	-4.70224	-4.69139	-4.68784	-4.68134
		1.40743		-5.0591093e+00	-5.04553	-5.02324	-5.00533	-4.99364	-4.99278	-4.97399	-4.9589	-4.95613	-4.94712	-4.94569	-4.92813	-4.9168	-4.90597	-4.90072	-4.89133	-4.88	-4.87617	-4.86566	-4.86043	-4.8557	-4.83401	-4.83026	-4.82215	-4.81498	-4.80542	-4.80151	-4.79479	-4.79297	-4.78358	-4.77975	-4.77586	-4.76962	-4.75973	-4.75289	-4.74637	-4.73957	-4.72919	-4.72732	-4.71796	-4.71438	-4.71306	-4.70952	-4.69874	-4.69522	-4.68867
		1.41372		-5.0665249e+00	-5.05294	-5.03064	-5.01286	-5.00114	-5.00017	-4.98149	-4.96638	-4.96352	-4.9546	-4.95314	-4.93559	-4.92422	-4.91333	-4.90815	-4.89877	-4.88742	-4.88357	-4.87305	-4.86783	-4.86304	-4.84139	-4.83762	-4.8295	-4.82238	-4.81274	-4.80889	-4.80216	-4.80036	-4.79093	-4.78711	-4.78326	-4.77693	-4.76704	-4.76023	-4.75377	-4.74684	-4.73653	-4.73466	-4.72524	-4.72173	-4.72034	-4.7168	-4.70609	-4.70261	-4.69601
		1.42		-5.0739368e+00	-5.06034	-5.03804	-5.02038	-5.00865	-5.00756	-4.98897	-4.97386	-4.97091	-4.96207	-4.96059	-4.94304	-4.93164	-4.92069	-4.91557	-4.9062	-4.89484	-4.89096	-4.88044	-4.87522	-4.87037	-4.84875	-4.84498	-4.83683	-4.82978	-4.82006	-4.81626	-4.80953	-4.80774	-4.79828	-4.79447	-4.79064	-4.78423	-4.77434	-4.76757	-4.76118	-4.75411	-4.74387	-4.74199	-4.73252	-4.72907	-4.72761	-4.72407	-4.71344	-4.70999	-4.70334
		1.42628		-5.0813447e+00	-5.06774	-5.04543	-5.02789	-5.01614	-5.01495	-4.99645	-4.98133	-4.97828	-4.96952	-4.96802	-4.95047	-4.93904	-4.92804	-4.92298	-4.91362	-4.90225	-4.89835	-4.88781	-4.8826	-4.87769	-4.85611	-4.85232	-4.84416	-4.83717	-4.82737	-4.82363	-4.81689	-4.81511	-4.80562	-4.80183	-4.79803	-4.79152	-4.78162	-4.77491	-4.76857	-4.76137	-4.75122	-4.74932	-4.73979	-4.73641	-4.73487	-4.73133	-4.72078	-4.71736	-4.71067
		1.43257		-5.0887482e+00	-5.07514	-5.05281	-5.03539	-5.02362	-5.02232	-5.00392	-4.98879	-4.98565	-4.97697	-4.97544	-4.9579	-4.94644	-4.93539	-4.93038	-4.92103	-4.90965	-4.90572	-4.89518	-4.88997	-4.885	-4.86345	-4.85966	-4.85149	-4.84456	-4.83467	-4.83099	-4.82426	-4.82248	-4.81296	-4.80918	-4.80541	-4.7988	-4.7889	-4.78223	-4.77597	-4.76862	-4.75856	-4.75664	-4.74705	-4.74375	-4.74212	-4.73859	-4.72812	-4.72474	-4.71799
		1.43885		-5.0961471e+00	-5.08253	-5.06019	-5.04288	-5.0311	-5.02969	-5.01138	-4.99624	-4.99302	-4.98441	-4.98286	-4.96532	-4.95383	-4.94272	-4.93777	-4.92843	-4.91703	-4.91308	-4.90254	-4.89733	-4.8923	-4.87079	-4.86699	-4.8588	-4.85194	-4.84196	-4.83834	-4.83163	-4.82983	-4.82029	-4.81653	-4.81278	-4.80607	-4.79617	-4.78956	-4.78336	-4.77586	-4.76589	-4.76396	-4.75431	-4.75109	-4.74937	-4.74583	-4.73545	-4.73211	-4.72532
		1.44513		-5.1035411e+00	-5.08992	-5.06757	-5.05035	-5.03856	-5.03706	-5.01883	-5.00368	-5.00038	-4.99184	-4.99026	-4.97273	-4.96121	-4.95005	-4.94515	-4.93582	-4.92441	-4.92044	-4.90988	-4.90469	-4.8996	-4.87812	-4.87431	-4.8661	-4.85932	-4.84924	-4.84569	-4.83899	-4.83718	-4.82762	-4.82387	-4.82014	-4.81334	-4.80343	-4.79688	-4.79076	-4.7831	-4.77323	-4.77127	-4.76157	-4.75843	-4.7566	-4.75307	-4.74277	-4.73947	-4.73263
		1.45142		-5.1109300e+00	-5.0973	-5.07494	-5.05782	-5.04602	-5.04441	-5.02626	-5.01111	-5.00773	-4.99925	-4.99766	-4.98012	-4.96857	-4.95737	-4.95252	-4.9432	-4.93178	-4.92778	-4.91722	-4.91203	-4.90688	-4.88544	-4.88161	-4.87339	-4.86669	-4.85651	-4.85303	-4.84636	-4.84451	-4.83493	-4.83122	-4.8275	-4.82059	-4.81068	-4.80419	-4.79814	-4.79032	-4.78056	-4.77857	-4.76881	-4.76576	-4.76383	-4.7603	-4.75009	-4.74684	-4.73995
		1.4577		-5.1183133e+00	-5.10468	-5.0823	-5.06528	-5.05346	-5.05176	-5.03369	-5.01853	-5.01507	-5.00666	-5.00504	-4.98751	-4.97593	-4.96468	-4.95988	-4.95058	-4.93914	-4.93511	-4.92454	-4.91937	-4.91416	-4.89274	-4.88891	-4.88067	-4.87406	-4.86378	-4.86037	-4.85373	-4.85183	-4.84225	-4.83856	-4.83485	-4.82784	-4.81793	-4.81149	-4.80552	-4.79754	-4.78789	-4.78587	-4.77605	-4.7731	-4.77105	-4.76752	-4.75741	-4.75419	-4.74726
		1.46398		-5.1256910e+00	-5.11205	-5.08966	-5.07272	-5.06089	-5.05911	-5.0411	-5.02593	-5.02241	-5.01405	-5.01241	-4.99488	-4.98328	-4.97199	-4.96723	-4.95794	-4.94649	-4.94243	-4.93186	-4.92669	-4.92143	-4.90004	-4.8962	-4.88795	-4.88143	-4.87103	-4.86769	-4.86111	-4.85913	-4.84955	-4.84589	-4.84219	-4.83508	-4.82516	-4.8188	-4.8129	-4.80474	-4.79522	-4.79316	-4.78328	-4.78043	-4.77826	-4.77473	-4.76471	-4.76155	-4.75457
		1.47027		-5.1330627e+00	-5.11941	-5.09701	-5.08016	-5.06831	-5.06644	-5.0485	-5.03333	-5.02973	-5.02144	-5.01977	-5.00225	-4.99062	-4.97928	-4.97457	-4.96529	-4.95383	-4.94974	-4.93916	-4.934	-4.92868	-4.90733	-4.90347	-4.89521	-4.88879	-4.87828	-4.87502	-4.86848	-4.86642	-4.85685	-4.85323	-4.84952	-4.84231	-4.83238	-4.82609	-4.82027	-4.81194	-4.80255	-4.80044	-4.7905	-4.78775	-4.78546	-4.78193	-4.77201	-4.76889	-4.76187
		1.47655		-5.1404281e+00	-5.12677	-5.10435	-5.08758	-5.07572	-5.07377	-5.05589	-5.04071	-5.03705	-5.02881	-5.02712	-5.0096	-4.99794	-4.98656	-4.9819	-4.97263	-4.96115	-4.95704	-4.94645	-4.9413	-4.93593	-4.9146	-4.91074	-4.90246	-4.89614	-4.88551	-4.88233	-4.87586	-4.8737	-4.86415	-4.86056	-4.85684	-4.84952	-4.83959	-4.83338	-4.82764	-4.81913	-4.80988	-4.80772	-4.79772	-4.79508	-4.79265	-4.78913	-4.7793	-4.77624	-4.76917
		1.48283		-5.1477869e+00	-5.13412	-5.11169	-5.09499	-5.08312	-5.08109	-5.06327	-5.04809	-5.04436	-5.03617	-5.03446	-5.01694	-5.00526	-4.99384	-4.98921	-4.97996	-4.96847	-4.96433	-4.95373	-4.9486	-4.94317	-4.92186	-4.91799	-4.9097	-4.90349	-4.89274	-4.88964	-4.88323	-4.88096	-4.87144	-4.86789	-4.86415	-4.85673	-4.84679	-4.84067	-4.835	-4.8263	-4.8172	-4.81498	-4.80492	-4.8024	-4.79983	-4.79631	-4.78658	-4.78358	-4.77646
		1.48911		-5.1551390e+00	-5.14146	-5.11902	-5.10238	-5.0905	-5.0884	-5.07064	-5.05545	-5.05166	-5.04352	-5.04179	-5.02427	-5.01256	-5.0011	-4.99651	-4.98728	-4.97577	-4.9716	-4.961	-4.95588	-4.9504	-4.92912	-4.92523	-4.91693	-4.91084	-4.89995	-4.89693	-4.89061	-4.8882	-4.87872	-4.87522	-4.87144	-4.86393	-4.85398	-4.84795	-4.84235	-4.83347	-4.82452	-4.82224	-4.81212	-4.80972	-4.807	-4.80348	-4.79386	-4.79091	-4.78375
		1.4954		-5.1624840e+00	-5.1488	-5.12634	-5.10977	-5.09788	-5.09571	-5.07799	-5.0628	-5.05895	-5.05085	-5.04911	-5.03158	-5.01985	-5.00836	-5.0038	-4.99458	-4.98306	-4.97887	-4.96826	-4.96314	-4.95761	-4.93636	-4.93246	-4.92414	-4.91817	-4.90716	-4.90423	-4.89799	-4.89543	-4.88599	-4.88254	-4.87872	-4.87111	-4.86117	-4.85522	-4.8497	-4.84063	-4.83184	-4.82949	-4.81931	-4.81703	-4.81416	-4.81064	-4.80113	-4.79823	-4.79104
		1.50168		-5.1698217e+00	-5.15613	-5.13366	-5.11714	-5.10523	-5.103	-5.08533	-5.07013	-5.06624	-5.05817	-5.05641	-5.03889	-5.02713	-5.0156	-5.01108	-5.00188	-4.99034	-4.98612	-4.9755	-4.9704	-4.96482	-4.94359	-4.93968	-4.93135	-4.92551	-4.91435	-4.91151	-4.90537	-4.90265	-4.89326	-4.88986	-4.88599	-4.87829	-4.86834	-4.86249	-4.85703	-4.84777	-4.83915	-4.83674	-4.8265	-4.82434	-4.82131	-4.81779	-4.80838	-4.80555	-4.79831
		1.50796		-5.1771519e+00	-5.16345	-5.14096	-5.1245	-5.11258	-5.11029	-5.09266	-5.07745	-5.07351	-5.06548	-5.0637	-5.04618	-5.0344	-5.02284	-5.01835	-5.00916	-4.99761	-4.99336	-4.98274	-4.97764	-4.97202	-4.9508	-4.94688	-4.93854	-4.93283	-4.92153	-4.91878	-4.91275	-4.90985	-4.90053	-4.89718	-4.89324	-4.88546	-4.8755	-4.86975	-4.86436	-4.85491	-4.84646	-4.84397	-4.83367	-4.83165	-4.82845	-4.82493	-4.81563	-4.81286	-4.80558
		1.51425		-5.1844742e+00	-5.17076	-5.14826	-5.13184	-5.11991	-5.11757	-5.09997	-5.08476	-5.08077	-5.07278	-5.07098	-5.05346	-5.04165	-5.03006	-5.0256	-5.01643	-5.00487	-5.00058	-4.98995	-4.98488	-4.9792	-4.95801	-4.95407	-4.94572	-4.94015	-4.92871	-4.92605	-4.92012	-4.91703	-4.90779	-4.90449	-4.90048	-4.89261	-4.88264	-4.87701	-4.87167	-4.86204	-4.85377	-4.8512	-4.84083	-4.83895	-4.83558	-4.83205	-4.82287	-4.82017	-4.81285
		1.52053		-5.1917885e+00	-5.17807	-5.15555	-5.13917	-5.12723	-5.12484	-5.10727	-5.09206	-5.08802	-5.08006	-5.07825	-5.06072	-5.04889	-5.03727	-5.03284	-5.02368	-5.01211	-5.00779	-4.99716	-4.9921	-4.98637	-4.9652	-4.96125	-4.95289	-4.94747	-4.93587	-4.9333	-4.9275	-4.92421	-4.91504	-4.9118	-4.9077	-4.89975	-4.88978	-4.88426	-4.87898	-4.86915	-4.86107	-4.85842	-4.84799	-4.84625	-4.84269	-4.83917	-4.83009	-4.82747	-4.82011
		1.52681		-5.1990945e+00	-5.18536	-5.16283	-5.14649	-5.13454	-5.1321	-5.11456	-5.09934	-5.09526	-5.08733	-5.0855	-5.06797	-5.05612	-5.04447	-5.04006	-5.03093	-5.01934	-5.01499	-5.00435	-4.9993	-4.99354	-4.97238	-4.96842	-4.96005	-4.95478	-4.94302	-4.94055	-4.93486	-4.93136	-4.92229	-4.91911	-4.91491	-4.90688	-4.89691	-4.89151	-4.88627	-4.87625	-4.86837	-4.86563	-4.85513	-4.85354	-4.8498	-4.84627	-4.83731	-4.83476	-4.82736
		1.5331		-5.2063919e+00	-5.19265	-5.17011	-5.15379	-5.14183	-5.13935	-5.12183	-5.10661	-5.10249	-5.09459	-5.09275	-5.07521	-5.06334	-5.05166	-5.04727	-5.03816	-5.02656	-5.02218	-5.01153	-5.0065	-5.00068	-4.97954	-4.97557	-4.9672	-4.96208	-4.95017	-4.94778	-4.94223	-4.9385	-4.92953	-4.92641	-4.9221	-4.914	-4.90403	-4.89875	-4.89355	-4.88335	-4.87566	-4.87284	-4.86226	-4.86083	-4.85689	-4.85336	-4.84451	-4.84204	-4.83461
		1.53938		-5.2136805e+00	-5.19993	-5.17737	-5.16108	-5.14911	-5.14659	-5.12909	-5.11387	-5.10971	-5.10183	-5.09997	-5.08244	-5.07054	-5.05884	-5.05447	-5.04538	-5.03376	-5.02935	-5.0187	-5.01368	-5.00782	-4.9867	-4.98271	-4.97433	-4.96938	-4.9573	-4.95501	-4.94959	-4.94563	-4.93678	-4.9337	-4.92928	-4.92111	-4.91113	-4.90598	-4.90081	-4.89043	-4.88295	-4.88003	-4.86939	-4.86811	-4.86398	-4.86044	-4.85171	-4.84931	-4.84184
		1.54566		-5.2209601e+00	-5.2072	-5.18462	-5.16836	-5.15637	-5.15382	-5.13633	-5.12111	-5.11692	-5.10906	-5.10719	-5.08965	-5.07773	-5.06601	-5.06165	-5.05258	-5.04095	-5.03651	-5.02585	-5.02084	-5.01495	-4.99384	-4.98983	-4.98145	-4.97667	-4.96442	-4.96222	-4.95695	-4.95274	-4.94401	-4.94098	-4.93643	-4.92821	-4.91823	-4.91321	-4.90807	-4.8975	-4.89023	-4.88722	-4.87651	-4.87538	-4.87105	-4.8675	-4.85889	-4.85658	-4.84908
		1.55195		-5.2282304e+00	-5.21446	-5.19187	-5.17562	-5.16362	-5.16104	-5.14356	-5.12834	-5.12412	-5.11627	-5.11439	-5.09684	-5.0849	-5.07316	-5.06882	-5.05977	-5.04813	-5.04365	-5.03299	-5.028	-5.02206	-5.00096	-4.99694	-4.98855	-4.98395	-4.97153	-4.96943	-4.96429	-4.95984	-4.95125	-4.94825	-4.94358	-4.93529	-4.92532	-4.92043	-4.91531	-4.90456	-4.89751	-4.8944	-4.88361	-4.88265	-4.87811	-4.87455	-4.86606	-4.86383	-4.8563
		1.55823		-5.2354912e+00	-5.22171	-5.1991	-5.18286	-5.17085	-5.16825	-5.15078	-5.13555	-5.1313	-5.12347	-5.12157	-5.10402	-5.09206	-5.08031	-5.07598	-5.06695	-5.05529	-5.05078	-5.04011	-5.03514	-5.02916	-5.00807	-5.00404	-4.99564	-4.99123	-4.97864	-4.97662	-4.97164	-4.96693	-4.95848	-4.95551	-4.9507	-4.94236	-4.93239	-4.92765	-4.92253	-4.9116	-4.90478	-4.90157	-4.89072	-4.8899	-4.88515	-4.88159	-4.87322	-4.87108	-4.86351
		1.56451		-5.2427422e+00	-5.22895	-5.20632	-5.19009	-5.17807	-5.17545	-5.15798	-5.14275	-5.13847	-5.13066	-5.12875	-5.11119	-5.09921	-5.08744	-5.08312	-5.07411	-5.06244	-5.0579	-5.04722	-5.04226	-5.03625	-5.01517	-5.01113	-5.00272	-4.9985	-4.98573	-4.98379	-4.97897	-4.974	-4.96571	-4.96276	-4.95781	-4.94942	-4.93946	-4.93485	-4.92974	-4.91864	-4.91204	-4.90873	-4.89781	-4.89715	-4.89219	-4.88862	-4.88036	-4.87831	-4.87072
		1.5708		-5.2499834e+00	-5.23618	-5.21354	-5.1973	-5.18527	-5.18264	-5.16516	-5.14993	-5.14563	-5.13782	-5.1359	-5.11834	-5.10634	-5.09455	-5.09024	-5.08126	-5.06958	-5.065	-5.05431	-5.04937	-5.04332	-5.02226	-5.01819	-5.00979	-5.00576	-4.99282	-4.99096	-4.9863	-4.98105	-4.97294	-4.97	-4.9649	-4.95647	-4.94652	-4.94205	-4.93693	-4.92567	-4.9193	-4.91589	-4.90491	-4.90437	-4.89921	-4.89563	-4.8875	-4.88554	-4.87792
[truncated: 3,794 more columns]

## Sheet: Figure 2c
Figure 2c
	spectrum density	2.4606024e-03	0.0122652	0.06501	0.00657241	0.00902026	0.0820702	0.0542577	0.00863715	0.00474402	0.00465316	0.00778298	0.0307466	1.43715	0.020138	0.0066926	0.00400031	0.00336694	0.0122795	0.0184492	0.0324395	0.140548	3.166	0.337423	0.144234	0.0971037	0.077955	0.0667462	0.0592695	0.054264	0.0523758	0.0581976	0.0937808	0.314076	1.57362	0.640542	0.295705	0.193514	0.148516	0.123612	0.107759	0.0967989	0.0890768	0.0843208	0.0838361	0.0925748	0.127983	0.265399	0.825256
		1.5805709e-03	0.00411926	0.0701659	0.0148618	0.0065177	0.0164682	5	0.0202801	0.00645306	0.00456888	0.00547266	0.0118362	0.100898	0.0923964	0.012059	0.00534774	0.00365504	0.00342151	0.0136464	0.0214094	0.0487646	0.380703	1.26177	0.237567	0.12755	0.0920098	0.0748043	0.0652645	0.0585662	0.0542728	0.0538919	0.064786	0.124325	0.526564	1.4096	0.500189	0.264277	0.183199	0.144437	0.121906	0.107111	0.0967033	0.089365	0.0851501	0.0861316	0.0984719	0.14487	0.322306
		1.1537684e-03	0.00224888	0.00847839	0.553802	0.00843015	0.00826848	0.0436372	0.133139	0.0115413	0.00543534	0.00475775	0.00698009	0.0210519	2.18887	0.0323631	0.00842831	0.00454789	0.00346799	0.00361677	0.0152688	0.0264795	0.0850825	1.41612	0.569775	0.188151	0.116421	0.0885829	0.0737172	0.0642252	0.0577693	0.054412	0.056106	0.0744368	0.172837	0.860756	1.06699	0.413875	0.241492	0.174799	0.140613	0.120027	0.10636	0.0966742	0.0900163	0.0867329	0.0892367	0.105552	0.164223
		9.0746774e-04	0.00150652	0.00349913	0.0270137	0.0309132	0.00718289	0.013073	0.314469	0.0341096	0.00809877	0.00501691	0.00532465	0.00975097	0.0485936	0.331674	0.0173117	0.0064994	0.0040569	0.0033976	0.00404242	0.0174365	0.0357486	0.176906	2.71962	0.352323	0.159698	0.108576	0.0858367	0.0727574	0.0640704	0.058135	0.0553027	0.0594034	0.087929	0.246427	1.22487	0.816696	0.359246	0.225615	0.169052	0.138598	0.119565	0.106521	0.0972324	0.0910032	0.0884718	0.0926624	0.113363
		7.4878483e-04	0.00112486	0.00206447	0.0062654	0.47619	0.0125949	0.00798644	0.0269838	0.810769	0.0168011	0.00648688	0.00499594	0.00639567	0.0152544	0.20516	0.0646186	0.0113173	0.00536894	0.00375961	0.0034233	0.0054929	0.0206521	0.0537808	0.456205	1.19316	0.257914	0.141626	0.102806	0.0836119	0.0718794	0.063853	0.0585035	0.0568512	0.0646456	0.108534	0.360543	1.37666	0.655453	0.32383	0.214909	0.165195	0.137218	0.119251	0.106751	0.0978456	0.092069	0.0903518	0.0963498
		6.3856474e-04	0.00089664	0.00143644	0.0030229	0.014421	0.11916	0.00881434	0.0109738	0.0905018	0.0731368	0.0108442	0.00571742	0.00532033	0.00827308	0.0280297	5	0.0283435	0.0083334	0.00466829	0.00359538	0.00353753	0.00923781	0.0258234	0.0914924	1.44602	0.607597	0.207941	0.12934	0.0984202	0.0817864	0.0711059	0.063667	0.0589749	0.0588425	0.0716376	0.137465	0.522529	1.27731	0.55027	0.298386	0.206708	0.162184	0.13618	0.119095	0.107073	0.0985353	0.0932257	0.0923569
		5.5774529e-04	0.000746127	0.00109549	0.00190465	0.00487332	0.0597574	0.0243738	0.00838001	0.0186259	2.26548	0.0279279	0.0081735	0.00543546	0.00603186	0.0116388	0.0679654	0.212354	0.0167149	0.00664425	0.0042241	0.00353086	0.00374241	0.0124882	0.0346539	0.178271	2.55423	0.393553	0.177995	0.120573	0.095006	0.0802776	0.0704453	0.0635588	0.0596279	0.0614216	0.0807969	0.176811	0.721345	1.08965	0.479973	0.279817	0.20046	0.1599	0.135465	0.119109	0.107506	0.0993186	0.0944766
		4.9602757e-04	0.000639867	0.000884561	0.00137095	0.00265222	0.00914459	5	0.0128425	0.00993079	0.0421344	0.281482	0.0159341	0.00684146	0.00550826	0.00727277	0.0181798	0.325996	0.0590158	0.0115308	0.00560961	0.00394634	0.00354772	0.00404932	0.0160715	0.0504882	0.40474	1.37993	0.293759	0.158509	0.114093	0.0923056	0.0790323	0.0699053	0.0635627	0.0605186	0.0646945	0.092457	0.228043	0.913817	0.920775	0.431596	0.266148	0.195769	0.158253	0.135065	0.119308	0.108068	0.100208
		4.4739106e-04	0.000561028	0.00074223	0.00106627	0.00176641	0.00394649	0.0226218	0.0814533	0.01003	0.014206	0.173552	0.0588019	0.0110931	0.00619402	0.00590752	0.00934917	0.0329098	5	0.028887	0.00877488	0.00494551	0.00378477	0.00363657	0.00448131	0.020807	0.0802717	1.0569	0.746229	0.238946	0.145089	0.109187	0.090154	0.0780171	0.0694952	0.0637054	0.0616845	0.0687169	0.106759	0.290803	1.04361	0.793664	0.397626	0.256132	0.192372	0.157188	0.134979	0.119706	0.108776
		4.0809279e-04	0.000500293	0.000640113	0.000871599	0.00131029	0.0023597	0.00645631	0.111166	0.0250141	0.0100445	0.0248345	5	0.0270833	0.00873494	0.00597214	0.00667692	0.0129055	0.0763253	0.221103	0.0179625	0.00714437	0.00450999	0.00370982	0.00379378	0.00508138	0.027767	0.139391	2.24941	0.489566	0.205457	0.135479	0.105418	0.0884444	0.0772132	0.0692255	0.0640065	0.0631403	0.073469	0.123499	0.361582	1.08816	0.702884	0.373635	0.248978	0.190097	0.156674	0.135215	0.120322
		3.7568797e-04	0.000452109	0.000563451	0.000737307	0.00103764	0.0016468	0.00330064	0.0122341	3.96216	0.0148282	0.0121447	0.0578505	0.216348	0.0167743	0.00749755	0.00607167	0.00793763	0.0194097	0.312004	0.0679918	0.012773	0.0061113	0.00422545	0.00370333	0.00401974	0.00594342	0.0386314	0.264159	1.9313	0.366036	0.183495	0.12842	0.102512	0.0871077	0.0766113	0.0691058	0.064476	0.0648705	0.0788264	0.141979	0.433249	1.06913	0.639261	0.356959	0.244187	0.188844	0.156706	0.135791
		3.4851411e-04	0.000412971	0.000503865	0.000639426	0.000858066	0.00125444	0.00212566	0.00490505	0.030111	0.0901993	0.0120847	0.0173406	0.251454	0.0601326	0.0121987	0.00686978	0.00646524	0.00992757	0.0327198	5	0.0345194	0.00990213	0.00542769	0.00404636	0.00375366	0.00431767	0.00742512	0.0561595	0.541414	1.14291	0.29758	0.168404	0.12317	0.100291	0.0861006	0.0762089	0.0691446	0.0651128	0.0668241	0.0845391	0.160918	0.496493	1.02078	0.595586	0.345985	0.241465	0.188571	0.157298
		3.2540209e-04	0.000380565	0.000456268	0.000565082	0.000731556	0.00100988	0.00154307	0.00283326	0.00792448	0.138199	0.0314891	0.0121569	0.0296031	5	0.0302249	0.0098351	0.0066312	0.00717622	0.0130973	0.0656075	0.396386	0.021868	0.00815417	0.00496396	0.00394429	0.00385283	0.00469294	0.0131184	0.084913	1.12864	0.744461	0.255879	0.157739	0.119269	0.09864	0.0853976	0.0760079	0.0693476	0.0659036	0.0689129	0.09023	0.178525	0.542885	0.96697	0.567013	0.339774	0.24067	0.189286
		3.0550623e-04	0.000353299	0.000417399	0.000506782	0.000637928	0.000844219	0.0012032	0.00193587	0.00392818	0.014485	5	0.0192105	0.0143824	0.0648003	0.264371	0.0194868	0.00853065	0.00668198	0.00827455	0.0183347	0.18185	0.106644	0.0157177	0.00701996	0.00464657	0.00390032	0.00399467	0.00515251	0.0210875	0.132255	1.90943	0.547709	0.228891	0.15012	0.116426	0.0974858	0.0849861	0.0760138	0.0697179	0.0668237	0.0710163	0.0954262	0.192771	0.567519	0.918836	0.550518	0.337854	0.241791
		2.8819988e-04	0.000330045	0.000385076	0.000459889	0.000565994	0.000725154	0.000983213	0.00145279	0.00248403	0.0057232	0.032476	0.155129	0.0154884	0.0196025	0.232127	0.0770684	0.0144549	0.00781782	0.00698097	0.0098862	0.0275331	1.26682	0.0517883	0.0122626	0.00625181	0.00443083	0.00390093	0.00417348	0.00570499	0.0300794	0.209193	2.01606	0.440382	0.21083	0.144729	0.114459	0.0967852	0.0848636	0.0762345	0.0702566	0.067841	0.0729961	0.099626	0.201816	0.569495	0.879378	0.544363	0.340129
		2.7300891e-04	0.000309982	0.000357785	0.000421384	0.000509087	0.000635732	0.000830262	0.00115628	0.00177993	0.00327149	0.00889517	0.110673	0.0502193	0.0150048	0.0308606	5	0.0393128	0.0117452	0.00747925	0.00752007	0.012216	0.0452323	3.54906	0.0321278	0.0101343	0.00571674	0.00428782	0.00393553	0.00438292	0.00636288	0.0412821	0.329183	1.57974	0.377095	0.198661	0.141071	0.113254	0.0965168	0.085036	0.0766809	0.0709646	0.0689215	0.0747181	0.102395	0.204447	0.550626	0.847083	0.54771
		2.5956805e-04	0.000292499	0.000334443	0.000389223	0.000462996	0.000566261	0.000718252	0.000957739	0.00137388	0.00221578	0.00444158	0.0151037	1.73974	0.029117	0.0166949	0.058122	0.596026	0.0254597	0.010177	0.00740411	0.0083121	0.0155884	0.0843582	0.331334	0.0228331	0.00873962	0.00533771	0.00419766	0.00399503	0.00461512	0.00715434	0.0551859	0.50034	1.20388	0.338225	0.190696	0.138846	0.112747	0.0966774	0.0855167	0.0773676	0.0718455	0.0700382	0.0760802	0.103464	0.200382	0.513959	0.817368
		2.4759139e-04	0.000277128	0.000314256	0.00036197	0.000424941	0.000510824	0.000632943	0.000816355	0.00111335	0.00165019	0.00280691	0.00625132	0.0292211	0.605268	0.0221373	0.0208321	0.145879	0.136258	0.0188588	0.00924792	0.00753162	0.00938364	0.0205145	0.193255	0.124511	0.017705	0.00778676	0.0050672	0.00414585	0.00407088	0.00486005	0.00819277	0.071566	0.707931	0.97341	0.314496	0.185986	0.137886	0.112917	0.0972801	0.0863274	0.0783142	0.0729094	0.0711802	0.0770382	0.102803	0.190321	0.463182
		2.3685195e-04	0.00026351	0.000296629	0.000338591	0.000393011	0.000465616	0.000565951	0.000710984	0.000933514	0.00130454	0.00200472	0.00362436	0.00918969	0.0703267	0.119706	0.019911	0.0288609	0.722345	0.0642046	0.0152319	0.00871258	0.00782509	0.0107679	0.0277959	0.673455	0.0693378	0.0145921	0.00711797	0.00487433	0.00412115	0.00415458	0.00510536	0.0107589	0.0891543	0.90252	0.841962	0.301283	0.184024	0.138123	0.113774	0.098354	0.0874989	0.0795477	0.0741757	0.0723604	0.0776227	0.100639	0.175779
		2.2716727e-04	0.000251363	0.000281107	0.000318322	0.000365855	0.000428083	0.00051204	0.000629658	0.000802618	0.00107404	0.00154095	0.00246443	0.00477907	0.0142587	0.269263	0.058348	0.0201704	0.044523	5	0.0399032	0.0130654	0.00843722	0.00825793	0.0124945	0.0386692	5	0.0467291	0.0125845	0.00664195	0.0047381	0.00411444	0.00423759	0.00533708	0.0190203	0.105494	1.02473	0.77363	0.296362	0.184615	0.139575	0.115367	0.099947	0.0890735	0.0811045	0.0756775	0.0736207	0.0779424	0.0974177
		2.1838902e-04	0.00024046	0.000267336	0.000300586	0.000342487	0.000396449	0.000467779	0.000565133	0.000703459	0.000910542	0.0012433	0.0018351	0.00306699	0.0064488	0.0237216	5	0.0394967	0.0223567	0.0780382	0.533702	0.0287646	0.0117077	0.00834069	0.00880449	0.0145718	0.05495	2.82039	0.0353376	0.0112441	0.00630309	0.00464386	0.00411819	0.00431154	0.00554198	0.0247848	0.117382	1.04744	0.750119	0.298991	0.187831	0.14235	0.117784	0.10213	0.0911088	0.0830336	0.0774634	0.0750322	0.0781703
		2.1039537e-04	0.00023062	0.000255036	0.000284941	0.000322176	0.000369443	0.00043083	0.000512781	0.000625964	0.00078914	0.001038	0.00144795	0.00220325	0.00386541	0.00892678	0.043421	0.896128	0.0319348	0.0265879	0.163745	0.173614	0.0227483	0.0108367	0.00836756	0.00943294	0.0169597	0.0789773	0.635536	0.0289252	0.0103401	0.00606654	0.00458126	0.0041262	0.00436887	0.00571292	0.0289537	0.122014	0.978929	0.764485	0.309654	0.194033	0.146668	0.121171	0.105006	0.0936833	0.0854005	0.0795994	0.0766913
		2.0308536e-04	0.000221695	0.000243986	0.000271039	0.000304364	0.000346132	0.000399546	0.000469515	0.00056387	0.00069577	0.000888801	0.00118891	0.00169623	0.00266659	0.0049349	0.0127134	0.0917474	0.219767	0.0288983	0.0334329	0.471606	0.0926185	0.0191628	0.0102754	0.00847466	0.0100998	0.0195344	0.112757	0.313723	0.0251382	0.00974493	0.00591057	0.00454323	0.00413381	0.00440379	0.00586373	0.0317089	0.118304	0.840631	0.816708	0.330246	0.203982	0.152911	0.125754	0.108725	0.0969064	0.0882932	0.0821711
		1.9637459e-04	0.000213563	0.000234004	0.000258606	0.000288622	0.000325816	0.000372739	0.000433201	0.000513092	0.000621936	0.000775982	0.00100491	0.00136793	0.00199834	0.0032527	0.00638308	0.0186976	0.249215	0.112629	0.0282101	0.0438944	3.05877	0.0615969	0.016892	0.00991742	0.0086242	0.0107471	0.0220551	0.155158	0.212325	0.0229527	0.00938845	0.00582265	0.00452562	0.00413817	0.00441351	0.00609954	0.0331389	0.107477	0.660102	0.907787	0.364831	0.219082	0.16172	0.13189	0.113514	0.100935	0.091832
		1.9019201e-04	0.000206122	0.000224943	0.000247424	0.000274613	0.00030796	0.000349526	0.000402317	0.000470856	0.00056222	0.000687992	0.000868244	0.00114033	0.00158065	0.00236685	0.00399743	0.00836524	0.0285393	1.22054	0.0765427	0.0289682	0.0593896	5	0.0465017	0.0154025	0.00969323	0.00878084	0.0113036	0.0241609	0.196936	0.17376	0.0219085	0.00923732	0.00579777	0.00452717	0.00413871	0.00439969	0.00805512	0.033504	0.0925023	0.473284	1.01809	0.421333	0.241927	0.174202	0.140158	0.119721	0.106001
		1.8447732e-04	0.000199289	0.000216682	0.000237314	0.000262067	0.000292149	0.000329242	0.000375752	0.000435217	0.000513014	0.000617641	0.000763187	0.000974439	0.00129842	0.00183368	0.0028172	0.00494739	0.0111077	0.0455403	5	0.0603758	0.0306736	0.0814383	1.22839	0.0381715	0.014413	0.00955506	0.00891164	0.0116931	0.0254316	0.219335	0.165211	0.0218494	0.00928773	0.00583841	0.00454999	0.00413768	0.00437011	0.014096	0.033245	0.0767931	0.314164	1.04584	0.51446	0.27752	0.192357	0.151554	0.127921
		1.7917907e-04	0.000192991	0.000209119	0.000228128	0.00025077	0.000278054	0.000311372	0.000352675	0.000404773	0.000471832	0.000560236	0.000680187	0.000848815	0.00109671	0.00148304	0.00213486	0.00336823	0.00616311	0.0149439	0.0768466	1.47857	0.0520565	0.0329113	0.110477	0.515509	0.0333058	0.0137663	0.0094694	0.00898828	0.0118489	0.0255247	0.2069	0.18278	0.0228615	0.0095677	0.00595618	0.00460041	0.00414085	0.00434172	0.0178789	0.0328851	0.0630508	0.199175	0.82795	0.664137	0.336113	0.220084	0.167907
		1.7425307e-04	0.000187169	0.00020217	0.000219748	0.000240544	0.000265414	0.000295517	0.000332454	0.000378489	0.000436901	0.000512591	0.000613138	0.000750783	0.000946328	0.0012375	0.00169863	0.00249337	0.00404292	0.00772316	0.0203736	0.139845	0.489947	0.0474185	0.03521	0.143141	0.330407	0.0305121	0.0133744	0.00941424	0.00899069	0.0117316	0.024334	0.1654	0.246112	0.0253568	0.0101516	0.00617618	0.0046908	0.00415836	0.00434914	0.0210737	0.0329091	0.0527601	0.126049	0.47728	0.832105	0.439173	0.265708
		1.6966117e-04	0.000181769	0.000195763	0.000212071	0.000231246	0.000254017	0.000281359	0.000314599	0.000355583	0.000406932	0.000472473	0.000557967	0.000672404	0.000830452	0.00105735	0.00139954	0.00195029	0.00292	0.00486915	0.00972989	0.0281605	0.284807	0.271547	0.0446274	0.0370125	0.16925	0.268521	0.0291859	0.0131949	0.00937884	0.00891109	0.0113434	0.0220642	0.11625	0.464544	0.0304338	0.0111998	0.00654671	0.00484299	0.00420636	0.00448287	0.0242528	0.0336802	0.0463072	0.084003	0.238045	0.721868	0.61582
		1.6537025e-04	0.000176747	0.000189837	0.000205014	0.000222756	0.00024369	0.000268643	0.000298725	0.000335456	0.000380961	0.000438275	0.000511858	0.000608476	0.000738782	0.000920325	0.00118367	0.00158592	0.00224381	0.00342728	0.00588079	0.0123173	0.0395068	0.703557	0.186919	0.0427199	0.0377693	0.174577	0.264243	0.0291557	0.0132244	0.00936521	0.00875679	0.010731	0.0191539	0.0756671	2.14674	0.0411771	0.0130643	0.00716179	0.00509555	0.00431035	0.00527511	0.0277365	0.0354191	0.0433881	0.0621795	0.124577	0.356243
		1.6135141e-04	0.000172065	0.00018434	0.000198503	0.000214974	0.000234291	0.000257162	0.000284524	0.000317642	0.000358256	0.000408808	0.00047281	0.000555456	0.000664681	0.000813088	0.00102164	0.0013273	0.00180007	0.00258576	0.00402984	0.00711902	0.015663	0.0563803	2.63433	0.144288	0.0411377	0.037131	0.153473	0.3232	0.0306371	0.013506	0.00939139	0.0085511	0.00997501	0.0160957	0.0478048	3.24384	0.0687628	0.0166127	0.00821876	0.0055208	0.00451303	0.0137731	0.0317619	0.0382358	0.0434151	0.0526562	0.077549
		1.5757936e-04	0.00016769	0.000179226	0.000192479	0.000207815	0.000225702	0.000246748	0.00027175	0.000301772	0.000338251	0.000383179	0.00043936	0.000510853	0.000603698	0.00072719	0.000896211	0.00113576	0.00149041	0.00204582	0.00298363	0.00474474	0.00863432	0.0200063	0.0821744	5	0.119058	0.0395651	0.035125	0.116721	0.563932	0.0344904	0.0141576	0.00949825	0.00833284	0.00917153	0.013276	0.0303471	0.268723	0.1842	0.0244903	0.0101909	0.0062691	0.00489391	0.0220497	0.036558	0.0421977	0.0458018	0.0504289
		1.5403182e-04	0.000163591	0.000174458	0.000186889	0.000201207	0.000217823	0.00023726	0.000260202	0.000287549	0.000320503	0.000360702	0.000410417	0.000472869	0.000552742	0.000657049	0.000796659	0.000989112	0.00126416	0.00167543	0.00232744	0.00344586	0.00559197	0.0104892	0.0256772	0.123152	5	0.102275	0.0378626	0.0321588	0.0805557	2.51798	0.0433143	0.0154565	0.00976561	0.00815698	0.00841358	0.0109114	0.0198242	0.0744344	4.00446	0.0485772	0.0144836	0.00770605	0.00562576	0.0299551	0.0424428	0.0474278	0.0501348
		1.5068914e-04	0.000159744	0.00017	0.000181687	0.000195091	0.00021057	0.000228581	0.000249714	0.000274735	0.000304658	0.000340845	0.000385154	0.000440177	0.000509607	0.00059884	0.000716006	0.000873791	0.00109283	0.00140843	0.00188498	0.00264968	0.00398212	0.00659522	0.0127626	0.0331453	0.191937	1.92108	0.0900443	0.036018	0.0288211	0.0535511	2.75694	0.0667384	0.0181029	0.0103562	0.00810282	0.00778327	0.00907264	0.0135528	0.030983	0.246076	0.22595	0.0271508	0.0109599	0.00717927	0.0392593	0.0500353	0.0542752
		1.4753388e-04	0.000156125	0.000165824	0.000176835	0.000189412	0.000203872	0.000220614	0.000240148	0.000263134	0.000290432	0.000323185	0.000362929	0.000411777	0.000472678	0.00054986	0.000649531	0.0007811	0.000959342	0.00120847	0.00157032	0.00212197	0.00301784	0.0046035	0.00778285	0.0155558	0.0431012	0.317154	0.898852	0.0804776	0.0340938	0.0256277	0.0361564	0.240248	0.167681	0.0242804	0.0116546	0.00830609	0.00736094	0.00774711	0.00982123	0.0161996	0.0441248	0.858753	0.110139	0.0213218	0.0115888	0.0525636	0.0608896
		1.4455054e-04	0.000152715	0.000161903	0.000172299	0.000184127	0.000197668	0.000213274	0.000231391	0.000252585	0.000277595	0.000307385	0.000343241	0.000386899	0.000440749	0.000508151	0.000593932	0.000705225	0.000852895	0.00105412	0.00133725	0.00175171	0.00238959	0.00343788	0.00532288	0.00918944	0.0190021	0.0566029	0.575318	0.540528	0.0726021	0.0321747	0.0228788	0.0257226	0.0680978	4.23845	0.0442549	0.014826	0.00907341	0.00726577	0.00690743	0.00762766	0.0100065	0.0168859	0.0465324	0.895096	0.110594	0.049128	0.0789679
		1.4172528e-04	0.000149496	0.000158215	0.000168047	0.000179195	0.000191906	0.000206493	0.000223344	0.000242954	0.000265956	0.000293175	0.00032569	0.000364947	0.000412902	0.000472261	0.000546839	0.000642145	0.000766354	0.00093199	0.00115897	0.00148045	0.00195466	0.00269137	0.00391658	0.00615542	0.0108579	0.0232815	0.0753425	1.22987	0.369691	0.065895	0.0303319	0.0206621	0.0196141	0.0305487	0.172885	0.218198	0.0252622	0.0113827	0.00779562	0.00659476	0.00643565	0.0071305	0.00912439	0.0142983	0.0322798	0.217039	0.465993
		1.3904569e-04	0.000146453	0.00015474	0.000164056	0.000174582	0.000186541	0.000200208	0.000215926	0.000234127	0.00025536	0.00028033	0.000309956	0.000345448	0.000388426	0.000441095	0.000506511	0.000589	0.000694836	0.000833374	0.00101902	0.00127483	0.00163945	0.00218142	0.00303126	0.00446172	0.0071192	0.0128422	0.0286423	0.102168	3.70796	0.272906	0.0600633	0.0286079	0.0189324	0.016019	0.0181813	0.0349739	0.365783	0.114184	0.0204893	0.0101101	0.00714227	0.00607924	0.00585291	0.00624336	0.00740413	0.0100395	0.016976
		1.3650066e-04	0.000143571	0.000151459	0.0001603	0.000170259	0.000181533	0.000194368	0.000209067	0.000226009	0.000245673	0.000268667	0.000295777	0.000328024	0.000366763	0.00041381	0.000471642	0.000543707	0.000634903	0.000752362	0.000906766	0.00111466	0.00140267	0.00181577	0.00243444	0.00341369	0.00508234	0.00823616	0.0152121	0.035437	0.142171	5	0.211725	0.0549313	0.027018	0.0175906	0.0138483	0.0131067	0.0159402	0.0307669	0.232949	0.163509	0.0232745	0.0105978	0.00711444	0.00579356	0.00530541	0.00529163	0.00569709
		1.3408016e-04	0.000140837	0.000148357	0.000156761	0.000166198	0.000176847	0.000188927	0.000202707	0.000218521	0.000236787	0.000258035	0.000282939	0.000312371	0.00034747	0.000389747	0.000441234	0.000504713	0.000584066	0.000684829	0.000815093	0.000987038	0.00121962	0.00154354	0.00201105	0.00271648	0.00384373	0.00578907	0.00953325	0.0180586	0.0441784	0.205171	5	0.17005	0.0503829	0.0255589	0.0165339	0.012482	0.0106969	0.0104801	0.0122902	0.0194452	0.0589831	2.62664	0.0580064	0.0165129	0.00895543	0.00639131	0.00529963
		1.3177514e-04	0.000138241	0.000145418	0.000153419	0.000162378	0.000172455	0.000183847	0.000196793	0.000211591	0.000228608	0.000248305	0.000271266	0.000298239	0.000330191	0.000368389	0.000414515	0.000470842	0.000540487	0.000627815	0.000739072	0.000883423	0.00107473	0.00133466	0.00169858	0.00222707	0.00303061	0.00432722	0.00659461	0.0110441	0.0215027	0.0556367	0.312089	3.57123	0.140102	0.0463333	0.0242185	0.0156771	0.0115733	0.00941352	0.00832899	0.00803072	0.00858075	0.0105599	0.0162139	0.037549	0.271766	0.250613	0.0356754
		1.2957742e-04	0.000135772	0.000142632	0.000150259	0.000158776	0.000168328	0.000179092	0.000191282	0.000205162	0.000221056	0.00023937	0.000260611	0.000285424	0.000314635	0.000349317	0.000390876	0.000441185	0.000502779	0.000579148	0.000675189	0.000797939	0.000957761	0.0011704	0.00146061	0.00186903	0.00246585	0.00338033	0.00487095	0.00751427	0.0128111	0.0257084	0.0710076	0.514039	1.42198	0.117711	0.0427154	0.0229817	0.0149572	0.0109287	0.00865671	0.00729962	0.00649038	0.00605968	0.00593891	0.00612755	0.00669306	0.00780038	0.00978893
		1.2747957e-04	0.00013342	0.000139985	0.000147266	0.000155375	0.000164445	0.000174633	0.000186133	0.000199181	0.000214063	0.000231137	0.000250848	0.000273753	0.000300566	0.000332197	0.000369832	0.000415033	0.00046988	0.000537199	0.000620887	0.000726434	0.000861751	0.00103854	0.00127466	0.00159834	0.00205623	0.00272959	0.00376962	0.00548292	0.00856671	0.0148885	0.0309022	0.0922264	0.964069	0.769545	0.100452	0.0394736	0.0218344	0.0143306	0.0104389	0.00816495	0.00672999	0.0057778	0.0051261	0.00467319	0.0043578	0.00413995	0.00399108
		1.2547481e-04	0.000131178	0.000137467	0.000144427	0.000152159	0.000160783	0.000170443	0.000181313	0.000193603	0.000207571	0.00022353	0.000241872	0.000263086	0.000287785	0.000316752	0.000350995	0.000391823	0.000440964	0.000500729	0.000574259	0.000665904	0.000781806	0.000930847	0.00112622	0.00138815	0.0017488	0.00226169	0.00302081	0.0042031	0.00617265	0.00977492	0.0173467	0.0374025	0.122586	2.30454	0.486436	0.0868223	0.0365604	0.0207649	0.0137683	0.0100419	0.00781456	0.00637384	0.00538681	0.00468015	0.00415591	0.00375515	0.00344088
		1.2355701e-04	0.000129039	0.00013507	0.000141731	0.000149112	0.000157325	0.000166499	0.000176791	0.000188391	0.000201527	0.00021648	0.000233595	0.0002533	0.000276129	0.000302758	0.000334046	0.000371104	0.000415377	0.000468776	0.000533861	0.000614123	0.000714405	0.000841571	0.00100558	0.00122129	0.00151157	0.00191305	0.00248706	0.00334238	0.00468615	0.00695155	0.0111675	0.0202777	0.0456692	0.168048	5	0.337525	0.0758464	0.0339352	0.0197638	0.0132516	0.00970194	0.00754321	0.00612607	0.00514154	0.00442691	0.00388988	0.00347518
		1.2172052e-04	0.000126994	0.000132785	0.000139166	0.000146223	0.000154054	0.000162779	0.000172541	0.000183509	0.000195888	0.00020993	0.00022594	0.000244294	0.00026546	0.000290024	0.000318726	0.000352512	0.000392601	0.000440587	0.000498579	0.000569413	0.000656959	0.000766605	0.00090601	0.00108633	0.00132426	0.00164568	0.00209223	0.00273423	0.00369756	0.00522508	0.00783342	0.0127804	0.0238043	0.056384	0.240315	5	0.249163	0.0668618	0.0315632	0.0188237	0.0127687	0.00939808	0.00731793	0.0059372	0.0049697	0.00426299	0.00372992
		1.1996021e-04	0.000125038	0.000130604	0.000136724	0.000143477	0.000150955	0.000159266	0.000168538	0.000178927	0.000190616	0.00020383	0.00021884	0.000235981	0.000255661	0.000278394	0.000304818	0.000335746	0.000372214	0.000415562	0.000467545	0.000530488	0.000607524	0.000702942	0.000822728	0.000975417	0.00117349	0.00143571	0.00179131	0.00228763	0.0030053	0.00409016	0.00582739	0.00883508	0.0146591	0.0280924	0.0705913	0.364927	5	0.192209	0.0594047	0.0294142	0.0179389	0.012312	0.00911804	0.00712056	0.0057821	0.00483792	0.00414527
		1.1827135e-04	0.000123165	0.000128519	0.000134396	0.000140867	0.000148015	0.000155942	0.000164763	0.000174619	0.000185676	0.000198135	0.000212239	0.000228285	0.000246634	0.000267734	0.000292143	0.000320561	0.000353875	0.000393221	0.000440069	0.000496347	0.000564618	0.000648339	0.000752255	0.000883008	0.0010501	0.00126748	0.00155623	0.00194935	0.00250069	0.00330271	0.00452459	0.00650197	0.00997718	0.016862	0.0333706	0.0899549	0.606625	2.12732	0.153222	0.0531412	0.0274624	0.017105	0.0118768	0.00885451	0.00694079	0.00564726	0.00472933
		1.1664961e-04	0.00012137	0.000126525	0.000132174	0.00013838	0.000145223	0.000152792	0.000161196	0.000170561	0.000181037	0.000192807	0.000206087	0.000221142	0.000238292	0.000257932	0.000280549	0.000306751	0.000337302	0.000373171	0.000415601	0.000466202	0.000527093	0.00060109	0.000692007	0.000805087	0.000947694	0.0011304	0.00136878	0.0016865	0.00212083	0.00273302	0.00362924	0.00500602	0.00725955	0.0112853	0.019465	0.0399601	0.117253	1.17109	1.00644	0.125282	0.0478253	0.0256853	0.0163182	0.0114603	0.00860315	0.0067726	0.0055251
		1.1509099e-04	0.000119648	0.000124616	0.00013005	0.00013601	0.000142567	0.000149804	0.000157821	0.000166732	0.000176674	0.000187812	0.00020034	0.000214495	0.000230562	0.000248891	0.000269908	0.000294145	0.000322262	0.000355093	0.000393694	0.000439424	0.000494047	0.000559883	0.000640029	0.000738683	0.000861637	0.00101705	0.00121666	0.00147788	0.00182725	0.00230687	0.00298647	0.00398809	0.00554056	0.00811301	0.0127912	0.0225675	0.0483243	0.157406	3.02417	0.589237	0.104527	0.043272	0.0240637	0.0155754	0.0110605	0.00836133	0.00661246
		1.1359182e-04	0.000117994	0.000122787	0.000128019	0.000133747	0.000140037	0.000146965	0.000154622	0.000163114	0.000172564	0.000183121	0.000194961	0.000208297	0.000223382	0.000240528	0.000260111	0.000282597	0.00030856	0.000338721	0.000373985	0.000415504	0.000464762	0.000523688	0.000594822	0.000681563	0.000788531	0.000922116	0.00109134	0.00130927	0.00159532	0.00197929	0.00250875	0.00326315	0.004383	0.00613541	0.00907804	0.0145353	0.0263025	0.059149	0.219796	5	0.388789	0.0886545	0.0393403	0.0225806	0.0148738	0.0106763	0.00812751
		1.1214870e-04	0.000116405	0.000121032	0.000126074	0.000131585	0.000137625	0.000144265	0.000151587	0.000159689	0.000168684	0.000178706	0.000189916	0.000202503	0.000216697	0.000232772	0.000251065	0.000271983	0.000296032	0.000323835	0.000356173	0.000394031	0.000438665	0.00049169	0.000555213	0.000632017	0.000725827	0.000841721	0.000986745	0.00117089	0.00140865	0.00172171	0.00214353	0.0027279	0.00356545	0.00481832	0.00679916	0.0101738	0.0165686	0.0308504	0.0734849	0.324146	5	0.276881	0.0762241	0.0359206	0.0212215	0.0142109	0.0103068
		1.1075850e-04	0.000114877	0.000119346	0.00012421	0.000129517	0.000135322	0.000141693	0.000148703	0.000156443	0.000165017	0.000174546	0.000185175	0.000197077	0.000210457	0.000225562	0.000242689	0.0002622	0.000284538	0.000310249	0.000340008	0.000374664	0.000415285	0.000463238	0.000520281	0.000588715	0.00067158	0.00077296	0.000898432	0.00105576	0.001256	0.00151525	0.00185771	0.00232099	0.00296595	0.00389618	0.00529914	0.00754211	0.011424	0.0189569	0.0364604	0.0930056	0.517854	5	0.207889	0.066293	0.0329266	0.0199734	0.0135845
		1.0941830e-04	0.000113406	0.000117727	0.000122422	0.000127536	0.000133122	0.00013924	0.000145959	0.000153363	0.000161545	0.000170617	0.000180712	0.000191985	0.000204621	0.000218842	0.000234913	0.000253156	0.000273961	0.000297807	0.000325283	0.000357122	0.000394241	0.000437802	0.000489288	0.000550615	0.000624287	0.000713628	0.000823109	0.000958856	0.00112942	0.00134702	0.00162956	0.00200406	0.0025128	0.00322477	0.00425853	0.00583147	0.00837664	0.012858	0.0217861	0.0434853	0.120507	0.939615	1.72601	0.162248	0.0582235	0.0302899	0.0188253
		1.0812541e-04	0.000111989	0.00011617	0.000120706	0.000125639	0.000131018	0.000136898	0.000143346	0.000150435	0.000158253	0.000166903	0.000176504	0.000187198	0.000199153	0.000212567	0.000227678	0.000244774	0.0002642	0.000286377	0.000311822	0.000341171	0.000375217	0.000414953	0.000461639	0.000516883	0.000582769	0.000662026	0.000758282	0.000876431	0.0010232	0.001208	0.00144435	0.00175215	0.00216159	0.00272026	0.00350647	0.00465625	0.00642241	0.00931774	0.0145126	0.0251698	0.0524362	0.160941	2.15072	0.861877	0.130421	0.0515705	0.0279554
		1.0687732e-04	0.000110623	0.000114671	0.000119056	0.000123818	0.000129003	0.000134661	0.000140853	0.000147649	0.000155129	0.000163386	0.00017253	0.00018269	0.000194018	0.000206694	0.000220931	0.000236985	0.000255165	0.000275844	0.000299474	0.000326613	0.000357948	0.000394335	0.000436848	0.000486851	0.00054609	0.000616827	0.000702035	0.000805671	0.00093309	0.00109167	0.0012918	0.00154841	0.00188362	0.00233123	0.00294484	0.00381352	0.0050937	0.0070804	0.0103837	0.0164345	0.0292602	0.0640764	0.223767	5	0.518283	0.107301	0.0460161
		1.0567170e-04	0.000109305	0.000113227	0.00011747	0.000122071	0.000127072	0.000132521	0.000138474	0.000144995	0.000152159	0.000160051	0.000168771	0.000178438	0.000189189	0.000201187	0.000214625	0.000229732	0.000246783	0.000266111	0.000288114	0.000313282	0.000342215	0.000375652	0.000414519	0.000459976	0.000513499	0.000576979	0.000652875	0.00074442	0.00085593	0.000993265	0.00116452	0.00138113	0.00165964	0.00202466	0.00251401	0.00318821	0.00414873	0.00557597	0.00781551	0.0115971	0.0186834	0.0342658	0.0795861	0.328904	5	0.347216	0.0899506
		1.0450639e-04	0.000108033	0.000111836	0.000115943	0.000120392	0.000125219	0.000130472	0.0001362	0.000142464	0.000149332	0.000156884	0.000165211	0.000174421	0.000184639	0.000196014	0.000208719	0.000222962	0.000238988	0.000257093	0.000277632	0.000301036	0.00032783	0.000358658	0.000394321	0.000435812	0.000484388	0.000541641	0.000609624	0.000691002	0.000789293	0.000909205	0.00105714	0.001242	0.00147637	0.00177858	0.00217602	0.00271112	0.00345228	0.00451536	0.00610908	0.00863987	0.0129857	0.0213367	0.0404778	0.100867	0.524365	5	0.249607
		1.0337936e-04	0.000106805	0.000110493	0.000114473	0.000118777	0.000123441	0.000128508	0.000134025	0.000140048	0.000146639	0.000153873	0.000161834	0.00017062	0.000180345	0.000191146	0.000203178	0.00021663	0.000231722	0.000248718	0.000267934	0.000289753	0.000314635	0.000343146	0.000375978	0.000413991	0.000458259	0.000510135	0.000571342	0.0006441	0.000731303	0.000836775	0.00096565	0.00112494	0.00132439	0.00157791	0.00190579	0.00233857	0.00292389	0.00373922	0.00491722	0.0067001	0.00956813	0.0145843	0.0244962	0.0483121	0.13114	0.951397	2.24332
		1.0228873e-04	0.000105618	0.000109198	0.000113056	0.000117223	0.000121732	0.000126624	0.000131942	0.000137738	0.000144071	0.000151007	0.000158626	0.000167018	0.000176287	0.000186557	0.00019797	0.000210696	0.000224934	0.000240921	0.00025894	0.000279328	0.000302496	0.000328938	0.00035926	0.000394207	0.000434703	0.000481905	0.000537272	0.000602665	0.000680487	0.000773877	0.000886993	0.00102543	0.00119686	0.001412	0.00168618	0.0020419	0.00251327	0.00315384	0.00405155	0.0053587	0.00735745	0.0106181	0.016437	0.0282976	0.0583796	0.176221	2.18755
		1.0123273e-04	0.00010447	0.000107947	0.000111689	0.000115726	0.000120089	0.000124815	0.000129945	0.000135528	0.000141618	0.000148277	0.000155577	0.000163601	0.000172446	0.000182225	0.000193066	0.000205125	0.000218581	0.000233648	0.000250577	0.000269673	0.000291296	0.000315885	0.00034397	0.000376201	0.000413379	0.000456496	0.000506796	0.000565854	0.000635678	0.000718869	0.00081883	0.000940082	0.00108873	0.00127317	0.00150517	0.00180166	0.00218763	0.00270119	0.00340269	0.00439216	0.00584498	0.00809117	0.0118118	0.0185997	0.0329254	0.0716065	0.247478
		1.0020971e-04	0.000103359	0.000106738	0.00011037	0.000114284	0.000118508	0.000123077	0.00012803	0.000133412	0.000139273	0.000145671	0.000152673	0.000160355	0.000168806	0.000178129	0.000188442	0.000199886	0.000212624	0.000226848	0.000242785	0.000260707	0.000280935	0.000303858	0.000329943	0.000359758	0.000394001	0.000433529	0.00047941	0.000532981	0.000595939	0.000670453	0.000759334	0.000866275	0.000996191	0.00115574	0.00135412	0.00160426	0.00192489	0.00234378	0.00290358	0.00367242	0.00476439	0.00638213	0.00891333	0.0131761	0.021145	0.0386346	0.0894511
		9.9218127e-05	0.000102283	0.000105568	0.000109096	0.000112892	0.000116985	0.000121406	0.000126192	0.000131384	0.00013703	0.000143183	0.000149906	0.000157268	0.000165351	0.00017425	0.000184074	0.00019495	0.000207027	0.000220478	0.00023551	0.000252363	0.000271327	0.000292747	0.000317035	0.000344693	0.000376329	0.000412689	0.000454693	0.000503487	0.00056051	0.000627588	0.000707063	0.000801977	0.000916333	0.00105548	0.00122668	0.00144	0.0017097	0.00205647	0.00251123	0.00312181	0.00396528	0.00517213	0.00697731	0.00983849	0.0147448	0.0241677	0.0457866
		9.8256529e-05	0.000101241	0.000104437	0.000107865	0.00011155	0.000115517	0.000119798	0.000124425	0.000129439	0.000134882	0.000140805	0.000147265	0.000154328	0.000162068	0.000170573	0.000179943	0.000190294	0.00020176	0.000214502	0.000228702	0.000244581	0.000262396	0.000282455	0.000305125	0.000330849	0.000360161	0.000393711	0.000432297	0.000476908	0.000528771	0.000589434	0.000660864	0.000745589	0.000846898	0.000969134	0.00111811	0.00130178	0.00153115	0.00182194	0.00219707	0.00269099	0.00335746	0.00428386	0.00561988	0.00763903	0.0108844	0.0165606	0.0277938
		9.7323557e-05	0.000100231	0.000103342	0.000106675	0.000110253	0.000114102	0.000118249	0.000122726	0.000127571	0.000132823	0.000138529	0.000144743	0.000151525	0.000158945	0.000167083	0.00017603	0.000185893	0.000196796	0.000208883	0.000222321	0.000237308	0.000254076	0.0002729	0.000294108	0.000318091	0.000345321	0.000376369	0.00041193	0.000452858	0.00050021	0.000555306	0.000619809	0.000695835	0.000786115	0.000894206	0.00102482	0.00118429	0.00138129	0.00162792	0.00194149	0.00234743	0.00288421	0.00361233	0.00463114	0.00611293	0.00837743	0.0120727	0.0186775
		9.6417932e-05	9.92523e-05	0.000102281	0.000105524	0.000109001	0.000112736	0.000116756	0.000121092	0.000125776	0.000130847	0.000136349	0.000142332	0.000148851	0.00015597	0.000163765	0.000172319	0.000181729	0.00019211	0.000203593	0.000216329	0.000230498	0.000246308	0.000264008	0.00028389	0.000306302	0.000331662	0.000360473	0.000393343	0.000431015	0.000474404	0.00052464	0.00058314	0.000651691	0.000732573	0.000828731	0.000944017	0.00108354	0.00125421	0.00146549	0.00173069	0.00206891	0.00250838	0.00309215	0.00388847	0.00501059	0.00665749	0.00920469	0.0134302
		9.5538453e-05	9.83025e-05	0.000101253	0.000104409	0.00010779	0.000111417	0.000115317	0.000119517	0.00012405	0.00012895	0.00013426	0.000140024	0.000146296	0.000153134	0.000160607	0.000168794	0.000177784	0.00018768	0.000198604	0.000210692	0.000224109	0.000239043	0.000255716	0.000274392	0.000295382	0.000319056	0.000345859	0.000376326	0.000411107	0.000450996	0.000496969	0.000550238	0.000612322	0.000685141	0.000771153	0.000873534	0.000996456	0.00114547	0.0013281	0.0015547	0.00183991	0.00220484	0.00268088	0.00331628	0.00418821	0.00542619	0.00726089	0.0101355
		9.4683988e-05	9.73805e-05	0.000100257	0.00010333	0.000106618	0.000110143	0.000113928	0.000118	0.000122389	0.000127128	0.000132255	0.000137814	0.000143852	0.000150426	0.000157599	0.000165443	0.00017404	0.000183487	0.000193891	0.000205382	0.000218106	0.000232234	0.000247969	0.000265545	0.000285243	0.000307392	0.000332387	0.000360701	0.000392904	0.000429689	0.000471902	0.000520589	0.000577047	0.000642904	0.000720225	0.000811656	0.000920629	0.00105166	0.00121078	0.0014062	0.00164926	0.00195606	0.00234997	0.00286596	0.00355823	0.00451426	0.00588261	0.00793182
		9.3853472e-05	9.64853e-05	9.92899e-05	0.000102283	0.000105484	0.000108911	0.000112587	0.000116537	0.000120789	0.000125375	0.00013033	0.000135695	0.000141514	0.00014784	0.00015473	0.000162253	0.000170484	0.000179511	0.000189435	0.000200371	0.000212455	0.000225842	0.000240715	0.000257287	0.000275807	0.000296573	0.000319935	0.000346312	0.000376208	0.000410228	0.000449113	0.000493765	0.000545301	0.000605111	0.000674941	0.000757011	0.000854171	0.000970129	0.00110978	0.00127968	0.00148878	0.00174954	0.00207967	0.00250509	0.00306483	0.00381989	0.00486972	0.00638531
		9.3045898e-05	9.56156e-05	9.83517e-05	0.000101269	0.000104385	0.000107719	0.000111291	0.000115125	0.000119247	0.000123688	0.00012848	0.000133661	0.000139274	0.000145366	0.000151992	0.000159213	0.000167102	0.000175738	0.000185214	0.000195636	0.000207128	0.000219831	0.000233912	0.000249563	0.000267009	0.000286516	0.000308398	0.000333027	0.00036085	0.0003924	0.000428323	0.000469407	0.000516616	0.000571144	0.000634478	0.000708492	0.000795573	0.000898791	0.00102216	0.00117097	0.00135238	0.00157615	0.00185595	0.00221134	0.00267108	0.00327883	0.0041034	0.00525817
		9.2260319e-05	9.47704e-05	9.74406e-05	0.000100286	0.000103321	0.000106565	0.000110038	0.000113762	0.000117761	0.000122064	0.000126701	0.000131709	0.000137126	0.000142997	0.000149374	0.000156314	0.000163881	0.000172152	0.00018121	0.000191155	0.000202098	0.00021417	0.000227521	0.000242325	0.000258787	0.000277146	0.000297684	0.000320731	0.000346685	0.000376018	0.000409298	0.000447212	0.0004906	0.000540491	0.000598159	0.000665198	0.00074362	0.000835989	0.000945619	0.00107684	0.00123542	0.00142912	0.00166863	0.00196896	0.00235173	0.00284893	0.00350948	0.0044112
		9.1495839e-05	9.39486e-05	9.65557e-05	9.93309e-05	0.00010229	0.000105448	0.000108826	0.000112445	0.000116326	0.000120498	0.000124989	0.000129832	0.000135065	0.000140728	0.000146871	0.000153545	0.000160812	0.00016874	0.000177409	0.000186909	0.000197343	0.00020883	0.000221506	0.000235532	0.000251091	0.0002684	0.000287712	0.000309324	0.000333588	0.000360925	0.000391835	0.000426924	0.000466921	0.000512722	0.000565423	0.000626389	0.000697326	0.000780391	0.000878346	0.000994764	0.00113433	0.00130331	0.00151015	0.00176657	0.00208908	0.0025016	0.00303976	0.00375852
		9.0751609e-05	9.31493e-05	9.56958e-05	9.84041e-05	0.000101289	0.000104366	0.000107654	0.000111171	0.000114941	0.000118988	0.00012334	0.000128027	0.000133085	0.000138552	0.000144473	0.000150898	0.000157883	0.000165491	0.000173796	0.000182881	0.000192841	0.000203785	0.000215838	0.000229145	0.000243874	0.00026022	0.000278412	0.000298717	0.000321449	0.000346983	0.000375763	0.000408321	0.000445299	0.000487476	0.000535802	0.000591452	0.000655881	0.000730917	0.000818879	0.000922736	0.00104635	0.00119479	0.00137485	0.00159578	0.00187039	0.00221688	0.00266176	0.00324481
		9.0026830e-05	9.23715e-05	9.48597e-05	9.75039e-05	0.000100318	0.000103317	0.000106518	0.00010994	0.000113603	0.000117531	0.000121751	0.00012629	0.000131182	0.000136464	0.000142176	0.000148366	0.000155085	0.000162393	0.000170357	0.000179055	0.000188573	0.000199012	0.000210487	0.00022313	0.000237094	0.000252556	0.000269722	0.000288834	0.000310173	0.000334074	0.000360931	0.000391217	0.000425495	0.000464448	0.000508903	0.000559875	0.000618616	0.000686682	0.000766034	0.000859159	0.000969257	0.00110049	0.00125837	0.00145028	0.0016863	0.00198051	0.00235298	0.00283315
		8.9320742e-05	9.16144e-05	9.40466e-05	9.66292e-05	9.93754e-05	0.000102299	0.000105418	0.000108748	0.000112309	0.000116125	0.000120218	0.000124617	0.000129353	0.000134458	0.000139974	0.000145941	0.00015241	0.000159436	0.000167081	0.000175416	0.000184522	0.000194492	0.00020543	0.000217458	0.000230715	0.000245362	0.000261587	0.000279607	0.000299676	0.000322093	0.00034721	0.000375448	0.000407303	0.000443377	0.000484393	0.000531232	0.000584975	0.000646958	0.000718847	0.000802741	0.000901316	0.00101802	0.00115735	0.00132528	0.00152985	0.00178208	0.00209743	0.0024981
		8.8632626e-05	9.08772e-05	9.32555e-05	9.57789e-05	9.84599e-05	0.000101312	0.000104351	0.000107593	0.000111058	0.000114766	0.000118739	0.000123005	0.000127591	0.00013253	0.000137859	0.000143617	0.000149851	0.000156611	0.000163956	0.000171952	0.000180673	0.000190204	0.000200643	0.0002121	0.000224703	0.000238599	0.000253958	0.000270976	0.000289884	0.000310949	0.000334488	0.000360873	0.000390548	0.000424041	0.000461988	0.00050516	0.000554492	0.000611138	0.000676523	0.00075243	0.000841111	0.000945441	0.00106914	0.00121707	0.00139571	0.00161383	0.00188349	0.0022217
		8.7961800e-05	9.0159e-05	9.24855e-05	9.4952e-05	9.75704e-05	0.000100354	0.000103317	0.000106475	0.000109847	0.000113452	0.000117311	0.00012145	0.000125895	0.000130676	0.000135828	0.000141388	0.000147399	0.000153909	0.000160973	0.00016865	0.000177011	0.000186133	0.000196107	0.000207033	0.00021903	0.000232231	0.000246792	0.000262889	0.000280733	0.000300563	0.000322665	0.000347371	0.000375076	0.000406248	0.000441449	0.000481352	0.000526775	0.000578716	0.000638403	0.000707358	0.000787492	0.000881218	0.000991631	0.00112274	0.00127982	0.00146989	0.00170253	0.00199095
		8.7307618e-05	8.94592e-05	9.17357e-05	9.41475e-05	9.67058e-05	9.94232e-05	0.000102313	0.000105392	0.000108675	0.000112181	0.000115932	0.000119949	0.000124259	0.000128891	0.000133875	0.000139248	0.000145049	0.000151324	0.000158122	0.0001655	0.000173523	0.000182263	0.000191802	0.000202235	0.000213669	0.000226226	0.000240049	0.000255299	0.000272165	0.000290865	0.000311655	0.000334835	0.000360755	0.000389833	0.000422566	0.000459546	0.00050149	0.000549266	0.000603937	0.000666811	0.000739517	0.000824097	0.000923146	0.00103999	0.00117897	0.00134578	0.00154807	0.00179629
		8.6669465e-05	8.8777e-05	9.10055e-05	9.33646e-05	9.58651e-05	9.8519e-05	0.000101339	0.000104341	0.000107539	0.000110951	0.000114598	0.0001185	0.000122682	0.000127171	0.000131997	0.000137192	0.000142795	0.000148847	0.000155395	0.000162492	0.000170198	0.000178579	0.000187713	0.000197685	0.000208595	0.000220556	0.000233695	0.000248162	0.000264129	0.000281792	0.000301383	0.00032317	0.000347469	0.000374652	0.00040516	0.000439517	0.000478353	0.000522427	0.000572663	0.000630191	0.000696408	0.000773053	0.000862316	0.000966983	0.00109064	0.00123796	0.00141514	0.00163051
		8.6046758e-05	8.81119e-05	9.02939e-05	9.26023e-05	9.50472e-05	9.76401e-05	0.000100393	0.000103321	0.000106438	0.00010976	0.000113308	0.0001171	0.00012116	0.000125514	0.000130189	0.000135216	0.000140631	0.000146472	0.000152785	0.000159617	0.000167024	0.00017507	0.000183824	0.000193366	0.000203788	0.000215193	0.0002277	0.000241443	0.000256579	0.000273289	0.00029178	0.000312295	0.000335118	0.000360581	0.000389077	0.000421072	0.000457121	0.000497892	0.00054419	0.000596997	0.000657517	0.00072724	0.000808027	0.000902224	0.00101283	0.0011437	0.0012999	0.00148814
		8.5438942e-05	8.74631e-05	8.96004e-05	9.18599e-05	9.42513e-05	9.67856e-05	9.94745e-05	0.000102331	0.00010537	0.000108607	0.000112059	0.000115747	0.000119691	0.000123915	0.000128447	0.000133314	0.000138551	0.000144194	0.000150283	0.000156866	0.000163993	0.000171723	0.000180121	0.000189261	0.000199228	0.000210116	0.000222034	0.000235107	0.000249476	0.000265307	0.000282787	0.000302137	0.000323611	0.000347509	0.000374181	0.000404042	0.000437585	0.000475397	0.000518185	0.000566805	0.000622301	0.000685955	0.000759358	0.000844501	0.000943901	0.00106078	0.0011993	0.00136494
		8.4845489e-05	8.68301e-05	8.89242e-05	9.11366e-05	9.34765e-05	9.59544e-05	9.85814e-05	0.00010137	0.000104334	0.000107489	0.000110851	0.000114438	0.000118271	0.000122372	0.000126767	0.000131483	0.000136551	0.000142006	0.000147885	0.000154232	0.000161095	0.000168528	0.000176592	0.000185356	0.000194896	0.000205302	0.000216673	0.000229123	0.000242783	0.000257802	0.000274351	0.000292631	0.000312871	0.000335341	0.000360354	0.000388283	0.000419563	0.000454716	0.000494364	0.000539256	0.000590301	0.00064861	0.000715549	0.000792818	0.000882546	0.000987436	0.00111095	0.0012576
		8.4265896e-05	8.62122e-05	8.82647e-05	9.04316e-05	9.27219e-05	9.51455e-05	9.77131e-05	0.000100437	0.000103329	0.000106405	0.00010968	0.000113171	0.000116898	0.000120883	0.000125148	0.000129719	0.000134627	0.000139903	0.000145583	0.000151707	0.000158321	0.000165475	0.000173225	0.000181635	0.000190778	0.000200733	0.000211595	0.000223466	0.000236467	0.000250734	0.000266425	0.00028372	0.000302828	0.000323991	0.000347493	0.000373666	0.000402898	0.000435654	0.000472483	0.000514043	0.000561131	0.00061471	0.000675963	0.000746347	0.000827677	0.000922235	0.00103292	0.00116347
		8.3699684e-05	8.56091e-05	8.76213e-05	8.97444e-05	9.19869e-05	9.43581e-05	9.68685e-05	9.95293e-05	0.000102353	0.000105353	0.000108545	0.000111945	0.000115571	0.000119443	0.000123584	0.000128019	0.000132774	0.000137881	0.000143372	0.000149286	0.000155665	0.000162555	0.00017001	0.000178089	0.000186857	0.000196392	0.000206777	0.000218109	0.000230499	0.00024407	0.000258967	0.000275354	0.00029342	0.000313386	0.000335507	0.000360079	0.000387454	0.000418042	0.000452331	0.000490904	0.000534458	0.000583836	0.000640065	0.0007044	0.000778398	0.000863999	0.000963648	0.00108046
		8.3146398e-05	8.502e-05	8.69934e-05	8.90742e-05	9.12705e-05	9.35914e-05	9.60467e-05	9.86473e-05	0.000101405	0.000104333	0.000107445	0.000110757	0.000114286	0.000118052	0.000122075	0.000126379	0.000130989	0.000135935	0.000141247	0.000146962	0.000153118	0.00015976	0.000166937	0.000174704	0.000183122	0.000192262	0.000202202	0.000213032	0.000224852	0.000237777	0.000251938	0.000267486	0.000284593	0.000303459	0.000324314	0.000347426	0.000373109	0.000401731	0.000433727	0.000469611	0.000509999	0.000555631	0.000607401	0.000666399	0.000733965	0.000811757	0.000901852	0.00100687
		8.2605603e-05	8.44447e-05	8.63805e-05	8.84204e-05	9.05722e-05	9.28445e-05	9.52468e-05	9.77893e-05	0.000100483	0.000103341	0.000106377	0.000109605	0.000113042	0.000116705	0.000120616	0.000124795	0.000129268	0.000134061	0.000139203	0.000144729	0.000150675	0.000157083	0.000163997	0.00017147	0.000179559	0.000188329	0.000197853	0.000208213	0.000219502	0.000231826	0.000245305	0.000260076	0.000276298	0.000294151	0.000313844	0.000335619	0.000359759	0.000386593	0.00041651	0.000449968	0.000487511	0.00052979	0.000577588	0.000631856	0.000693752	0.000764703	0.000846482	0.000941309
		8.2076882e-05	8.38825e-05	8.5782e-05	8.77824e-05	8.98912e-05	9.21167e-05	9.44679e-05	9.69546e-05	9.95877e-05	0.000102379	0.000105341	0.000108488	0.000111837	0.000115403	0.000119206	0.000123266	0.000127608	0.000132255	0.000137236	0.000142583	0.00014833	0.000154515	0.000161182	0.000168378	0.000176158	0.00018458	0.000193714	0.000203634	0.000214428	0.000226192	0.000239037	0.000253088	0.000268491	0.000285409	0.000304033	0.000324582	0.00034731	0.000372515	0.000400543	0.000431804	0.000466781	0.000506049	0.000550297	0.000600356	0.000657234	0.000722163	0.000796666	0.000882635
		8.1559840e-05	8.3333e-05	8.51974e-05	8.71597e-05	8.9227e-05	9.14073e-05	9.37092e-05	9.61422e-05	9.87165e-05	0.000101443	0.000104335	0.000107405	0.000110669	0.000114141	0.000117842	0.000121789	0.000126005	0.000130514	0.000135342	0.000140519	0.000146077	0.000152052	0.000158485	0.00016542	0.000172907	0.000181003	0.000189771	0.00019928	0.00020961	0.000220851	0.000233106	0.000246489	0.000261132	0.000277187	0.000294825	0.000314246	0.000335681	0.000359396	0.000385704	0.000414971	0.000447627	0.000484182	0.000525245	0.000571545	0.000623963	0.000683569	0.000751676	0.000829906
		8.1054098e-05	8.27959e-05	8.46263e-05	8.65516e-05	8.85789e-05	9.07156e-05	9.297e-05	9.53512e-05	9.78689e-05	0.000100534	0.000103358	0.000106354	0.000109536	0.00011292	0.000116521	0.00012036	0.000124457	0.000128834	0.000133516	0.000138531	0.00014391	0.000149686	0.000155898	0.000162586	0.000169799	0.000177587	0.00018601	0.000195133	0.00020503	0.000215783	0.000227487	0.000240248	0.000254187	0.000269441	0.000286169	0.000304552	0.000324798	0.000347149	0.000371886	0.000399338	0.000429888	0.000463992	0.000502188	0.000545119	0.000593558	0.000648439	0.000710899	0.000782336
		8.0559294e-05	8.22707e-05	8.40682e-05	8.59578e-05	8.79463e-05	9.00409e-05	9.22495e-05	9.45807e-05	9.7044e-05	9.96496e-05	0.000102409	0.000105334	0.000108437	0.000111735	0.000115243	0.000118979	0.000122961	0.000127212	0.000131755	0.000136617	0.000141826	0.000147413	0.000153415	0.00015987	0.000166823	0.000174321	0.000182421	0.000191181	0.000200671	0.000210968	0.000222158	0.000234339	0.000247623	0.000262136	0.000278021	0.000295445	0.000314597	0.000335695	0.000358994	0.000384789	0.000413425	0.000445308	0.000480916	0.000520818	0.000565695	0.000616364	0.000673817	0.000739264
		8.0075082e-05	8.17571e-05	8.35226e-05	8.53777e-05	8.73287e-05	8.93826e-05	9.1547e-05	9.38301e-05	9.62409e-05	9.87892e-05	0.000101486	0.000104342	0.000107371	0.000110587	0.000114005	0.000117641	0.000121515	0.000125646	0.000130057	0.000134772	0.000139819	0.000145227	0.00015103	0.000157265	0.000163972	0.000171197	0.000178991	0.000187411	0.000196519	0.000206388	0.000217098	0.000228738	0.000241412	0.000255235	0.00027034	0.000286877	0.000305019	0.000324965	0.000346945	0.000371225	0.000398116	0.000427979	0.000461244	0.000498414	0.000540091	0.000586994	0.00063999	0.000700133
		7.9601132e-05	8.12546e-05	8.29892e-05	8.48109e-05	8.67256e-05	8.87402e-05	9.08619e-05	9.30985e-05	9.54587e-05	9.79519e-05	0.000100588	0.000103379	0.000106336	0.000109473	0.000112804	0.000116346	0.000120116	0.000124132	0.000128417	0.000132992	0.000137885	0.000143123	0.000148738	0.000154764	0.000161239	0.000168206	0.000175712	0.000183811	0.000192561	0.000202028	0.000212288	0.000223423	0.000235527	0.000248709	0.000263088	0.000278804	0.000296013	0.000314897	0.000335664	0.000358556	0.000383851	0.000411875	0.000443012	0.00047771	0.000516504	0.000560027	0.000609042	0.000664468
		7.9137124e-05	8.07629e-05	8.24676e-05	8.42569e-05	8.61365e-05	8.81131e-05	9.01935e-05	9.23852e-05	9.46967e-05	9.71367e-05	9.97152e-05	0.000102443	0.000105331	0.000108392	0.000111641	0.000115092	0.000118761	0.000122668	0.000126832	0.000131275	0.000136022	0.000141098	0.000146533	0.000152361	0.000158616	0.000165339	0.000172574	0.00018037	0.000188782	0.000197873	0.00020771	0.000218372	0.000229946	0.000242529	0.000256234	0.000271187	0.000287532	0.000305436	0.000325086	0.000346701	0.000370535	0.00039688	0.00042608	0.000458536	0.000494723	0.000535203	0.000580649	0.000631865
		7.8682758e-05	8.02816e-05	8.19573e-05	8.37152e-05	8.5561e-05	8.75007e-05	8.95412e-05	9.16897e-05	9.3954e-05	9.63429e-05	9.88655e-05	0.000101532	0.000104354	0.000107343	0.000110512	0.000113876	0.00011745	0.000121252	0.000125301	0.000129617	0.000134224	0.000139146	0.000144412	0.000150051	0.000156098	0.000162589	0.000169567	0.000177078	0.000185173	0.000193909	0.000203351	0.000213569	0.000224646	0.000236671	0.000249747	0.000263991	0.000279536	0.000296531	0.00031515	0.000335591	0.000358083	0.000382891	0.000410323	0.000440739	0.000474564	0.000512297	0.000554532	0.000601979
		7.8237741e-05	7.98105e-05	8.14581e-05	8.31856e-05	8.49984e-05	8.69026e-05	8.89045e-05	9.10111e-05	9.323e-05	9.55695e-05	9.80383e-05	0.000100646	0.000103404	0.000106323	0.000109416	0.000112696	0.000116179	0.000119881	0.00012382	0.000128016	0.000132489	0.000137265	0.000142368	0.000147829	0.000153678	0.00015995	0.000166686	0.000173927	0.000181722	0.000190125	0.000199194	0.000208996	0.000219607	0.00023111	0.000243601	0.000257185	0.000271985	0.000288139	0.000305805	0.000325162	0.00034642	0.000369817	0.000395632	0.000424189	0.000455867	0.000491111	0.00053045	0.00057451
		7.7801795e-05	7.93493e-05	8.09695e-05	8.26675e-05	8.44485e-05	8.63182e-05	8.82828e-05	9.0349e-05	9.2524e-05	9.48158e-05	9.72328e-05	9.97844e-05	0.000102481	0.000105333	0.000108352	0.000111553	0.000114948	0.000118554	0.000122387	0.000126467	0.000130814	0.000135449	0.000140399	0.000145689	0.000151351	0.000157416	0.000163922	0.000170908	0.00017842	0.000186508	0.000195227	0.000204639	0.000214813	0.000225828	0.00023777	0.000250739	0.000264847	0.00028022	0.000297002	0.000315358	0.000335478	0.000357578	0.000381911	0.000408768	0.00043849	0.000471475	0.000508193	0.0005492
		7.7374653e-05	7.88975e-05	8.04913e-05	8.21607e-05	8.39108e-05	8.57472e-05	8.76757e-05	8.97027e-05	9.18354e-05	9.40811e-05	9.64481e-05	9.89453e-05	0.000101582	0.00010437	0.000107319	0.000110443	0.000113754	0.000117268	0.000121001	0.00012497	0.000129195	0.000133697	0.0001385	0.000143629	0.000149112	0.00015498	0.000161268	0.000168013	0.000175258	0.000183049	0.000191438	0.000200482	0.000210246	0.000220803	0.000232233	0.000244628	0.00025809	0.000272736	0.000288699	0.000306128	0.000325197	0.000346103	0.000369074	0.000394374	0.000422309	0.000453237	0.000487577	0.000525824
		7.6956058e-05	7.8455e-05	8.00231e-05	8.16648e-05	8.3385e-05	8.5189e-05	8.70825e-05	8.90718e-05	9.11634e-05	9.33647e-05	9.56835e-05	9.81283e-05	0.000100708	0.000103434	0.000106315	0.000109365	0.000112596	0.000116021	0.000119658	0.000123521	0.00012763	0.000132005	0.000136668	0.000141643	0.000146956	0.000152637	0.000158719	0.000165236	0.000172227	0.000179738	0.000187815	0.000196513	0.000205892	0.000216019	0.000226969	0.000238827	0.000251687	0.000265656	0.000280857	0.000297427	0.000315523	0.000335327	0.000357044	0.000380914	0.000407214	0.000436264	0.000468441	0.000504187
		7.6545764e-05	7.80215e-05	7.95646e-05	8.11794e-05	8.28706e-05	8.46432e-05	8.65029e-05	8.84556e-05	9.05076e-05	9.26659e-05	9.49381e-05	9.73323e-05	9.98574e-05	0.000102523	0.000105339	0.000108318	0.000111471	0.000114813	0.000118356	0.000122119	0.000126117	0.00013037	0.0001349	0.000139728	0.00014488	0.000150383	0.000156268	0.000162568	0.00016932	0.000176566	0.000184349	0.000192721	0.000201738	0.000211461	0.00022196	0.000233315	0.000245612	0.00025895	0.000273441	0.000289213	0.000306408	0.000325192	0.000345753	0.000368308	0.000393107	0.00042044	0.000450644	0.000484116
		7.6143535e-05	7.75968e-05	7.91156e-05	8.07042e-05	8.23672e-05	8.41095e-05	8.59364e-05	8.78536e-05	8.98673e-05	9.19841e-05	9.42113e-05	9.65568e-05	9.90288e-05	0.000101637	0.000104391	0.000107301	0.00011038	0.00011364	0.000117095	0.00012076	0.000124653	0.00012879	0.000133191	0.00013788	0.000142878	0.000148212	0.00015391	0.000160005	0.00016653	0.000173525	0.00018103	0.000189094	0.000197769	0.000207112	0.000217189	0.000228072	0.000239842	0.00025259	0.000266421	0.000281449	0.000297808	0.000315647	0.00033514	0.000356482	0.000379902	0.00040566	0.000434061	0.000465461
		7.5749143e-05	7.71804e-05	7.86757e-05	8.02389e-05	8.18746e-05	8.35875e-05	8.53826e-05	8.72655e-05	8.92421e-05	9.13188e-05	9.35025e-05	9.58008e-05	9.82218e-05	0.000100774	0.000103468	0.000106312	0.00010932	0.000112502	0.000115872	0.000119444	0.000123235	0.000127261	0.000131541	0.000136095	0.000140947	0.000146119	0.000151641	0.00015754	0.00016385	0.000170607	0.00017785	0.000185623	0.000193975	0.000202961	0.00021264	0.00022308	0.000234356	0.000246553	0.000259766	0.000274102	0.000289683	0.000306646	0.00032515	0.000345372	0.000367521	0.000391832	0.000418582	0.000448089
		7.5362371e-05	7.67723e-05	7.82447e-05	7.97833e-05	8.13925e-05	8.30768e-05	8.48411e-05	8.66907e-05	8.86313e-05	9.06692e-05	9.28109e-05	9.50637e-05	9.74353e-05	9.99342e-05	0.000102569	0.000105351	0.00010829	0.000111397	0.000114685	0.000118168	0.000121862	0.000125781	0.000129945	0.000134372	0.000139083	0.000144102	0.000149455	0.000155169	0.000161274	0.000167805	0.0001748	0.000182298	0.000190346	0.000198994	0.000208299	0.000218323	0.000229135	0.000240816	0.000253452	0.000267142	0.000281998	0.000298147	0.000315733	0.00033492	0.000355895	0.000378875	0.000404107	0.000431882
		7.4983008e-05	7.63722e-05	7.78223e-05	7.9337e-05	8.09204e-05	8.25769e-05	8.43114e-05	8.61288e-05	8.80347e-05	9.0035e-05	9.21361e-05	9.43449e-05	9.66688e-05	9.91161e-05	0.000101695	0.000104416	0.000107288	0.000110323	0.000113533	0.000116931	0.000120531	0.000124349	0.000128401	0.000132706	0.000137284	0.000142156	0.000147348	0.000152885	0.000158797	0.000165114	0.000171872	0.00017911	0.00018687	0.0001952	0.000204152	0.000213784	0.000224162	0.000235358	0.000247453	0.00026054	0.00027472	0.000290112	0.000306845	0.000325072	0.000344963	0.000366714	0.000390551	0.000416736
		7.4610854e-05	7.59799e-05	7.74083e-05	7.88997e-05	8.04581e-05	8.20877e-05	8.37932e-05	8.55794e-05	8.74516e-05	8.94155e-05	9.14773e-05	9.36436e-05	9.59215e-05	9.83189e-05	0.000100844	0.000103506	0.000106315	0.00010928	0.000112415	0.000115731	0.000119241	0.000122961	0.000126906	0.000131095	0.000135545	0.000140278	0.000145317	0.000150686	0.000156412	0.000162526	0.000169061	0.000176052	0.00018354	0.000191569	0.000200188	0.000209452	0.00021942	0.000230161	0.00024175	0.000254272	0.000267821	0.000282505	0.000298446	0.000315782	0.000334668	0.000355284	0.000377835	0.000402558
		7.4245714e-05	7.55951e-05	7.70024e-05	7.84712e-05	8.00053e-05	8.16088e-05	8.32862e-05	8.5042e-05	8.68816e-05	8.88103e-05	9.0834e-05	9.29592e-05	9.51927e-05	9.75419e-05	0.000100015	0.00010262	0.000105368	0.000108267	0.000111329	0.000114565	0.00011799	0.000121616	0.000125459	0.000129536	0.000133864	0.000138464	0.000143356	0.000148565	0.000154116	0.000160037	0.000166359	0.000173116	0.000180347	0.000188091	0.000196396	0.000205312	0.000214895	0.000225208	0.000236321	0.000248314	0.000261273	0.000275298	0.0002905	0.000307006	0.00032496	0.000344525	0.000365889	0.000389265
		7.3887400e-05	7.52176e-05	7.66045e-05	7.80513e-05	7.95617e-05	8.11399e-05	8.27899e-05	8.45164e-05	8.63243e-05	8.82189e-05	9.02058e-05	9.22912e-05	9.44817e-05	9.67845e-05	9.92071e-05	0.000101758	0.000104446	0.000107281	0.000110273	0.000113434	0.000116776	0.000120312	0.000124058	0.000128027	0.000132239	0.000136711	0.000141464	0.00014652	0.000151903	0.00015764	0.000163761	0.000170296	0.000177282	0.000184758	0.000192765	0.000201352	0.000210572	0.000220483	0.00023115	0.000242645	0.000255052	0.00026846	0.000282973	0.000298708	0.000315795	0.000334386	0.00035465	0.000376783
		7.3535734e-05	7.48474e-05	7.62142e-05	7.76396e-05	7.91271e-05	8.06806e-05	8.23041e-05	8.40021e-05	8.57793e-05	8.76408e-05	8.95921e-05	9.1639e-05	9.3788e-05	9.60458e-05	9.84198e-05	0.000100918	0.000103549	0.000106322	0.000109247	0.000112335	0.000115598	0.000119048	0.000122699	0.000126567	0.000130667	0.000135017	0.000139636	0.000144546	0.00014977	0.000155332	0.00016126	0.000167585	0.000174339	0.00018156	0.000189286	0.000197563	0.00020644	0.000215971	0.000226218	0.000237247	0.000249135	0.000261966	0.000275835	0.00029085	0.000307131	0.000324817	0.000344063	0.000365047
		7.3190542e-05	7.4484e-05	7.58314e-05	7.7236e-05	7.87012e-05	8.02307e-05	8.18285e-05	8.34988e-05	8.52463e-05	8.70757e-05	8.89924e-05	9.10021e-05	9.31108e-05	9.53251e-05	9.76522e-05	0.0001001	0.000102676	0.000105389	0.000108249	0.000111267	0.000114454	0.000117821	0.000121382	0.000125151	0.000129144	0.000133378	0.00013787	0.000142641	0.000147712	0.000153107	0.000158853	0.000164977	0.000171511	0.00017849	0.00018595	0.000193933	0.000202486	0.00021166	0.000221511	0.000232102	0.000243503	0.000255793	0.000269059	0.000283402	0.000298932	0.000315775	0.000334075	0.000353996
		7.2851656e-05	7.41275e-05	7.5456e-05	7.68403e-05	7.82838e-05	7.979e-05	8.13627e-05	8.30062e-05	8.47247e-05	8.65231e-05	8.84063e-05	9.03799e-05	9.24497e-05	9.4622e-05	9.69037e-05	9.9302e-05	0.000101825	0.000104481	0.000107279	0.000110229	0.000113342	0.00011663	0.000120105	0.00012378	0.00012767	0.000131792	0.000136162	0.0001408	0.000145726	0.000150962	0.000156534	0.000162467	0.000168792	0.000175541	0.000182748	0.000190454	0.000198701	0.000207537	0.000217015	0.000227193	0.000238136	0.000249918	0.000262621	0.000276335	0.000291163	0.000307222	0.000324643	0.000343576
		7.2518917e-05	7.37775e-05	7.50876e-05	7.64522e-05	7.78745e-05	7.93581e-05	8.09065e-05	8.25239e-05	8.42144e-05	8.59825e-05	8.78333e-05	8.97719e-05	9.18041e-05	9.39357e-05	9.61736e-05	9.85245e-05	0.000100996	0.000103597	0.000106335	0.00010922	0.000112263	0.000115474	0.000118865	0.00012245	0.000126242	0.000130256	0.00013451	0.00013902	0.000143807	0.000148892	0.000154298	0.00016005	0.000166176	0.000172706	0.000179674	0.000187117	0.000195074	0.000203591	0.000212716	0.000222505	0.000233018	0.000244323	0.000256496	0.000269621	0.000283794	0.000299121	0.000315724	0.000333739
		7.2192169e-05	7.34339e-05	7.47261e-05	7.60715e-05	7.74733e-05	7.89348e-05	8.04596e-05	8.20516e-05	8.37149e-05	8.54538e-05	8.72731e-05	8.91778e-05	9.11734e-05	9.32658e-05	9.54611e-05	9.77662e-05	0.000100188	0.000102735	0.000105416	0.000108238	0.000111213	0.00011435	0.000117661	0.000121159	0.000124857	0.000128769	0.000132911	0.0001373	0.000141954	0.000146894	0.000152141	0.00015772	0.000163657	0.00016998	0.00017672	0.000183913	0.000191596	0.000199811	0.000208603	0.000218025	0.000228133	0.000238989	0.000250665	0.000263238	0.000276797	0.000291441	0.00030728	0.000324441
		7.1871262e-05	7.30967e-05	7.43713e-05	7.5698e-05	7.70798e-05	7.85199e-05	8.00217e-05	8.15891e-05	8.32259e-05	8.49364e-05	8.67251e-05	8.8597e-05	9.05573e-05	9.26115e-05	9.47658e-05	9.70266e-05	9.94009e-05	0.000101896	0.000104521	0.000107283	0.000110192	0.000113258	0.000116493	0.000119907	0.000123514	0.000127328	0.000131363	0.000135635	0.000140162	0.000144964	0.00015006	0.000155474	0.00016123	0.000167356	0.00017388	0.000180836	0.000188259	0.000196187	0.000204665	0.000213741	0.000223466	0.0002339	0.000245108	0.000257163	0.000270147	0.000284151	0.000299277	0.000315642
		7.1556052e-05	7.27655e-05	7.40231e-05	7.53316e-05	7.66938e-05	7.81131e-05	7.95926e-05	8.1136e-05	8.27471e-05	8.443e-05	8.61891e-05	8.80291e-05	8.99551e-05	9.19725e-05	9.4087e-05	9.6305e-05	9.86331e-05	0.000101078	0.000103649	0.000106353	0.000109199	0.000112197	0.000115358	0.000118692	0.000122212	0.000125931	0.000129863	0.000134023	0.000138429	0.000143098	0.00014805	0.000153307	0.000158891	0.000164829	0.000171148	0.000177878	0.000185054	0.000192712	0.000200892	0.000209639	0.000219004	0.000229039	0.000239808	0.000251376	0.00026382	0.000277224	0.000291684	0.000307306
		7.1246399e-05	7.24403e-05	7.36812e-05	7.4972e-05	7.63153e-05	7.77142e-05	7.91719e-05	8.0692e-05	8.22782e-05	8.39343e-05	8.56647e-05	8.74738e-05	8.93666e-05	9.13482e-05	9.34242e-05	9.56007e-05	9.78841e-05	0.000100281	0.0001028	0.000105447	0.000108233	0.000111165	0.000114254	0.000117511	0.000120948	0.000124576	0.00012841	0.000132463	0.000136752	0.000141295	0.000146109	0.000151215	0.000156636	0.000162394	0.000168517	0.000175034	0.000181975	0.000189375	0.000197274	0.000205711	0.000214734	0.000224394	0.000234748	0.000245858	0.000257795	0.000270637	0.000284473	0.0002994
		7.0942170e-05	7.21209e-05	7.33456e-05	7.4619e-05	7.59438e-05	7.7323e-05	7.87596e-05	8.0257e-05	8.18189e-05	8.3449e-05	8.51514e-05	8.69306e-05	8.87911e-05	9.07381e-05	9.27769e-05	9.49132e-05	9.71534e-05	9.95039e-05	0.000101972	0.000104565	0.000107292	0.000110161	0.000113182	0.000116365	0.000119721	0.000123262	0.000127001	0.000130951	0.000135129	0.000139551	0.000144233	0.000149195	0.000154459	0.000160047	0.000165983	0.000172296	0.000179014	0.000186171	0.000193802	0.000201945	0.000210646	0.000219951	0.000229913	0.000240592	0.000252052	0.000264367	0.000277617	0.000291895
		7.0643234e-05	7.18071e-05	7.30161e-05	7.42726e-05	7.55794e-05	7.69393e-05	7.83553e-05	7.98307e-05	8.1369e-05	8.29738e-05	8.46491e-05	8.63991e-05	8.82284e-05	9.01418e-05	9.21444e-05	9.42419e-05	9.64402e-05	9.87457e-05	0.000101165	0.000103706	0.000106376	0.000109184	0.000112139	0.00011525	0.000118529	0.000121986	0.000125634	0.000129486	0.000133557	0.000137862	0.000142418	0.000147244	0.000152358	0.000157783	0.000163541	0.00016966	0.000176166	0.000183091	0.000190468	0.000198333	0.000206728	0.000215697	0.000225291	0.000235562	0.000246574	0.000258392	0.000271093	0.000284762
		7.0349466e-05	7.14989e-05	7.26924e-05	7.39325e-05	7.52217e-05	7.65628e-05	7.79588e-05	7.94128e-05	8.09281e-05	8.25083e-05	8.41572e-05	8.5879e-05	8.7678e-05	8.95588e-05	9.15264e-05	9.35863e-05	9.57441e-05	9.8006e-05	0.000100378	0.000102869	0.000105484	0.000108233	0.000111124	0.000114166	0.000117371	0.000120747	0.000124308	0.000128066	0.000132034	0.000136228	0.000140663	0.000145357	0.000150328	0.000155597	0.000161187	0.00016712	0.000173425	0.000180129	0.000187264	0.000194866	0.000202971	0.000211623	0.000220867	0.000230755	0.000241343	0.000252694	0.00026488	0.000277977
		7.0060744e-05	7.1196e-05	7.23745e-05	7.35986e-05	7.48707e-05	7.61935e-05	7.757e-05	7.90031e-05	8.0496e-05	8.20523e-05	8.36757e-05	8.537e-05	8.71395e-05	8.89887e-05	9.09224e-05	9.29458e-05	9.50644e-05	9.7284e-05	9.96111e-05	0.000102052	0.000104615	0.000107307	0.000110137	0.000113113	0.000116245	0.000119544	0.000123021	0.000126688	0.000130558	0.000134645	0.000138964	0.000143532	0.000148367	0.000153487	0.000158914	0.000164672	0.000170784	0.000177278	0.000184184	0.000191535	0.000199366	0.000207717	0.000216631	0.000226156	0.000236345	0.000247256	0.000258956	0.000271517
		6.9776951e-05	7.08985e-05	7.20623e-05	7.32707e-05	7.45261e-05	7.58311e-05	7.71885e-05	7.86013e-05	8.00725e-05	8.16056e-05	8.3204e-05	8.48717e-05	8.66126e-05	8.84311e-05	9.03319e-05	9.232e-05	9.44005e-05	9.65794e-05	9.88625e-05	0.000101256	0.000103768	0.000106405	0.000109175	0.000112087	0.000115151	0.000118375	0.000121771	0.000125351	0.000129126	0.000133111	0.000137319	0.000141766	0.00014647	0.000151448	0.000156721	0.00016231	0.000168239	0.000174534	0.000181222	0.000188334	0.000195905	0.00020397	0.000212571	0.000221753	0.000231565	0.000242062	0.000253304	0.00026536
		6.9497974e-05	7.0606e-05	7.17555e-05	7.29486e-05	7.41878e-05	7.54754e-05	7.68143e-05	7.82073e-05	7.96574e-05	8.11678e-05	8.2742e-05	8.43838e-05	8.60969e-05	8.78857e-05	8.97545e-05	9.17083e-05	9.37521e-05	9.58913e-05	9.81319e-05	0.00010048	0.000102942	0.000105526	0.000108239	0.00011109	0.000114087	0.000117239	0.000120558	0.000124053	0.000127738	0.000131624	0.000135725	0.000140057	0.000144636	0.000149478	0.000154603	0.000160031	0.000165785	0.000171889	0.00017837	0.000185255	0.000192578	0.000200373	0.000208678	0.000217535	0.00022699	0.000237096	0.000247907	0.000259488
		6.9223704e-05	7.03186e-05	7.14541e-05	7.26323e-05	7.38556e-05	7.51263e-05	7.64472e-05	7.78209e-05	7.92503e-05	8.07387e-05	8.22894e-05	8.3906e-05	8.55921e-05	8.7352e-05	8.91899e-05	9.11104e-05	9.31184e-05	9.52194e-05	9.74187e-05	9.97226e-05	0.000102137	0.00010467	0.000107328	0.000110119	0.000113051	0.000116134	0.000119378	0.000122793	0.00012639	0.000130182	0.000134181	0.000138402	0.00014286	0.000147572	0.000152556	0.000157831	0.000163418	0.00016934	0.000175623	0.000182293	0.00018938	0.000196918	0.000204942	0.000213491	0.000222609	0.000232344	0.000242749	0.000253882
		6.8954034e-05	7.00361e-05	7.11579e-05	7.23216e-05	7.35294e-05	7.47836e-05	7.60868e-05	7.74417e-05	7.88512e-05	8.03181e-05	8.18459e-05	8.3438e-05	8.50979e-05	8.68297e-05	8.86375e-05	9.05257e-05	9.24992e-05	9.4563e-05	9.67224e-05	9.89834e-05	0.000101352	0.000103835	0.00010644	0.000109173	0.000112044	0.00011506	0.000118232	0.000121569	0.000125082	0.000128783	0.000132684	0.000136798	0.000141142	0.000145729	0.000150577	0.000155705	0.000161133	0.000166881	0.000172975	0.00017944	0.000186304	0.000193597	0.000201354	0.000209612	0.00021841	0.000227795	0.000237816	0.000248527
		6.8688861e-05	6.97584e-05	7.08668e-05	7.20163e-05	7.3209e-05	7.44471e-05	7.57332e-05	7.70698e-05	7.84597e-05	7.99058e-05	8.14113e-05	8.29795e-05	8.46139e-05	8.63184e-05	8.8097e-05	8.9954e-05	9.18939e-05	9.39216e-05	9.60425e-05	9.8262e-05	0.000100586	0.000103021	0.000105574	0.000108252	0.000111063	0.000114015	0.000117117	0.000120379	0.000123811	0.000127425	0.000131231	0.000135244	0.000139477	0.000143944	0.000148663	0.000153651	0.000158926	0.000164509	0.000170423	0.000176692	0.000183342	0.000190403	0.000197907	0.000205887	0.000214383	0.000223437	0.000233094	0.000243406
		6.8428087e-05	6.94853e-05	7.05808e-05	7.17164e-05	7.28943e-05	7.41167e-05	7.53861e-05	7.67048e-05	7.80757e-05	7.95015e-05	8.09853e-05	8.25303e-05	8.414e-05	8.58179e-05	8.75681e-05	8.93947e-05	9.1302e-05	9.32949e-05	9.53783e-05	9.75575e-05	9.98385e-05	0.000102227	0.00010473	0.000107354	0.000110108	0.000112997	0.000116033	0.000119223	0.000122577	0.000126106	0.000129822	0.000133737	0.000137864	0.000142217	0.000146811	0.000151664	0.000156793	0.000162218	0.00016796	0.000174043	0.00018049	0.00018733	0.000194592	0.00020231	0.000210519	0.000219258	0.000228571	0.000238506
		6.8171615e-05	6.92169e-05	7.02996e-05	7.14217e-05	7.25852e-05	7.37923e-05	7.50453e-05	7.63466e-05	7.76989e-05	7.9105e-05	8.05676e-05	8.20901e-05	8.36757e-05	8.53279e-05	8.70505e-05	8.88475e-05	9.07233e-05	9.26822e-05	9.47293e-05	9.68696e-05	9.91088e-05	0.000101453	0.000103907	0.00010648	0.000109177	0.000112007	0.000114978	0.000118098	0.000121377	0.000124826	0.000128455	0.000132275	0.0001363	0.000140543	0.000145018	0.000149742	0.000154732	0.000160006	0.000165584	0.000171488	0.000177741	0.00018437	0.000191403	0.000198871	0.000206807	0.000215248	0.000224236	0.000233814
		6.7919352e-05	6.89529e-05	7.00232e-05	7.1132e-05	7.22815e-05	7.34736e-05	7.47107e-05	7.59951e-05	7.73293e-05	7.8716e-05	8.01582e-05	8.16587e-05	8.32208e-05	8.48479e-05	8.65437e-05	8.83121e-05	9.01572e-05	9.20833e-05	9.40951e-05	9.61977e-05	9.83963e-05	0.000100697	0.000103105	0.000105627	0.000108271	0.000111043	0.000113951	0.000117004	0.000120211	0.000123582	0.000127127	0.000130856	0.000134784	0.000138921	0.000143282	0.000147883	0.000152739	0.000157868	0.000163289	0.000169022	0.000175091	0.000181519	0.000188334	0.000195564	0.00020324	0.000211399	0.000220078	0.000229318
		6.7671208e-05	6.86933e-05	6.97514e-05	7.08473e-05	7.1983e-05	7.31606e-05	7.43821e-05	7.565e-05	7.69666e-05	7.83345e-05	7.97566e-05	8.12357e-05	8.2775e-05	8.43778e-05	8.60476e-05	8.77881e-05	8.96033e-05	9.14975e-05	9.34752e-05	9.55412e-05	9.77006e-05	9.99589e-05	0.000102322	0.000104796	0.000107387	0.000110103	0.000112951	0.00011594	0.000119077	0.000122373	0.000125837	0.000129479	0.000133312	0.000137348	0.0001416	0.000146082	0.00015081	0.0001558	0.000161071	0.000166642	0.000172534	0.000178771	0.000185377	0.000192381	0.000199811	0.000207701	0.000216086	0.000225007
		6.7427095e-05	6.8438e-05	6.94842e-05	7.05675e-05	7.16898e-05	7.28531e-05	7.40595e-05	7.53112e-05	7.66106e-05	7.79602e-05	7.93628e-05	8.08211e-05	8.23382e-05	8.39172e-05	8.55617e-05	8.72751e-05	8.90614e-05	9.09247e-05	9.28692e-05	9.48997e-05	9.70211e-05	9.92386e-05	0.000101558	0.000103985	0.000106526	0.000109188	0.000111978	0.000114904	0.000117974	0.000121197	0.000124583	0.000128142	0.000131885	0.000135823	0.00013997	0.000144338	0.000148943	0.000153801	0.000158928	0.000164343	0.000170067	0.000176121	0.000182528	0.000189316	0.000196512	0.000204146	0.000212253	0.00022087
		6.7186930e-05	6.81869e-05	6.92214e-05	7.02924e-05	7.14016e-05	7.2551e-05	7.37425e-05	7.49785e-05	7.62612e-05	7.7593e-05	7.89765e-05	8.04145e-05	8.191e-05	8.3466e-05	8.50858e-05	8.67729e-05	8.85311e-05	9.03642e-05	9.22766e-05	9.42727e-05	9.63572e-05	9.85352e-05	0.000100812	0.000103194	0.000105686	0.000108296	0.00011103	0.000113895	0.000116901	0.000120054	0.000123365	0.000126843	0.000130499	0.000134343	0.000138389	0.000142648	0.000147135	0.000151865	0.000156855	0.000162121	0.000167684	0.000173563	0.000179781	0.000186363	0.000193336	0.000200727	0.00020857	0.000216898
		6.6950629e-05	6.79398e-05	6.89631e-05	7.0022e-05	7.11184e-05	7.22541e-05	7.34312e-05	7.46518e-05	7.59181e-05	7.72325e-05	7.85975e-05	8.00158e-05	8.14902e-05	8.30237e-05	8.46195e-05	8.62811e-05	8.80119e-05	8.98159e-05	9.1697e-05	9.36597e-05	9.57084e-05	9.78481e-05	0.000100084	0.000102422	0.000104867	0.000107426	0.000110106	0.000112913	0.000115856	0.000118942	0.000122181	0.000125581	0.000129153	0.000132907	0.000136855	0.00014101	0.000145384	0.000149992	0.00015485	0.000159974	0.000165382	0.000171094	0.000177131	0.000183517	0.000190276	0.000197437	0.000205028	0.000213082
		6.6718113e-05	6.76968e-05	6.87089e-05	6.97561e-05	7.084e-05	7.19624e-05	7.31254e-05	7.4331e-05	7.55814e-05	7.68788e-05	7.82257e-05	7.96247e-05	8.10786e-05	8.25903e-05	8.41628e-05	8.57994e-05	8.75037e-05	8.92792e-05	9.113e-05	9.30602e-05	9.50743e-05	9.71769e-05	9.9373e-05	0.000101668	0.000104068	0.000106578	0.000109205	0.000111956	0.000114838	0.00011786	0.000121029	0.000124354	0.000127845	0.000131513	0.000135367	0.000139421	0.000143687	0.000148178	0.000152909	0.000157896	0.000163157	0.000168709	0.000174574	0.000180772	0.000187328	0.000194268	0.00020162	0.000209414
		6.6489305e-05	6.74578e-05	6.8459e-05	6.94946e-05	7.05663e-05	7.16758e-05	7.2825e-05	7.40159e-05	7.52507e-05	7.65315e-05	7.78608e-05	7.92411e-05	8.0675e-05	8.21654e-05	8.37152e-05	8.53276e-05	8.7006e-05	8.8754e-05	9.05753e-05	9.2474e-05	9.44544e-05	9.6521e-05	9.86786e-05	0.000100932	0.000103288	0.000105751	0.000108327	0.000111024	0.000113848	0.000116806	0.000119908	0.000123161	0.000126574	0.000130158	0.000133923	0.00013788	0.000142041	0.00014642	0.000151029	0.000155886	0.000161005	0.000166405	0.000172104	0.000178124	0.000184486	0.000191216	0.000198339	0.000205885
		6.6264131e-05	6.72226e-05	6.82132e-05	6.92375e-05	7.02972e-05	7.1394e-05	7.25297e-05	7.37064e-05	7.4926e-05	7.61907e-05	7.75028e-05	7.88648e-05	8.02792e-05	8.17488e-05	8.32765e-05	8.48653e-05	8.65186e-05	8.82398e-05	9.00325e-05	9.19006e-05	9.38483e-05	9.58799e-05	9.80001e-05	0.000100214	0.000102526	0.000104943	0.000107471	0.000110115	0.000112882	0.000115781	0.000118817	0.000122	0.000125339	0.000128842	0.00013252	0.000136384	0.000140445	0.000144716	0.000149209	0.00015394	0.000158923	0.000164177	0.000169718	0.000175567	0.000181744	0.000188273	0.000195179	0.000202489
		6.6042516e-05	6.69911e-05	6.79713e-05	6.89846e-05	7.00326e-05	7.1117e-05	7.22396e-05	7.34023e-05	7.4607e-05	7.5856e-05	7.71513e-05	7.84955e-05	7.98909e-05	8.13403e-05	8.28465e-05	8.44124e-05	8.60412e-05	8.77363e-05	8.95011e-05	9.13395e-05	9.32555e-05	9.52532e-05	9.73372e-05	9.95122e-05	0.000101783	0.000104156	0.000106636	0.000109229	0.000111942	0.000114782	0.000117756	0.000120871	0.000124138	0.000127563	0.000131158	0.000134932	0.000138897	0.000143063	0.000147445	0.000152055	0.000156909	0.000162022	0.000167412	0.000173097	0.000179097	0.000185435	0.000192133	0.000199219
		6.5824392e-05	6.67634e-05	6.77334e-05	6.87359e-05	6.97725e-05	7.08448e-05	7.19545e-05	7.31035e-05	7.42938e-05	7.55273e-05	7.68063e-05	7.81331e-05	7.951e-05	8.09397e-05	8.24249e-05	8.39685e-05	8.55735e-05	8.72432e-05	8.8981e-05	9.07905e-05	9.26756e-05	9.46404e-05	9.66892e-05	9.88267e-05	0.000101058	0.000103387	0.000105821	0.000108365	0.000111025	0.000113808	0.000116722	0.000119773	0.000122969	0.00012632	0.000129834	0.000133522	0.000137394	0.00014146	0.000145735	0.000150229	0.000154958	0.000159937	0.000165182	0.00017071	0.000176542	0.000182696	0.000189197	0.000196068
		6.5609689e-05	6.65392e-05	6.74993e-05	6.84913e-05	6.95167e-05	7.05771e-05	7.16743e-05	7.281e-05	7.39861e-05	7.52046e-05	7.64676e-05	7.77774e-05	7.91363e-05	8.05468e-05	8.20116e-05	8.35334e-05	8.51153e-05	8.67603e-05	8.84718e-05	9.02532e-05	9.21084e-05	9.40412e-05	9.60559e-05	9.81568e-05	0.000100349	0.000102637	0.000105026	0.000107522	0.000110131	0.00011286	0.000115715	0.000118703	0.000121832	0.000125111	0.000128548	0.000132152	0.000135934	0.000139905	0.000144076	0.00014846	0.000153069	0.000157919	0.000163025	0.000168403	0.000174073	0.000180052	0.000186364	0.00019303
		6.5398341e-05	6.63187e-05	6.7269e-05	6.82506e-05	6.92651e-05	7.03139e-05	7.13988e-05	7.25215e-05	7.36838e-05	7.48876e-05	7.61351e-05	7.74283e-05	7.87696e-05	8.01614e-05	8.16063e-05	8.31069e-05	8.46662e-05	8.62872e-05	8.79731e-05	8.97272e-05	9.15533e-05	9.3455e-05	9.54366e-05	9.75021e-05	9.96563e-05	0.000101904	0.00010425	0.0001067	0.00010926	0.000111935	0.000114734	0.000117661	0.000120725	0.000123934	0.000127297	0.000130821	0.000134517	0.000138396	0.000142467	0.000146744	0.000151238	0.000155965	0.000160937	0.000166172	0.000171686	0.000177499	0.00018363	0.000190101
		6.5190284e-05	6.61016e-05	6.70423e-05	6.80139e-05	6.90176e-05	7.00552e-05	7.1128e-05	7.2238e-05	7.33868e-05	7.45763e-05	7.58085e-05	7.70856e-05	7.84097e-05	7.97833e-05	8.12088e-05	8.26888e-05	8.42261e-05	8.58237e-05	8.74847e-05	8.92123e-05	9.101e-05	9.28816e-05	9.4831e-05	9.68622e-05	9.89796e-05	0.000101188	0.000103492	0.000105898	0.00010841	0.000111034	0.000113778	0.000116646	0.000119648	0.00012279	0.00012608	0.000129527	0.00013314	0.00013693	0.000140906	0.00014508	0.000149464	0.000154071	0.000158916	0.000164013	0.000169379	0.000175031	0.000180989	0.000187274
		6.4985454e-05	6.58879e-05	6.68193e-05	6.77809e-05	6.87742e-05	6.98007e-05	7.08618e-05	7.19593e-05	7.30949e-05	7.42704e-05	7.54878e-05	7.67491e-05	7.80565e-05	7.94123e-05	8.08189e-05	8.22788e-05	8.37947e-05	8.53695e-05	8.70062e-05	8.8708e-05	9.04783e-05	9.23205e-05	9.42386e-05	9.62365e-05	9.83183e-05	0.000100489	0.000102752	0.000105114	0.00010758	0.000110155	0.000112846	0.000115658	0.000118599	0.000121676	0.000124896	0.000128269	0.000131802	0.000135506	0.00013939	0.000143465	0.000147743	0.000152236	0.000156958	0.000161923	0.000167147	0.000172646	0.000178439	0.000184545
		6.4783791e-05	6.56776e-05	6.65998e-05	6.75518e-05	6.85348e-05	6.95504e-05	7.06001e-05	7.16854e-05	7.28081e-05	7.397e-05	7.51729e-05	7.64188e-05	7.77098e-05	7.90483e-05	8.04364e-05	8.18767e-05	8.33718e-05	8.49244e-05	8.65375e-05	8.82142e-05	8.99577e-05	9.17714e-05	9.36591e-05	9.56246e-05	9.76719e-05	9.98055e-05	0.00010203	0.00010435	0.000106771	0.000109298	0.000111937	0.000114694	0.000117577	0.000120591	0.000123744	0.000127045	0.000130501	0.000134122	0.000137917	0.000141898	0.000146073	0.000150457	0.000155061	0.0001599	0.000164987	0.000170339	0.000175973	0.000181908
		6.4585237e-05	6.54706e-05	6.63838e-05	6.73263e-05	6.82993e-05	6.93043e-05	7.03427e-05	7.14162e-05	7.25263e-05	7.36748e-05	7.48635e-05	7.60944e-05	7.73695e-05	7.8691e-05	8.00611e-05	8.14823e-05	8.29571e-05	8.44881e-05	8.60782e-05	8.77305e-05	8.94479e-05	9.1234e-05	9.30921e-05	9.50261e-05	9.70399e-05	9.91377e-05	0.000101324	0.000103603	0.00010598	0.000108461	0.000111051	0.000113755	0.000116581	0.000119534	0.000122623	0.000125854	0.000129236	0.000132777	0.000136487	0.000140376	0.000144454	0.000148732	0.000153223	0.000157939	0.000162895	0.000168107	0.000173589	0.000179361
		6.4389732e-05	6.52667e-05	6.61712e-05	6.71044e-05	6.80676e-05	6.90622e-05	7.00897e-05	7.11515e-05	7.22492e-05	7.33847e-05	7.45596e-05	7.57758e-05	7.70353e-05	7.83403e-05	7.96929e-05	8.10954e-05	8.25504e-05	8.40604e-05	8.56282e-05	8.72566e-05	8.89487e-05	9.07078e-05	9.25372e-05	9.44407e-05	9.64219e-05	9.84849e-05	0.000100634	0.000102874	0.000105209	0.000107645	0.000110186	0.000112839	0.00011561	0.000118505	0.000121531	0.000124695	0.000128005	0.00013147	0.000135097	0.000138898	0.000142881	0.000147058	0.00015144	0.000156039	0.00016087	0.000165946	0.000171283	0.000176899
		6.4197223e-05	6.50661e-05	6.5962e-05	6.68861e-05	6.78397e-05	6.88241e-05	6.98408e-05	7.08912e-05	7.1977e-05	7.30996e-05	7.4261e-05	7.54629e-05	7.67072e-05	7.79961e-05	7.93315e-05	8.07159e-05	8.21516e-05	8.36411e-05	8.5187e-05	8.67923e-05	8.84598e-05	9.01926e-05	9.19941e-05	9.38678e-05	9.58174e-05	9.78467e-05	9.99599e-05	0.000102161	0.000104456	0.000106848	0.000109343	0.000111946	0.000114664	0.000117502	0.000120467	0.000123567	0.000126808	0.000130198	0.000133746	0.000137462	0.000141354	0.000145433	0.00014971	0.000154197	0.000158907	0.000163854	0.000169052	0.000174517
		6.4007653e-05	6.48685e-05	6.5756e-05	6.66712e-05	6.76154e-05	6.85899e-05	6.9596e-05	7.06353e-05	7.17093e-05	7.28195e-05	7.39677e-05	7.51555e-05	7.6385e-05	7.76581e-05	7.89769e-05	8.03436e-05	8.17604e-05	8.32299e-05	8.47546e-05	8.63373e-05	8.79808e-05	8.96881e-05	9.14625e-05	9.33073e-05	9.52261e-05	9.72226e-05	9.93009e-05	0.000101465	0.00010372	0.00010607	0.000108519	0.000111075	0.000113741	0.000116525	0.000119431	0.000122468	0.000125642	0.000128961	0.000132433	0.000136066	0.00013987	0.000143856	0.000148032	0.000152411	0.000157005	0.000161827	0.000166891	0.000172212
		6.3820971e-05	6.4674e-05	6.55532e-05	6.64597e-05	6.73947e-05	6.83594e-05	6.93553e-05	7.03837e-05	7.14462e-05	7.25442e-05	7.36794e-05	7.48536e-05	7.60686e-05	7.73263e-05	7.86288e-05	7.99782e-05	8.13767e-05	8.28267e-05	8.43307e-05	8.58914e-05	8.75115e-05	8.9194e-05	9.09419e-05	9.27586e-05	9.46475e-05	9.66122e-05	9.86566e-05	0.000100785	0.000103001	0.00010531	0.000107716	0.000110225	0.000112841	0.000115572	0.000118422	0.000121398	0.000124507	0.000127757	0.000131155	0.000134709	0.000138429	0.000142324	0.000146403	0.000150678	0.000155161	0.000159863	0.000164799	0.000169982
		6.3637124e-05	6.44825e-05	6.53536e-05	6.62515e-05	6.71775e-05	6.81327e-05	6.91185e-05	7.01363e-05	7.11874e-05	7.22735e-05	7.33962e-05	7.4557e-05	7.57578e-05	7.70005e-05	7.82871e-05	7.96196e-05	8.10002e-05	8.24312e-05	8.3915e-05	8.54543e-05	8.70516e-05	8.871e-05	9.04322e-05	9.22216e-05	9.40814e-05	9.60151e-05	9.80266e-05	0.00010012	0.000102299	0.000104568	0.000106931	0.000109395	0.000111963	0.000114642	0.000117438	0.000120355	0.000123402	0.000126585	0.000129912	0.00013339	0.000137028	0.000140835	0.000144821	0.000148996	0.000153372	0.000157959	0.000162771	0.000167822
		6.3456064e-05	6.42939e-05	6.51571e-05	6.60467e-05	6.69638e-05	6.79097e-05	6.88856e-05	6.98929e-05	7.09331e-05	7.20075e-05	7.31178e-05	7.42656e-05	7.54526e-05	7.66806e-05	7.79516e-05	7.92676e-05	8.06308e-05	8.20432e-05	8.35074e-05	8.50258e-05	8.6601e-05	8.82358e-05	8.9933e-05	9.16957e-05	9.35273e-05	9.5431e-05	9.74104e-05	9.94695e-05	0.000101612	0.000103842	0.000106165	0.000108585	0.000111107	0.000113736	0.000116478	0.000119339	0.000122326	0.000125444	0.000128702	0.000132106	0.000135666	0.000139389	0.000143285	0.000147364	0.000151636	0.000156113	0.000160806	0.00016573
		6.3277741e-05	6.41082e-05	6.49636e-05	6.5845e-05	6.67534e-05	6.76902e-05	6.86565e-05	6.96536e-05	7.0683e-05	7.1746e-05	7.28442e-05	7.39792e-05	7.51527e-05	7.63664e-05	7.76223e-05	7.89222e-05	8.02683e-05	8.16627e-05	8.31077e-05	8.46057e-05	8.61593e-05	8.77711e-05	8.9444e-05	9.11809e-05	9.29849e-05	9.48593e-05	9.68077e-05	9.88337e-05	0.000100941	0.000103134	0.000105417	0.000107794	0.000110271	0.000112852	0.000115542	0.000118349	0.000121277	0.000124333	0.000127524	0.000130858	0.000134341	0.000137983	0.000141792	0.000145778	0.000149951	0.000154321	0.000158901	0.000163702
		6.3102109e-05	6.39254e-05	6.47731e-05	6.56465e-05	6.65464e-05	6.74742e-05	6.84311e-05	6.94182e-05	7.0437e-05	7.14889e-05	7.25753e-05	7.36978e-05	7.48581e-05	7.60578e-05	7.72988e-05	7.85831e-05	7.99125e-05	8.12893e-05	8.27156e-05	8.41938e-05	8.57263e-05	8.73158e-05	8.89649e-05	9.06766e-05	9.24539e-05	9.42999e-05	9.6218e-05	9.82118e-05	0.000100285	0.000102442	0.000104686	0.000107022	0.000109455	0.000111989	0.00011463	0.000117383	0.000120255	0.00012325	0.000126377	0.000129642	0.000133052	0.000136616	0.000140341	0.000144238	0.000148315	0.000152583	0.000157053	0.000161737
		6.2929120e-05	6.37453e-05	6.45856e-05	6.5451e-05	6.63427e-05	6.72617e-05	6.82093e-05	6.91867e-05	7.01951e-05	7.12361e-05	7.23109e-05	7.34212e-05	7.45686e-05	7.57547e-05	7.69812e-05	7.82501e-05	7.95633e-05	8.09229e-05	8.2331e-05	8.37898e-05	8.53018e-05	8.68695e-05	8.84956e-05	9.01827e-05	9.19339e-05	9.37523e-05	9.5641e-05	9.76036e-05	9.96436e-05	0.000101765	0.000103971	0.000106268	0.000108658	0.000111147	0.00011374	0.000116441	0.000119258	0.000122196	0.00012526	0.000128459	0.000131798	0.000135286	0.000138931	0.000142741	0.000146726	0.000150895	0.00015526	0.000159831
		6.2758731e-05	6.35679e-05	6.44009e-05	6.52586e-05	6.61422e-05	6.70526e-05	6.79911e-05	6.89589e-05	6.99573e-05	7.09875e-05	7.20511e-05	7.31495e-05	7.42842e-05	7.54569e-05	7.66693e-05	7.79232e-05	7.92206e-05	8.05633e-05	8.19536e-05	8.33936e-05	8.48856e-05	8.64321e-05	8.80356e-05	8.96989e-05	9.14247e-05	9.32162e-05	9.50763e-05	9.70085e-05	9.90163e-05	0.000101103	0.000103273	0.000105531	0.00010788	0.000110325	0.000112871	0.000115523	0.000118287	0.000121168	0.000124172	0.000127306	0.000130577	0.000133992	0.000137559	0.000141286	0.000145182	0.000149257	0.00015352	0.000157982
		6.2590898e-05	6.33933e-05	6.42191e-05	6.50692e-05	6.59448e-05	6.68468e-05	6.77764e-05	6.87349e-05	6.97233e-05	7.07431e-05	7.17956e-05	7.28823e-05	7.40047e-05	7.51643e-05	7.63629e-05	7.76022e-05	7.88841e-05	8.02105e-05	8.15834e-05	8.30049e-05	8.44775e-05	8.60033e-05	8.75849e-05	8.92249e-05	9.0926e-05	9.26912e-05	9.45236e-05	9.64263e-05	9.84026e-05	0.000100456	0.000102591	0.000104811	0.00010712	0.000109522	0.000112023	0.000114627	0.000117339	0.000120165	0.000123112	0.000126184	0.000129389	0.000132733	0.000136225	0.000139872	0.000143682	0.000147665	0.00015183	0.000156187
		6.2425578e-05	6.32213e-05	6.404e-05	6.48828e-05	6.57505e-05	6.66443e-05	6.75652e-05	6.85144e-05	6.94932e-05	7.05028e-05	7.15445e-05	7.26197e-05	7.373e-05	7.48769e-05	7.6062e-05	7.7287e-05	7.85538e-05	7.98641e-05	8.12201e-05	8.26237e-05	8.40772e-05	8.55828e-05	8.7143e-05	8.87604e-05	9.04375e-05	9.21772e-05	9.39825e-05	9.58564e-05	9.78023e-05	9.98235e-05	0.000101924	0.000104107	0.000106377	0.000108738	0.000111195	0.000113752	0.000116415	0.000119188	0.000122078	0.00012509	0.000128231	0.000131508	0.000134927	0.000138496	0.000142223	0.000146118	0.000150189	0.000154446
		6.2262729e-05	6.30519e-05	6.38637e-05	6.46992e-05	6.55592e-05	6.64449e-05	6.73573e-05	6.82976e-05	6.92668e-05	7.02664e-05	7.12975e-05	7.23616e-05	7.34601e-05	7.45945e-05	7.57664e-05	7.69775e-05	7.82294e-05	7.95241e-05	8.08635e-05	8.22496e-05	8.36846e-05	8.51705e-05	8.67099e-05	8.83052e-05	8.99589e-05	9.16738e-05	9.34527e-05	9.52987e-05	9.72149e-05	9.92046e-05	0.000101271	0.000103419	0.000105651	0.000107972	0.000110387	0.000112899	0.000115513	0.000118235	0.00012107	0.000124025	0.000127104	0.000130314	0.000133663	0.000137157	0.000140805	0.000144615	0.000148595	0.000152754
		6.2102313e-05	6.2885e-05	6.36901e-05	6.45184e-05	6.5371e-05	6.62487e-05	6.71528e-05	6.80842e-05	6.90442e-05	7.00339e-05	7.10547e-05	7.21079e-05	7.31948e-05	7.4317e-05	7.5476e-05	7.66734e-05	7.79109e-05	7.91904e-05	8.05136e-05	8.18826e-05	8.32994e-05	8.47662e-05	8.62853e-05	8.7859e-05	8.94899e-05	9.11806e-05	9.29339e-05	9.47527e-05	9.664e-05	9.85992e-05	0.000100633	0.000102747	0.000104942	0.000107224	0.000109597	0.000112065	0.000114633	0.000117305	0.000120088	0.000122986	0.000126005	0.000129152	0.000132433	0.000135855	0.000139426	0.000143153	0.000147045	0.000151111
		6.1944289e-05	6.27207e-05	6.35191e-05	6.43404e-05	6.51856e-05	6.60556e-05	6.69515e-05	6.78743e-05	6.88252e-05	6.98053e-05	7.08159e-05	7.18584e-05	7.2934e-05	7.40443e-05	7.51906e-05	7.63747e-05	7.75982e-05	7.88627e-05	8.01702e-05	8.15225e-05	8.29216e-05	8.43697e-05	8.5869e-05	8.74217e-05	8.90304e-05	9.06975e-05	9.24258e-05	9.42181e-05	9.60774e-05	9.80067e-05	0.000100009	0.000102089	0.000104249	0.000106493	0.000108826	0.000111251	0.000113774	0.000116398	0.000119129	0.000121973	0.000124934	0.00012802	0.000131235	0.000134587	0.000138083	0.000141731	0.000145539	0.000149515
		6.1788620e-05	6.25588e-05	6.33507e-05	6.41652e-05	6.50031e-05	6.58655e-05	6.67534e-05	6.76677e-05	6.86097e-05	6.95804e-05	7.05811e-05	7.16131e-05	7.26777e-05	7.37762e-05	7.49103e-05	7.60813e-05	7.7291e-05	7.8541e-05	7.9833e-05	8.1169e-05	8.25509e-05	8.39808e-05	8.54607e-05	8.6993e-05	8.858e-05	9.02241e-05	9.19281e-05	9.36946e-05	9.55266e-05	9.7427e-05	9.93989e-05	0.000101446	0.000103571	0.000105779	0.000108073	0.000110457	0.000112935	0.000115513	0.000118195	0.000120985	0.000123891	0.000126916	0.000130068	0.000133353	0.000136777	0.000140349	0.000144075	0.000147964
		6.1635267e-05	6.23994e-05	6.31849e-05	6.39926e-05	6.48235e-05	6.56784e-05	6.65584e-05	6.74645e-05	6.83977e-05	6.93592e-05	7.03502e-05	7.13719e-05	7.24257e-05	7.35128e-05	7.46348e-05	7.57931e-05	7.69893e-05	7.8225e-05	7.9502e-05	8.08221e-05	8.21872e-05	8.35992e-05	8.50603e-05	8.65726e-05	8.81385e-05	8.97603e-05	9.14406e-05	9.3182e-05	9.49873e-05	9.68595e-05	9.88016e-05	0.000100817	0.000102909	0.000105081	0.000107337	0.00010968	0.000112116	0.000114649	0.000117282	0.000120022	0.000122873	0.000125841	0.000128931	0.000132151	0.000135506	0.000139003	0.00014265	0.000146455
		6.1484195e-05	6.22424e-05	6.30216e-05	6.38227e-05	6.46466e-05	6.54942e-05	6.63665e-05	6.72645e-05	6.81891e-05	6.91416e-05	7.01231e-05	7.11348e-05	7.2178e-05	7.32539e-05	7.43641e-05	7.55099e-05	7.6693e-05	7.79148e-05	7.91771e-05	8.04816e-05	8.18303e-05	8.32249e-05	8.46676e-05	8.61605e-05	8.77057e-05	8.93057e-05	9.09629e-05	9.26799e-05	9.44593e-05	9.63041e-05	9.82171e-05	0.000100202	0.000102261	0.000104398	0.000106617	0.000108922	0.000111316	0.000113805	0.000116392	0.000119082	0.00012188	0.000124792	0.000127823	0.00013098	0.000134267	0.000137693	0.000141264	0.000144989
		6.1335369e-05	6.20877e-05	6.28608e-05	6.36554e-05	6.44725e-05	6.53129e-05	6.61777e-05	6.70676e-05	6.79839e-05	6.89276e-05	6.98997e-05	7.09016e-05	7.19344e-05	7.29994e-05	7.40981e-05	7.52317e-05	7.64019e-05	7.76101e-05	7.8858e-05	8.01474e-05	8.148e-05	8.28576e-05	8.42824e-05	8.57563e-05	8.72814e-05	8.88602e-05	9.04949e-05	9.2188e-05	9.39422e-05	9.57603e-05	9.7645e-05	9.95994e-05	0.000101627	0.00010373	0.000105914	0.000108181	0.000110535	0.000112981	0.000115523	0.000118165	0.000120912	0.00012377	0.000126744	0.000129839	0.000133062	0.000136418	0.000139916	0.000143562
		6.1188754e-05	6.19353e-05	6.27023e-05	6.34906e-05	6.43011e-05	6.51345e-05	6.59918e-05	6.6874e-05	6.7782e-05	6.8717e-05	6.96801e-05	7.06723e-05	7.1695e-05	7.27493e-05	7.38366e-05	7.49583e-05	7.61159e-05	7.73108e-05	7.85447e-05	7.98193e-05	8.11361e-05	8.24973e-05	8.39045e-05	8.53598e-05	8.68654e-05	8.84234e-05	9.00362e-05	9.17061e-05	9.34358e-05	9.52278e-05	9.7085e-05	9.90103e-05	0.000101007	0.000103078	0.000105226	0.000107457	0.000109772	0.000112176	0.000114674	0.00011727	0.000119968	0.000122773	0.000125691	0.000128727	0.000131887	0.000135177	0.000138603	0.000142173
		6.1044316e-05	6.17852e-05	6.25463e-05	6.33284e-05	6.41323e-05	6.49588e-05	6.58088e-05	6.66833e-05	6.75834e-05	6.85099e-05	6.9464e-05	7.04468e-05	7.14595e-05	7.25034e-05	7.35796e-05	7.46897e-05	7.5835e-05	7.70169e-05	7.82371e-05	7.94971e-05	8.07987e-05	8.21436e-05	8.35337e-05	8.4971e-05	8.64575e-05	8.79953e-05	8.95867e-05	9.1234e-05	9.29397e-05	9.47064e-05	9.65367e-05	9.84336e-05	0.0001004	0.000102439	0.000104554	0.000106748	0.000109026	0.00011139	0.000113845	0.000116396	0.000119046	0.0001218	0.000124664	0.000127643	0.000130742	0.000133967	0.000137325	0.000140822
		6.0902023e-05	6.16374e-05	6.23927e-05	6.31686e-05	6.39661e-05	6.47858e-05	6.56287e-05	6.64958e-05	6.73879e-05	6.83061e-05	6.92514e-05	7.0225e-05	7.1228e-05	7.22616e-05	7.33271e-05	7.44257e-05	7.55589e-05	7.67282e-05	7.79349e-05	7.91808e-05	8.04674e-05	8.17965e-05	8.317e-05	8.45896e-05	8.60574e-05	8.75755e-05	8.9146e-05	9.07713e-05	9.24537e-05	9.41957e-05	9.59999e-05	9.78692e-05	9.98063e-05	0.000101814	0.000103897	0.000106056	0.000108297	0.000110622	0.000113036	0.000115543	0.000118146	0.000120852	0.000123663	0.000126586	0.000129626	0.000132789	0.00013608	0.000139507
		6.0761843e-05	6.14918e-05	6.22414e-05	6.30113e-05	6.38024e-05	6.46155e-05	6.54515e-05	6.63111e-05	6.71955e-05	6.81056e-05	6.90424e-05	7.00069e-05	7.10004e-05	7.20239e-05	7.30788e-05	7.41663e-05	7.52877e-05	7.64445e-05	7.76382e-05	7.88702e-05	8.01422e-05	8.14559e-05	8.2813e-05	8.42154e-05	8.5665e-05	8.71639e-05	8.87141e-05	9.03178e-05	9.19775e-05	9.36955e-05	9.54743e-05	9.73166e-05	9.92253e-05	0.000101203	0.000103254	0.000105379	0.000107584	0.000109872	0.000112245	0.00011471	0.000117268	0.000119925	0.000122686	0.000125556	0.000128539	0.000131641	0.000134868	0.000138226
		6.0623744e-05	6.13484e-05	6.20923e-05	6.28564e-05	6.36413e-05	6.44479e-05	6.5277e-05	6.61295e-05	6.70063e-05	6.79083e-05	6.88367e-05	6.97924e-05	7.07765e-05	7.17902e-05	7.28348e-05	7.39113e-05	7.50212e-05	7.61659e-05	7.73467e-05	7.85652e-05	7.98229e-05	8.11215e-05	8.24627e-05	8.38483e-05	8.52801e-05	8.67602e-05	8.82906e-05	8.98734e-05	9.15109e-05	9.32054e-05	9.49595e-05	9.67756e-05	9.86566e-05	0.000100605	0.000102624	0.000104717	0.000106888	0.000109138	0.000111473	0.000113896	0.00011641	0.000119022	0.000121733	0.000124551	0.000127478	0.000130522	0.000133687	0.000136979
		6.0487697e-05	6.12071e-05	6.19455e-05	6.27038e-05	6.34826e-05	6.42828e-05	6.51052e-05	6.59506e-05	6.682e-05	6.77142e-05	6.86344e-05	6.95814e-05	7.05564e-05	7.15605e-05	7.25949e-05	7.36607e-05	7.47594e-05	7.58921e-05	7.70604e-05	7.82656e-05	7.95094e-05	8.07933e-05	8.21189e-05	8.34881e-05	8.49026e-05	8.63644e-05	8.78754e-05	8.94377e-05	9.10536e-05	9.27253e-05	9.44552e-05	9.62459e-05	9.80998e-05	0.00010002	0.000102009	0.00010407	0.000106206	0.000108421	0.000110718	0.000113101	0.000115573	0.000118139	0.000120803	0.00012357	0.000126444	0.000129431	0.000132535	0.000135763
		6.0353671e-05	6.10679e-05	6.1801e-05	6.25536e-05	6.33264e-05	6.41204e-05	6.49361e-05	6.57746e-05	6.66367e-05	6.75233e-05	6.84353e-05	6.93739e-05	7.03399e-05	7.13346e-05	7.2359e-05	7.34144e-05	7.4502e-05	7.56231e-05	7.67791e-05	7.79715e-05	7.92016e-05	8.0471e-05	8.17815e-05	8.31346e-05	8.45322e-05	8.59761e-05	8.74682e-05	8.90106e-05	9.06054e-05	9.22549e-05	9.39613e-05	9.5727e-05	9.75547e-05	9.9447e-05	0.000101407	0.000103437	0.00010554	0.00010772	0.00010998	0.000112324	0.000114755	0.000117277	0.000119895	0.000122613	0.000125435	0.000128367	0.000131413	0.000134579
		6.0221638e-05	6.09308e-05	6.16586e-05	6.24056e-05	6.31726e-05	6.39604e-05	6.47697e-05	6.56014e-05	6.64563e-05	6.73354e-05	6.82395e-05	6.91697e-05	7.0127e-05	7.11124e-05	7.21272e-05	7.31723e-05	7.42491e-05	7.53589e-05	7.65029e-05	7.76825e-05	7.88993e-05	8.01547e-05	8.14503e-05	8.27877e-05	8.41688e-05	8.55952e-05	8.70689e-05	8.85919e-05	9.01661e-05	9.17939e-05	9.34773e-05	9.52189e-05	9.7021e-05	9.88862e-05	0.000100817	0.000102817	0.000104888	0.000107035	0.000109259	0.000111565	0.000113956	0.000116436	0.000119009	0.000121679	0.000124451	0.000127329	0.000130319	0.000133425
		6.0091570e-05	6.07958e-05	6.15183e-05	6.22599e-05	6.30212e-05	6.38029e-05	6.46059e-05	6.54309e-05	6.62788e-05	6.71505e-05	6.80469e-05	6.89689e-05	6.99176e-05	7.0894e-05	7.18992e-05	7.29343e-05	7.40006e-05	7.50992e-05	7.62314e-05	7.73987e-05	7.86025e-05	7.98441e-05	8.11252e-05	8.24473e-05	8.38122e-05	8.52216e-05	8.66773e-05	8.81813e-05	8.97355e-05	9.13421e-05	9.30032e-05	9.47211e-05	9.64982e-05	9.83371e-05	0.00010024	0.000102211	0.000104251	0.000106364	0.000108554	0.000110823	0.000113175	0.000115614	0.000118143	0.000120767	0.00012349	0.000126317	0.000129252	0.0001323
		5.9963439e-05	6.06628e-05	6.13802e-05	6.21164e-05	6.2872e-05	6.36479e-05	6.44446e-05	6.52631e-05	6.61042e-05	6.69686e-05	6.78574e-05	6.87714e-05	6.97117e-05	7.06792e-05	7.16751e-05	7.27004e-05	7.37563e-05	7.4844e-05	7.59648e-05	7.712e-05	7.83109e-05	7.95391e-05	8.0806e-05	8.21132e-05	8.34623e-05	8.48551e-05	8.62932e-05	8.77786e-05	8.93133e-05	9.08992e-05	9.25385e-05	9.42334e-05	9.59863e-05	9.77995e-05	9.96756e-05	0.000101617	0.000103627	0.000105709	0.000107864	0.000110098	0.000112412	0.000114811	0.000117298	0.000119877	0.000122553	0.000125329	0.000128211	0.000131203
		5.9837218e-05	6.05318e-05	6.12442e-05	6.19751e-05	6.27252e-05	6.34952e-05	6.42859e-05	6.5098e-05	6.59323e-05	6.67896e-05	6.7671e-05	6.85772e-05	6.95092e-05	7.0468e-05	7.14547e-05	7.24704e-05	7.35162e-05	7.45932e-05	7.57028e-05	7.68461e-05	7.80246e-05	7.92396e-05	8.04927e-05	8.17852e-05	8.31189e-05	8.44954e-05	8.59164e-05	8.73838e-05	8.88994e-05	9.04651e-05	9.20832e-05	9.37557e-05	9.54848e-05	9.7273e-05	9.91227e-05	0.000101037	0.000103017	0.000105067	0.00010719	0.000109389	0.000111666	0.000114026	0.000116472	0.000119008	0.000121638	0.000124366	0.000127196	0.000130133
		5.9712881e-05	6.04027e-05	6.11102e-05	6.1836e-05	6.25806e-05	6.3345e-05	6.41296e-05	6.49354e-05	6.57631e-05	6.66135e-05	6.74875e-05	6.8386e-05	6.931e-05	7.02603e-05	7.12381e-05	7.22443e-05	7.32802e-05	7.43468e-05	7.54453e-05	7.65771e-05	7.77434e-05	7.89455e-05	8.0185e-05	8.14633e-05	8.2782e-05	8.41426e-05	8.55468e-05	8.69965e-05	8.84935e-05	9.00396e-05	9.16369e-05	9.32875e-05	9.49936e-05	9.67574e-05	9.85814e-05	0.000100468	0.00010242	0.00010444	0.000106531	0.000108695	0.000110937	0.000113259	0.000115666	0.000118159	0.000120744	0.000123425	0.000126205	0.00012909
		5.9590403e-05	6.02756e-05	6.09783e-05	6.1699e-05	6.24383e-05	6.3197e-05	6.39758e-05	6.47754e-05	6.55966e-05	6.64402e-05	6.73071e-05	6.8198e-05	6.91141e-05	7.00561e-05	7.10251e-05	7.20221e-05	7.30482e-05	7.41046e-05	7.51924e-05	7.63128e-05	7.74671e-05	7.86567e-05	7.9883e-05	8.11473e-05	8.24512e-05	8.37963e-05	8.51842e-05	8.66167e-05	8.80954e-05	8.96224e-05	9.11995e-05	9.28287e-05	9.45123e-05	9.62523e-05	9.80512e-05	9.99114e-05	0.000101835	0.000103826	0.000105886	0.000108017	0.000110224	0.00011251	0.000114877	0.00011733	0.000119872	0.000122507	0.000125239	0.000128072
		5.9469758e-05	6.01505e-05	6.08484e-05	6.1564e-05	6.22981e-05	6.30514e-05	6.38244e-05	6.46179e-05	6.54328e-05	6.62697e-05	6.71295e-05	6.80131e-05	6.89214e-05	6.98552e-05	7.08156e-05	7.18036e-05	7.28202e-05	7.38666e-05	7.49438e-05	7.60532e-05	7.71958e-05	7.83731e-05	7.95864e-05	8.0837e-05	8.21266e-05	8.34565e-05	8.48284e-05	8.6244e-05	8.77051e-05	8.92133e-05	9.07706e-05	9.23791e-05	9.40407e-05	9.57576e-05	9.75321e-05	9.93665e-05	0.000101263	0.000103225	0.000105254	0.000107354	0.000109528	0.000111777	0.000114107	0.00011652	0.00011902	0.00012161	0.000124295	0.000127079
		5.9350923e-05	6.00272e-05	6.07204e-05	6.14312e-05	6.21602e-05	6.2908e-05	6.36753e-05	6.44629e-05	6.52715e-05	6.61019e-05	6.69548e-05	6.78312e-05	6.87318e-05	6.96577e-05	7.06097e-05	7.15888e-05	7.25961e-05	7.36327e-05	7.46996e-05	7.57981e-05	7.69293e-05	7.80945e-05	7.92951e-05	8.05325e-05	8.18079e-05	8.3123e-05	8.44794e-05	8.58785e-05	8.73222e-05	8.88122e-05	9.03502e-05	9.19384e-05	9.35786e-05	9.52729e-05	9.70235e-05	9.88328e-05	0.000100703	0.000102637	0.000104637	0.000106705	0.000108846	0.000111061	0.000113354	0.000115728	0.000118187	0.000120734	0.000123374	0.000126109
		5.9233873e-05	5.99058e-05	6.05944e-05	6.13004e-05	6.20243e-05	6.27668e-05	6.35286e-05	6.43104e-05	6.51129e-05	6.59368e-05	6.6783e-05	6.76522e-05	6.85454e-05	6.94634e-05	7.04071e-05	7.13776e-05	7.23758e-05	7.34027e-05	7.44596e-05	7.55474e-05	7.66675e-05	7.78209e-05	7.90091e-05	8.02334e-05	8.14951e-05	8.27958e-05	8.41368e-05	8.55199e-05	8.69467e-05	8.84188e-05	8.99381e-05	9.15064e-05	9.31257e-05	9.4798e-05	9.65254e-05	9.83102e-05	0.000100155	0.000102061	0.000104032	0.000106071	0.000108179	0.000110361	0.000112618	0.000114955	0.000117374	0.000119879	0.000122474	0.000125163
		5.9118586e-05	5.97862e-05	6.04703e-05	6.11715e-05	6.18905e-05	6.26279e-05	6.33842e-05	6.41603e-05	6.49567e-05	6.57744e-05	6.66139e-05	6.74762e-05	6.8362e-05	6.92723e-05	7.0208e-05	7.117e-05	7.21592e-05	7.31768e-05	7.42237e-05	7.53011e-05	7.64102e-05	7.75522e-05	7.87283e-05	7.99398e-05	8.1188e-05	8.24745e-05	8.38007e-05	8.51681e-05	8.65783e-05	8.8033e-05	8.95339e-05	9.10829e-05	9.26818e-05	9.43326e-05	9.60375e-05	9.77984e-05	9.96177e-05	0.000101498	0.000103441	0.00010545	0.000107527	0.000109676	0.000111898	0.000114198	0.000116579	0.000119043	0.000121595	0.000124239
		5.9005039e-05	5.96684e-05	6.03481e-05	6.10447e-05	6.17588e-05	6.24911e-05	6.32421e-05	6.40125e-05	6.48031e-05	6.56145e-05	6.64475e-05	6.7303e-05	6.81817e-05	6.90844e-05	7.00122e-05	7.09658e-05	7.19463e-05	7.29547e-05	7.39919e-05	7.50592e-05	7.61575e-05	7.72882e-05	7.84524e-05	7.96514e-05	8.08866e-05	8.21592e-05	8.34708e-05	8.48229e-05	8.62169e-05	8.76546e-05	8.91376e-05	9.06677e-05	9.22468e-05	9.38766e-05	9.55594e-05	9.7297e-05	9.90918e-05	0.000100946	0.000102862	0.000104842	0.000106889	0.000109006	0.000111195	0.000113459	0.000115802	0.000118227	0.000120737	0.000123336
		5.8893209e-05	5.95524e-05	6.02278e-05	6.09198e-05	6.16292e-05	6.23564e-05	6.31022e-05	6.38671e-05	6.46519e-05	6.54572e-05	6.62839e-05	6.71326e-05	6.80043e-05	6.88997e-05	6.98196e-05	7.07651e-05	7.1737e-05	7.27363e-05	7.37641e-05	7.48214e-05	7.59093e-05	7.70289e-05	7.81815e-05	7.93683e-05	8.05906e-05	8.18497e-05	8.31471e-05	8.44841e-05	8.58624e-05	8.72835e-05	8.8749e-05	9.02607e-05	9.18203e-05	9.34297e-05	9.50909e-05	9.68059e-05	9.85767e-05	0.000100406	0.000102295	0.000104247	0.000106265	0.00010835	0.000110507	0.000112736	0.000115043	0.000117429	0.000119899	0.000122455
		5.8783075e-05	5.94382e-05	6.01093e-05	6.07969e-05	6.15015e-05	6.22238e-05	6.29644e-05	6.37239e-05	6.45031e-05	6.53024e-05	6.61229e-05	6.69651e-05	6.78298e-05	6.87179e-05	6.96303e-05	7.05678e-05	7.15313e-05	7.25218e-05	7.35402e-05	7.45878e-05	7.56654e-05	7.67742e-05	7.79155e-05	7.90903e-05	8.03e-05	8.15459e-05	8.28293e-05	8.41517e-05	8.55146e-05	8.69194e-05	8.83678e-05	8.98615e-05	9.14022e-05	9.29917e-05	9.46319e-05	9.63247e-05	9.80723e-05	9.98767e-05	0.00010174	0.000103665	0.000105654	0.000107709	0.000109834	0.00011203	0.000114301	0.00011665	0.00011908	0.000121595
		5.8674616e-05	5.93258e-05	5.99927e-05	6.06758e-05	6.13759e-05	6.20934e-05	6.28289e-05	6.35831e-05	6.43566e-05	6.51502e-05	6.59645e-05	6.68002e-05	6.76582e-05	6.85392e-05	6.94441e-05	7.03737e-05	7.1329e-05	7.23108e-05	7.33202e-05	7.43582e-05	7.54257e-05	7.6524e-05	7.76541e-05	7.88173e-05	8.00147e-05	8.12476e-05	8.25175e-05	8.38255e-05	8.51733e-05	8.65623e-05	8.7994e-05	8.94701e-05	9.09923e-05	9.25623e-05	9.4182e-05	9.58533e-05	9.75781e-05	9.93586e-05	0.000101197	0.000103095	0.000105056	0.000107082	0.000109175	0.000111339	0.000113575	0.000115888	0.00011828	0.000120754
		5.8567811e-05	5.9215e-05	5.98778e-05	6.05567e-05	6.12522e-05	6.19649e-05	6.26955e-05	6.34445e-05	6.42125e-05	6.50004e-05	6.58086e-05	6.6638e-05	6.74894e-05	6.83634e-05	6.9261e-05	7.0183e-05	7.11302e-05	7.21035e-05	7.3104e-05	7.41326e-05	7.51903e-05	7.62782e-05	7.73975e-05	7.85492e-05	7.97345e-05	8.09548e-05	8.22113e-05	8.35054e-05	8.48385e-05	8.62119e-05	8.76274e-05	8.90863e-05	9.05904e-05	9.21414e-05	9.37411e-05	9.53913e-05	9.7094e-05	9.88511e-05	0.000100665	0.000102537	0.000104471	0.000106468	0.000108531	0.000110663	0.000112866	0.000115143	0.000117497	0.000119932
		5.8462641e-05	5.9106e-05	5.97647e-05	6.04394e-05	6.11304e-05	6.18385e-05	6.25642e-05	6.33081e-05	6.40708e-05	6.48529e-05	6.56553e-05	6.64785e-05	6.73234e-05	6.81906e-05	6.9081e-05	6.99954e-05	7.09347e-05	7.18997e-05	7.28915e-05	7.39109e-05	7.4959e-05	7.60368e-05	7.71453e-05	7.82858e-05	7.94594e-05	8.06674e-05	8.19109e-05	8.31912e-05	8.45099e-05	8.58682e-05	8.72677e-05	8.87099e-05	9.01964e-05	9.17288e-05	9.3309e-05	9.49386e-05	9.66197e-05	9.8354e-05	0.000100144	0.000101991	0.000103898	0.000105867	0.000107901	0.000110001	0.000112172	0.000114415	0.000116733	0.000119129
		5.8359086e-05	5.89986e-05	5.96534e-05	6.03239e-05	6.10106e-05	6.17141e-05	6.2435e-05	6.31738e-05	6.39313e-05	6.47079e-05	6.55045e-05	6.63216e-05	6.71601e-05	6.80206e-05	6.8904e-05	6.9811e-05	7.07425e-05	7.16994e-05	7.26826e-05	7.36931e-05	7.47317e-05	7.57995e-05	7.68977e-05	7.80272e-05	7.91893e-05	8.03851e-05	8.16159e-05	8.28829e-05	8.41875e-05	8.5531e-05	8.69149e-05	8.83407e-05	8.981e-05	9.13243e-05	9.28854e-05	9.4495e-05	9.61549e-05	9.78671e-05	9.96335e-05	0.000101456	0.000103337	0.000105279	0.000107284	0.000109355	0.000111493	0.000113702	0.000115985	0.000118345
		5.8257126e-05	5.8893e-05	5.95438e-05	6.02102e-05	6.08926e-05	6.15916e-05	6.23078e-05	6.30417e-05	6.3794e-05	6.45652e-05	6.53561e-05	6.61673e-05	6.69995e-05	6.78534e-05	6.87299e-05	6.96297e-05	7.05536e-05	7.15026e-05	7.24774e-05	7.3479e-05	7.45084e-05	7.55665e-05	7.66545e-05	7.77733e-05	7.89241e-05	8.0108e-05	8.13263e-05	8.25802e-05	8.3871e-05	8.52001e-05	8.65688e-05	8.79786e-05	8.9431e-05	9.09277e-05	9.24702e-05	9.40602e-05	9.56995e-05	9.73901e-05	9.91337e-05	0.000100932	0.000102788	0.000104704	0.000106681	0.000108722	0.000110829	0.000113006	0.000115254	0.000117578
		5.8156742e-05	5.87889e-05	5.94359e-05	6.00983e-05	6.07765e-05	6.14711e-05	6.21827e-05	6.29118e-05	6.3659e-05	6.44249e-05	6.52102e-05	6.60155e-05	6.68415e-05	6.76891e-05	6.85588e-05	6.94515e-05	7.03679e-05	7.1309e-05	7.22756e-05	7.32686e-05	7.42889e-05	7.53376e-05	7.64155e-05	7.75238e-05	7.86636e-05	7.9836e-05	8.10421e-05	8.22832e-05	8.35605e-05	8.48754e-05	8.62292e-05	8.76234e-05	8.90594e-05	9.05388e-05	9.20631e-05	9.3634e-05	9.52533e-05	9.69226e-05	9.8644e-05	0.000100419	0.000102251	0.00010414	0.00010609	0.000108102	0.00011018	0.000112325	0.00011454	0.000116828
		5.8057918e-05	5.86865e-05	5.93297e-05	5.99881e-05	6.06622e-05	6.13525e-05	6.20596e-05	6.27839e-05	6.35261e-05	6.42868e-05	6.50666e-05	6.58662e-05	6.66862e-05	6.75274e-05	6.83905e-05	6.92762e-05	7.01854e-05	7.11188e-05	7.20774e-05	7.30619e-05	7.40734e-05	7.51127e-05	7.61808e-05	7.72789e-05	7.84078e-05	7.95688e-05	8.0763e-05	8.19916e-05	8.32558e-05	8.45568e-05	8.58961e-05	8.7275e-05	8.8695e-05	9.01574e-05	9.1664e-05	9.32163e-05	9.48159e-05	9.64647e-05	9.81644e-05	9.99169e-05	0.000101724	0.000103588	0.000105512	0.000107496	0.000109544	0.000111658	0.000113841	0.000116095
		5.7960633e-05	5.85857e-05	5.92252e-05	5.98798e-05	6.05498e-05	6.12358e-05	6.19384e-05	6.26581e-05	6.33954e-05	6.41509e-05	6.49254e-05	6.57193e-05	6.65334e-05	6.73684e-05	6.8225e-05	6.91039e-05	7.00059e-05	7.09319e-05	7.18825e-05	7.28588e-05	7.38615e-05	7.48917e-05	7.59503e-05	7.70382e-05	7.81566e-05	7.93065e-05	8.04891e-05	8.17054e-05	8.29567e-05	8.42442e-05	8.55693e-05	8.69333e-05	8.83375e-05	8.97835e-05	9.12727e-05	9.28068e-05	9.43873e-05	9.60159e-05	9.76944e-05	9.94247e-05	0.000101209	0.000103048	0.000104946	0.000106903	0.000108922	0.000111006	0.000113157	0.000115378
		5.7864872e-05	5.84864e-05	5.91223e-05	5.97731e-05	6.04391e-05	6.1121e-05	6.18192e-05	6.25343e-05	6.32668e-05	6.40173e-05	6.47865e-05	6.55749e-05	6.63832e-05	6.72121e-05	6.80623e-05	6.89345e-05	6.98295e-05	7.07481e-05	7.1691e-05	7.26592e-05	7.36534e-05	7.46746e-05	7.57238e-05	7.68019e-05	7.791e-05	7.9049e-05	8.02201e-05	8.14244e-05	8.26631e-05	8.39374e-05	8.52486e-05	8.6598e-05	8.79869e-05	8.94168e-05	9.08891e-05	9.24053e-05	9.39671e-05	9.55761e-05	9.7234e-05	9.89426e-05	0.000100704	0.000102519	0.000104392	0.000106322	0.000108314	0.000110369	0.000112489	0.000114677
		5.7770617e-05	5.83888e-05	5.90211e-05	5.96681e-05	6.03302e-05	6.1008e-05	6.17019e-05	6.24125e-05	6.31403e-05	6.38859e-05	6.46499e-05	6.54328e-05	6.62355e-05	6.70584e-05	6.79024e-05	6.8768e-05	6.96561e-05	7.05675e-05	7.15028e-05	7.2463e-05	7.34489e-05	7.44614e-05	7.55014e-05	7.65698e-05	7.76677e-05	7.87961e-05	7.9956e-05	8.11486e-05	8.2375e-05	8.36364e-05	8.4934e-05	8.62691e-05	8.7643e-05	8.90571e-05	9.05129e-05	9.20117e-05	9.35553e-05	9.51451e-05	9.67828e-05	9.84703e-05	0.000100209	0.000102001	0.000103849	0.000105754	0.000107718	0.000109745	0.000111835	0.000113991
		5.7677852e-05	5.82926e-05	5.89215e-05	5.95648e-05	6.02231e-05	6.08968e-05	6.15865e-05	6.22927e-05	6.30158e-05	6.37566e-05	6.45155e-05	6.52932e-05	6.60902e-05	6.69073e-05	6.77451e-05	6.86043e-05	6.94857e-05	7.039e-05	7.13179e-05	7.22703e-05	7.3248e-05	7.42519e-05	7.52829e-05	7.63419e-05	7.74298e-05	7.85478e-05	7.96968e-05	8.08779e-05	8.20922e-05	8.3341e-05	8.46253e-05	8.59464e-05	8.73057e-05	8.87044e-05	9.0144e-05	9.16259e-05	9.31516e-05	9.47227e-05	9.63407e-05	9.80075e-05	9.97247e-05	0.000101494	0.000103318	0.000105198	0.000107136	0.000109134	0.000111195	0.000113321
		5.7586560e-05	5.8198e-05	5.88234e-05	5.94631e-05	6.01177e-05	6.07874e-05	6.1473e-05	6.21748e-05	6.28934e-05	6.36294e-05	6.43834e-05	6.51558e-05	6.59474e-05	6.67587e-05	6.75905e-05	6.84434e-05	6.93182e-05	7.02155e-05	7.11361e-05	7.20809e-05	7.30506e-05	7.40461e-05	7.50682e-05	7.6118e-05	7.71962e-05	7.8304e-05	7.94423e-05	8.06122e-05	8.18147e-05	8.3051e-05	8.43223e-05	8.56298e-05	8.69747e-05	8.83584e-05	8.97822e-05	9.12475e-05	9.27558e-05	9.43086e-05	9.59075e-05	9.75541e-05	9.92501e-05	0.000100997	0.000102798	0.000104653	0.000106565	0.000108536	0.000110569	0.000112665
		5.7496725e-05	5.8105e-05	5.8727e-05	5.93631e-05	6.00139e-05	6.06798e-05	6.13613e-05	6.20589e-05	6.27731e-05	6.35044e-05	6.42534e-05	6.50207e-05	6.58069e-05	6.66127e-05	6.74385e-05	6.82853e-05	6.91535e-05	7.0044e-05	7.09575e-05	7.18948e-05	7.28566e-05	7.38439e-05	7.48574e-05	7.58981e-05	7.69668e-05	7.80646e-05	7.91924e-05	8.03513e-05	8.15423e-05	8.27665e-05	8.40251e-05	8.53192e-05	8.66501e-05	8.80191e-05	8.94275e-05	9.08766e-05	9.23679e-05	9.39028e-05	9.54829e-05	9.71098e-05	9.87852e-05	0.000100511	0.000102288	0.000104119	0.000106006	0.000107951	0.000109956	0.000112023
		5.7408332e-05	5.80134e-05	5.86321e-05	5.92647e-05	5.99119e-05	6.0574e-05	6.12515e-05	6.19449e-05	6.26547e-05	6.33814e-05	6.41256e-05	6.48879e-05	6.56689e-05	6.64691e-05	6.72891e-05	6.81298e-05	6.89917e-05	6.98755e-05	7.0782e-05	7.17119e-05	7.26661e-05	7.36453e-05	7.46503e-05	7.56821e-05	7.67415e-05	7.78295e-05	7.89471e-05	8.00952e-05	8.12749e-05	8.24872e-05	8.37334e-05	8.50145e-05	8.63317e-05	8.76863e-05	8.90796e-05	9.05128e-05	9.19875e-05	9.3505e-05	9.50668e-05	9.66745e-05	9.83296e-05	0.000100034	0.000101789	0.000103597	0.00010546	0.000107379	0.000109356	0.000111395
		5.7321365e-05	5.79233e-05	5.85387e-05	5.9168e-05	5.98115e-05	6.04699e-05	6.11435e-05	6.18327e-05	6.25382e-05	6.32605e-05	6.4e-05	6.47573e-05	6.55331e-05	6.63279e-05	6.71423e-05	6.7977e-05	6.88326e-05	6.97099e-05	7.06096e-05	7.15323e-05	7.24789e-05	7.34501e-05	7.44469e-05	7.547e-05	7.65203e-05	7.75987e-05	7.87062e-05	7.98438e-05	8.10124e-05	8.22132e-05	8.34472e-05	8.47155e-05	8.60193e-05	8.73599e-05	8.87384e-05	9.01562e-05	9.16146e-05	9.3115e-05	9.46589e-05	9.62478e-05	9.78833e-05	9.95669e-05	0.0001013	0.000103086	0.000104924	0.000106818	0.00010877	0.00011078
		5.7235811e-05	5.78347e-05	5.84469e-05	5.90728e-05	5.97128e-05	6.03675e-05	6.10372e-05	6.17225e-05	6.24238e-05	6.31416e-05	6.38765e-05	6.4629e-05	6.53996e-05	6.61891e-05	6.69979e-05	6.78268e-05	6.86763e-05	6.95472e-05	7.04401e-05	7.13558e-05	7.2295e-05	7.32585e-05	7.42471e-05	7.52617e-05	7.6303e-05	7.73721e-05	7.84697e-05	7.9597e-05	8.07548e-05	8.19442e-05	8.31663e-05	8.44221e-05	8.57128e-05	8.70396e-05	8.84037e-05	8.98064e-05	9.12489e-05	9.27327e-05	9.42592e-05	9.58297e-05	9.7446e-05	9.91094e-05	0.000100822	0.000102585	0.0001044	0.000106269	0.000108195	0.000110179
		5.7151653e-05	5.77475e-05	5.83565e-05	5.89791e-05	5.96157e-05	6.02668e-05	6.09327e-05	6.1614e-05	6.23112e-05	6.30247e-05	6.3755e-05	6.45028e-05	6.52685e-05	6.60527e-05	6.68561e-05	6.76792e-05	6.85227e-05	6.93873e-05	7.02736e-05	7.11824e-05	7.21143e-05	7.30702e-05	7.40509e-05	7.50571e-05	7.60897e-05	7.71495e-05	7.82376e-05	7.93547e-05	8.0502e-05	8.16803e-05	8.28907e-05	8.41343e-05	8.54122e-05	8.67255e-05	8.80755e-05	8.94634e-05	9.08904e-05	9.2358e-05	9.38673e-05	9.542e-05	9.70174e-05	9.86612e-05	0.000100353	0.000102094	0.000103887	0.000105732	0.000107633	0.00010959
		5.7068879e-05	5.76618e-05	5.82677e-05	5.88871e-05	5.95203e-05	6.01678e-05	6.083e-05	6.15074e-05	6.22005e-05	6.29097e-05	6.36356e-05	6.43787e-05	6.51395e-05	6.59186e-05	6.67166e-05	6.75341e-05	6.83718e-05	6.92302e-05	7.011e-05	7.1012e-05	7.19369e-05	7.28853e-05	7.38582e-05	7.48562e-05	7.58802e-05	7.69311e-05	7.80097e-05	7.91169e-05	8.02538e-05	8.14212e-05	8.26202e-05	8.38519e-05	8.51172e-05	8.64174e-05	8.77536e-05	8.91271e-05	9.05389e-05	9.19905e-05	9.34832e-05	9.50184e-05	9.65975e-05	9.8222e-05	9.98935e-05	0.000101614	0.000103384	0.000105206	0.000107082	0.000109014
		5.6987474e-05	5.75774e-05	5.81803e-05	5.87965e-05	5.94264e-05	6.00704e-05	6.0729e-05	6.14026e-05	6.20917e-05	6.27967e-05	6.35182e-05	6.42567e-05	6.50128e-05	6.57869e-05	6.65796e-05	6.73916e-05	6.82234e-05	6.90758e-05	6.99493e-05	7.08446e-05	7.17625e-05	7.27037e-05	7.36689e-05	7.46589e-05	7.56745e-05	7.67165e-05	7.77859e-05	7.88835e-05	8.00102e-05	8.1167e-05	8.23548e-05	8.35748e-05	8.48279e-05	8.61152e-05	8.74379e-05	8.87972e-05	9.01943e-05	9.16303e-05	9.31067e-05	9.46248e-05	9.6186e-05	9.77917e-05	9.94435e-05	0.000101143	0.000102892	0.000104691	0.000106544	0.00010845
		5.6907426e-05	5.74945e-05	5.80944e-05	5.87075e-05	5.93341e-05	5.99747e-05	6.06297e-05	6.12996e-05	6.19847e-05	6.26857e-05	6.34029e-05	6.41369e-05	6.48882e-05	6.56574e-05	6.64449e-05	6.72515e-05	6.80777e-05	6.89241e-05	6.97914e-05	7.06802e-05	7.15913e-05	7.25253e-05	7.3483e-05	7.44651e-05	7.54725e-05	7.65059e-05	7.75662e-05	7.86543e-05	7.97711e-05	8.09175e-05	8.20944e-05	8.33029e-05	8.4544e-05	8.58187e-05	8.71283e-05	8.84737e-05	8.98563e-05	9.12772e-05	9.27376e-05	9.4239e-05	9.57827e-05	9.73701e-05	9.90026e-05	0.000100682	0.000102409	0.000104187	0.000106016	0.000107898
		5.6828720e-05	5.7413e-05	5.801e-05	5.862e-05	5.92434e-05	5.98806e-05	6.05321e-05	6.11983e-05	6.18796e-05	6.25765e-05	6.32895e-05	6.40191e-05	6.47658e-05	6.55301e-05	6.63126e-05	6.71139e-05	6.79345e-05	6.87751e-05	6.96363e-05	7.05187e-05	7.14231e-05	7.23501e-05	7.33004e-05	7.42749e-05	7.52742e-05	7.62992e-05	7.73506e-05	7.84294e-05	7.95364e-05	8.06726e-05	8.18388e-05	8.30361e-05	8.42655e-05	8.55279e-05	8.68246e-05	8.81565e-05	8.95249e-05	9.09309e-05	9.23758e-05	9.38609e-05	9.53875e-05	9.69569e-05	9.85707e-05	0.00010023	0.000101937	0.000103693	0.000105499	0.000107358
		5.6751343e-05	5.73329e-05	5.79269e-05	5.85339e-05	5.91542e-05	5.97881e-05	6.04361e-05	6.10987e-05	6.17762e-05	6.24692e-05	6.31781e-05	6.39033e-05	6.46455e-05	6.54051e-05	6.61826e-05	6.69787e-05	6.77939e-05	6.86287e-05	6.9484e-05	7.03601e-05	7.12579e-05	7.21781e-05	7.31212e-05	7.40881e-05	7.50795e-05	7.60962e-05	7.71389e-05	7.82086e-05	7.93061e-05	8.04323e-05	8.15881e-05	8.27744e-05	8.39923e-05	8.52427e-05	8.65267e-05	8.78454e-05	8.91999e-05	9.05914e-05	9.20211e-05	9.34902e-05	9.50001e-05	9.65521e-05	9.81475e-05	9.97878e-05	0.000101475	0.000103209	0.000104993	0.000106829
		5.6675285e-05	5.72541e-05	5.78453e-05	5.84493e-05	5.90665e-05	5.96972e-05	6.03418e-05	6.10009e-05	6.16747e-05	6.23638e-05	6.30686e-05	6.37896e-05	6.45273e-05	6.52822e-05	6.60549e-05	6.68459e-05	6.76557e-05	6.8485e-05	6.93343e-05	7.02044e-05	7.10957e-05	7.20091e-05	7.29452e-05	7.39047e-05	7.48883e-05	7.58969e-05	7.69312e-05	7.79919e-05	7.90801e-05	8.01965e-05	8.1342e-05	8.25176e-05	8.37242e-05	8.49628e-05	8.62345e-05	8.75403e-05	8.88813e-05	9.02586e-05	9.16734e-05	9.31269e-05	9.46205e-05	9.61553e-05	9.77328e-05	9.93543e-05	0.000101021	0.000102735	0.000104498	0.000106311
		5.6600531e-05	5.71767e-05	5.77651e-05	5.83662e-05	5.89803e-05	5.96079e-05	6.02492e-05	6.09047e-05	6.15749e-05	6.22602e-05	6.2961e-05	6.36778e-05	6.44112e-05	6.51615e-05	6.59294e-05	6.67154e-05	6.752e-05	6.83438e-05	6.91873e-05	7.00514e-05	7.09364e-05	7.18432e-05	7.27723e-05	7.37246e-05	7.47006e-05	7.57013e-05	7.67272e-05	7.77793e-05	7.88583e-05	7.99651e-05	8.11006e-05	8.22657e-05	8.34613e-05	8.46884e-05	8.5948e-05	8.72411e-05	8.85688e-05	8.99322e-05	9.13325e-05	9.27708e-05	9.42484e-05	9.57665e-05	9.73265e-05	9.89297e-05	0.000100578	0.000102272	0.000104013	0.000105804
		5.6527070e-05	5.71006e-05	5.76863e-05	5.82846e-05	5.88957e-05	5.95201e-05	6.01581e-05	6.08103e-05	6.14769e-05	6.21584e-05	6.28553e-05	6.35681e-05	6.42971e-05	6.5043e-05	6.58062e-05	6.65872e-05	6.73867e-05	6.82051e-05	6.9043e-05	6.99011e-05	7.078e-05	7.16803e-05	7.26027e-05	7.35478e-05	7.45164e-05	7.55092e-05	7.6527e-05	7.75705e-05	7.86406e-05	7.9738e-05	8.08637e-05	8.20185e-05	8.32033e-05	8.44191e-05	8.56669e-05	8.69476e-05	8.82624e-05	8.96122e-05	9.09983e-05	9.24217e-05	9.38837e-05	9.53855e-05	9.69284e-05	9.85137e-05	0.000100143	0.000101817	0.000103538	0.000105307
		5.6454890e-05	5.70259e-05	5.76089e-05	5.82043e-05	5.88125e-05	5.94338e-05	6.00687e-05	6.07175e-05	6.13806e-05	6.20584e-05	6.27515e-05	6.34602e-05	6.41851e-05	6.49265e-05	6.56851e-05	6.64613e-05	6.72557e-05	6.80689e-05	6.89013e-05	6.97536e-05	7.06264e-05	7.15204e-05	7.24361e-05	7.33743e-05	7.43356e-05	7.53208e-05	7.63305e-05	7.73657e-05	7.8427e-05	7.95152e-05	8.06313e-05	8.1776e-05	8.29503e-05	8.41551e-05	8.53913e-05	8.66599e-05	8.7962e-05	8.92985e-05	9.06707e-05	9.20796e-05	9.35263e-05	9.50121e-05	9.65383e-05	9.81061e-05	9.97169e-05	0.000101372	0.000103073	0.000104821
		5.6383981e-05	5.69524e-05	5.75328e-05	5.81255e-05	5.87308e-05	5.93491e-05	5.99808e-05	6.06263e-05	6.1286e-05	6.19602e-05	6.26495e-05	6.33543e-05	6.4075e-05	6.48122e-05	6.55662e-05	6.63377e-05	6.71272e-05	6.79351e-05	6.87621e-05	6.96088e-05	7.04756e-05	7.13633e-05	7.22725e-05	7.32039e-05	7.41581e-05	7.51358e-05	7.61377e-05	7.71647e-05	7.82174e-05	7.92966e-05	8.04033e-05	8.15381e-05	8.27021e-05	8.3896e-05	8.51209e-05	8.63777e-05	8.76674e-05	8.89909e-05	9.03495e-05	9.17441e-05	9.3176e-05	9.46462e-05	9.61561e-05	9.77068e-05	9.92996e-05	0.000100936	0.000102617	0.000104345
		5.6314330e-05	5.68803e-05	5.74581e-05	5.80481e-05	5.86505e-05	5.92659e-05	5.98945e-05	6.05368e-05	6.1193e-05	6.18638e-05	6.25494e-05	6.32503e-05	6.3967e-05	6.46999e-05	6.54495e-05	6.62164e-05	6.7001e-05	6.78038e-05	6.86255e-05	6.94666e-05	7.03276e-05	7.12092e-05	7.2112e-05	7.30367e-05	7.39839e-05	7.49542e-05	7.59485e-05	7.69674e-05	7.80117e-05	7.90821e-05	8.01796e-05	8.13048e-05	8.24586e-05	8.3642e-05	8.48558e-05	8.6101e-05	8.73785e-05	8.86894e-05	9.00346e-05	9.14154e-05	9.28326e-05	9.42876e-05	9.57815e-05	9.73155e-05	9.88909e-05	0.000100509	0.000102171	0.000103879
		5.6245927e-05	5.68095e-05	5.73847e-05	5.7972e-05	5.85717e-05	5.91842e-05	5.98098e-05	6.04488e-05	6.11018e-05	6.17691e-05	6.2451e-05	6.31481e-05	6.38609e-05	6.45896e-05	6.53349e-05	6.60972e-05	6.6877e-05	6.76749e-05	6.84914e-05	6.9327e-05	7.01823e-05	7.10579e-05	7.19545e-05	7.28726e-05	7.38129e-05	7.47761e-05	7.57628e-05	7.67738e-05	7.78099e-05	7.88717e-05	7.99601e-05	8.10758e-05	8.22198e-05	8.33928e-05	8.45958e-05	8.58296e-05	8.70953e-05	8.83937e-05	8.9726e-05	9.10931e-05	9.24961e-05	9.39362e-05	9.54145e-05	9.69321e-05	9.84904e-05	0.000100091	0.000101734	0.000103422
		5.6178761e-05	5.67399e-05	5.73127e-05	5.78974e-05	5.84943e-05	5.9104e-05	5.97266e-05	6.03625e-05	6.10122e-05	6.16761e-05	6.23545e-05	6.30479e-05	6.37567e-05	6.44814e-05	6.52224e-05	6.59802e-05	6.67554e-05	6.75484e-05	6.83597e-05	6.91899e-05	7.00397e-05	7.09094e-05	7.17998e-05	7.27115e-05	7.36451e-05	7.46012e-05	7.55806e-05	7.65839e-05	7.76119e-05	7.86653e-05	7.97448e-05	8.08513e-05	8.19856e-05	8.31484e-05	8.43408e-05	8.55635e-05	8.68176e-05	8.81039e-05	8.94234e-05	9.07772e-05	9.21663e-05	9.35918e-05	9.50548e-05	9.65565e-05	9.80981e-05	9.96809e-05	0.000101306	0.000102975
		5.6112822e-05	5.66716e-05	5.72419e-05	5.78241e-05	5.84184e-05	5.90252e-05	5.96449e-05	6.02778e-05	6.09243e-05	6.15848e-05	6.22597e-05	6.29494e-05	6.36544e-05	6.43751e-05	6.51119e-05	6.58654e-05	6.6636e-05	6.74241e-05	6.82305e-05	6.90555e-05	6.98997e-05	7.07637e-05	7.16481e-05	7.25535e-05	7.34805e-05	7.44297e-05	7.54019e-05	7.63976e-05	7.74177e-05	7.84628e-05	7.95336e-05	8.06311e-05	8.17558e-05	8.29088e-05	8.40908e-05	8.53026e-05	8.65453e-05	8.78197e-05	8.91268e-05	9.04675e-05	9.1843e-05	9.32543e-05	9.47024e-05	9.61885e-05	9.77138e-05	9.92795e-05	0.000100887	0.000102537
		5.6048100e-05	5.66046e-05	5.71725e-05	5.77521e-05	5.83438e-05	5.89479e-05	5.95647e-05	6.01946e-05	6.08379e-05	6.14952e-05	6.21667e-05	6.28528e-05	6.3554e-05	6.42708e-05	6.50035e-05	6.57527e-05	6.65188e-05	6.73022e-05	6.81037e-05	6.89235e-05	6.97623e-05	7.06207e-05	7.14992e-05	7.23984e-05	7.33189e-05	7.42614e-05	7.52265e-05	7.62148e-05	7.72271e-05	7.82641e-05	7.93265e-05	8.04151e-05	8.15306e-05	8.26738e-05	8.38456e-05	8.50468e-05	8.62784e-05	8.75411e-05	8.8836e-05	9.0164e-05	9.15262e-05	9.29235e-05	9.43571e-05	9.58279e-05	9.73373e-05	9.88863e-05	0.000100476	0.000102108
		5.5984584e-05	5.65388e-05	5.71044e-05	5.76815e-05	5.82706e-05	5.8872e-05	5.9486e-05	6.01129e-05	6.07532e-05	6.14072e-05	6.20754e-05	6.2758e-05	6.34555e-05	6.41684e-05	6.48971e-05	6.56421e-05	6.64038e-05	6.71826e-05	6.79792e-05	6.8794e-05	6.96276e-05	7.04804e-05	7.13531e-05	7.22463e-05	7.31604e-05	7.40963e-05	7.50544e-05	7.60355e-05	7.70403e-05	7.80693e-05	7.91234e-05	8.02032e-05	8.13096e-05	8.24433e-05	8.36052e-05	8.4796e-05	8.60167e-05	8.7268e-05	8.8551e-05	8.98666e-05	9.12157e-05	9.25994e-05	9.40187e-05	9.54747e-05	9.69684e-05	9.85012e-05	0.000100074	0.000101688
		5.5922266e-05	5.64743e-05	5.70375e-05	5.76122e-05	5.81988e-05	5.87975e-05	5.94088e-05	6.00328e-05	6.06701e-05	6.1321e-05	6.19858e-05	6.26649e-05	6.33589e-05	6.4068e-05	6.47928e-05	6.55336e-05	6.62909e-05	6.70653e-05	6.78571e-05	6.8667e-05	6.94953e-05	7.03428e-05	7.12098e-05	7.2097e-05	7.3005e-05	7.39343e-05	7.48857e-05	7.58597e-05	7.6857e-05	7.78782e-05	7.89242e-05	7.99955e-05	8.1093e-05	8.22174e-05	8.33695e-05	8.45501e-05	8.57601e-05	8.70003e-05	8.82716e-05	8.9575e-05	9.09114e-05	9.22818e-05	9.36871e-05	9.51286e-05	9.66071e-05	9.81239e-05	9.96801e-05	0.000101277
		5.5861135e-05	5.6411e-05	5.69719e-05	5.75443e-05	5.81284e-05	5.87245e-05	5.9333e-05	5.99542e-05	6.05886e-05	6.12363e-05	6.18979e-05	6.25737e-05	6.32641e-05	6.39695e-05	6.46904e-05	6.54271e-05	6.61802e-05	6.69501e-05	6.77373e-05	6.85423e-05	6.93656e-05	7.02077e-05	7.10692e-05	7.19506e-05	7.28525e-05	7.37755e-05	7.47202e-05	7.56872e-05	7.66772e-05	7.76908e-05	7.87288e-05	7.97918e-05	8.08806e-05	8.19958e-05	8.31384e-05	8.43091e-05	8.55086e-05	8.67379e-05	8.79978e-05	8.92893e-05	9.06132e-05	9.19705e-05	9.33623e-05	9.47895e-05	9.62531e-05	9.77544e-05	9.92943e-05	0.000100874
		5.5801183e-05	5.63489e-05	5.69076e-05	5.74776e-05	5.80593e-05	5.86529e-05	5.92587e-05	5.98772e-05	6.05086e-05	6.11533e-05	6.18117e-05	6.24841e-05	6.31711e-05	6.38728e-05	6.45899e-05	6.53227e-05	6.60716e-05	6.68372e-05	6.76199e-05	6.84201e-05	6.92384e-05	7.00753e-05	7.09313e-05	7.1807e-05	7.2703e-05	7.36197e-05	7.45579e-05	7.55181e-05	7.65009e-05	7.75071e-05	7.85372e-05	7.95921e-05	8.06723e-05	8.17786e-05	8.29119e-05	8.40727e-05	8.52621e-05	8.64807e-05	8.77295e-05	8.90093e-05	9.0321e-05	9.16656e-05	9.3044e-05	9.44572e-05	9.59063e-05	9.73924e-05	9.89164e-05	0.00010048
		5.5742401e-05	5.6288e-05	5.68445e-05	5.74123e-05	5.79915e-05	5.85826e-05	5.91858e-05	5.98016e-05	6.04301e-05	6.10719e-05	6.17271e-05	6.23963e-05	6.30798e-05	6.37781e-05	6.44914e-05	6.52203e-05	6.59652e-05	6.67265e-05	6.75046e-05	6.83002e-05	6.91136e-05	6.99454e-05	7.07961e-05	7.16662e-05	7.25563e-05	7.34669e-05	7.43987e-05	7.53522e-05	7.63281e-05	7.73269e-05	7.83494e-05	7.93963e-05	8.04681e-05	8.15657e-05	8.26898e-05	8.38411e-05	8.50205e-05	8.62286e-05	8.74665e-05	8.87349e-05	9.00347e-05	9.13668e-05	9.27322e-05	9.41318e-05	9.55666e-05	9.70378e-05	9.85463e-05	0.000100093
		5.5684779e-05	5.62283e-05	5.67827e-05	5.73482e-05	5.79251e-05	5.85137e-05	5.91144e-05	5.97275e-05	6.03532e-05	6.0992e-05	6.16442e-05	6.23102e-05	6.29904e-05	6.36851e-05	6.43948e-05	6.51199e-05	6.58607e-05	6.66179e-05	6.73917e-05	6.81827e-05	6.89913e-05	6.98181e-05	7.06635e-05	7.15282e-05	7.24125e-05	7.33172e-05	7.42427e-05	7.51896e-05	7.61586e-05	7.71503e-05	7.81653e-05	7.92043e-05	8.0268e-05	8.1357e-05	8.24721e-05	8.36141e-05	8.47837e-05	8.59816e-05	8.72088e-05	8.8466e-05	8.97541e-05	9.1074e-05	9.24266e-05	9.38129e-05	9.52339e-05	9.66905e-05	9.81838e-05	9.9715e-05
		5.5628310e-05	5.61698e-05	5.67221e-05	5.72854e-05	5.786e-05	5.84462e-05	5.90444e-05	5.96548e-05	6.02778e-05	6.09138e-05	6.1563e-05	6.22258e-05	6.29027e-05	6.3594e-05	6.43001e-05	6.50214e-05	6.57584e-05	6.65114e-05	6.72809e-05	6.80674e-05	6.88714e-05	6.96932e-05	7.05336e-05	7.13928e-05	7.22716e-05	7.31703e-05	7.40897e-05	7.50302e-05	7.59925e-05	7.69772e-05	7.79848e-05	7.90162e-05	8.00718e-05	8.11525e-05	8.22588e-05	8.33916e-05	8.45516e-05	8.57395e-05	8.69562e-05	8.82025e-05	8.94792e-05	9.07872e-05	9.21273e-05	9.35006e-05	9.4908e-05	9.63504e-05	9.78288e-05	9.93445e-05
		5.5572984e-05	5.61125e-05	5.66627e-05	5.72239e-05	5.77962e-05	5.83801e-05	5.89758e-05	5.95836e-05	6.02039e-05	6.08371e-05	6.14833e-05	6.21431e-05	6.28168e-05	6.35047e-05	6.42073e-05	6.49249e-05	6.5658e-05	6.6407e-05	6.71723e-05	6.79544e-05	6.87538e-05	6.95709e-05	7.04061e-05	7.12601e-05	7.21334e-05	7.30264e-05	7.39397e-05	7.4874e-05	7.58297e-05	7.68075e-05	7.7808e-05	7.88318e-05	7.98795e-05	8.0952e-05	8.20497e-05	8.31736e-05	8.43242e-05	8.55023e-05	8.67088e-05	8.79444e-05	8.92099e-05	9.05062e-05	9.18341e-05	9.31947e-05	9.45887e-05	9.60172e-05	9.74812e-05	9.89816e-05
		5.5518795e-05	5.60564e-05	5.66046e-05	5.71636e-05	5.77337e-05	5.83153e-05	5.89085e-05	5.95139e-05	6.01315e-05	6.07619e-05	6.14053e-05	6.20621e-05	6.27326e-05	6.34172e-05	6.41164e-05	6.48304e-05	6.55597e-05	6.63048e-05	6.70659e-05	6.78437e-05	6.86386e-05	6.94509e-05	7.02813e-05	7.11301e-05	7.1998e-05	7.28853e-05	7.37928e-05	7.47209e-05	7.56701e-05	7.66412e-05	7.76346e-05	7.86511e-05	7.96911e-05	8.07555e-05	8.18449e-05	8.29599e-05	8.41013e-05	8.52699e-05	8.64663e-05	8.76914e-05	8.8946e-05	9.02309e-05	9.15469e-05	9.2895e-05	9.4276e-05	9.5691e-05	9.71407e-05	9.86264e-05
		5.5465733e-05	5.60014e-05	5.65476e-05	5.71045e-05	5.76725e-05	5.82518e-05	5.88427e-05	5.94455e-05	6.00606e-05	6.06883e-05	6.13288e-05	6.19827e-05	6.26501e-05	6.33315e-05	6.40272e-05	6.47377e-05	6.54634e-05	6.62045e-05	6.69617e-05	6.77353e-05	6.85257e-05	6.93334e-05	7.01589e-05	7.10027e-05	7.18653e-05	7.27471e-05	7.36488e-05	7.45708e-05	7.55138e-05	7.64782e-05	7.74647e-05	7.8474e-05	7.95065e-05	8.0563e-05	8.16442e-05	8.27506e-05	8.3883e-05	8.50422e-05	8.62288e-05	8.74437e-05	8.86876e-05	8.99613e-05	9.12656e-05	9.26015e-05	9.39698e-05	9.53714e-05	9.68073e-05	9.82785e-05
		5.5413792e-05	5.59476e-05	5.64919e-05	5.70467e-05	5.76126e-05	5.81896e-05	5.87782e-05	5.93786e-05	5.99912e-05	6.06162e-05	6.1254e-05	6.19049e-05	6.25693e-05	6.32475e-05	6.39399e-05	6.4647e-05	6.5369e-05	6.61064e-05	6.68596e-05	6.7629e-05	6.84151e-05	6.92183e-05	7.0039e-05	7.08779e-05	7.17353e-05	7.26117e-05	7.35077e-05	7.44238e-05	7.53606e-05	7.63186e-05	7.72983e-05	7.83005e-05	7.93257e-05	8.03744e-05	8.14475e-05	8.25455e-05	8.36692e-05	8.48191e-05	8.59962e-05	8.7201e-05	8.84344e-05	8.96972e-05	9.09901e-05	9.23141e-05	9.36699e-05	9.50586e-05	9.64809e-05	9.79379e-05
		5.5362964e-05	5.5895e-05	5.64373e-05	5.69902e-05	5.75539e-05	5.81288e-05	5.87151e-05	5.93131e-05	5.99232e-05	6.05456e-05	6.11807e-05	6.18287e-05	6.24902e-05	6.31653e-05	6.38545e-05	6.45581e-05	6.52765e-05	6.60102e-05	6.67595e-05	6.75249e-05	6.83067e-05	6.91055e-05	6.99216e-05	7.07556e-05	7.16079e-05	7.2479e-05	7.33695e-05	7.42798e-05	7.52105e-05	7.61621e-05	7.71353e-05	7.81305e-05	7.91485e-05	8.01897e-05	8.12549e-05	8.23447e-05	8.34597e-05	8.46007e-05	8.57683e-05	8.69633e-05	8.81865e-05	8.94385e-05	9.07203e-05	9.20326e-05	9.33763e-05	9.47522e-05	9.61613e-05	9.76044e-05
		5.5313241e-05	5.58434e-05	5.63839e-05	5.69348e-05	5.74965e-05	5.80693e-05	5.86533e-05	5.9249e-05	5.98567e-05	6.04765e-05	6.11089e-05	6.17542e-05	6.24127e-05	6.30848e-05	6.37708e-05	6.44711e-05	6.5186e-05	6.59161e-05	6.66616e-05	6.74229e-05	6.82006e-05	6.8995e-05	6.98066e-05	7.06358e-05	7.14832e-05	7.23491e-05	7.32341e-05	7.41388e-05	7.50635e-05	7.6009e-05	7.69756e-05	7.79641e-05	7.89749e-05	8.00088e-05	8.10662e-05	8.21479e-05	8.32545e-05	8.43867e-05	8.55451e-05	8.67305e-05	8.79436e-05	8.91852e-05	9.04561e-05	9.1757e-05	9.30887e-05	9.44522e-05	9.58483e-05	9.72779e-05
		5.5264617e-05	5.57931e-05	5.63317e-05	5.68807e-05	5.74404e-05	5.8011e-05	5.85929e-05	5.91863e-05	5.97915e-05	6.04089e-05	6.10387e-05	6.16812e-05	6.23369e-05	6.3006e-05	6.36889e-05	6.43859e-05	6.50974e-05	6.58239e-05	6.65657e-05	6.73231e-05	6.80967e-05	6.88869e-05	6.9694e-05	7.05186e-05	7.1361e-05	7.22219e-05	7.31016e-05	7.40006e-05	7.49196e-05	7.58589e-05	7.68193e-05	7.78011e-05	7.8805e-05	7.98316e-05	8.08815e-05	8.19552e-05	8.30536e-05	8.41771e-05	8.53265e-05	8.65026e-05	8.77059e-05	8.89372e-05	9.01974e-05	9.14871e-05	9.28072e-05	9.41585e-05	9.55419e-05	9.69583e-05
		5.5217084e-05	5.57438e-05	5.62806e-05	5.68278e-05	5.73855e-05	5.79541e-05	5.85338e-05	5.9125e-05	5.97279e-05	6.03428e-05	6.097e-05	6.16099e-05	6.22627e-05	6.29289e-05	6.36087e-05	6.43025e-05	6.50107e-05	6.57337e-05	6.64718e-05	6.72255e-05	6.79951e-05	6.8781e-05	6.95838e-05	7.04038e-05	7.12415e-05	7.20973e-05	7.29718e-05	7.38654e-05	7.47787e-05	7.57121e-05	7.66661e-05	7.76415e-05	7.86386e-05	7.96581e-05	8.07005e-05	8.17666e-05	8.28568e-05	8.39719e-05	8.51126e-05	8.62794e-05	8.74731e-05	8.86944e-05	8.99441e-05	9.12229e-05	9.25316e-05	9.3871e-05	9.5242e-05	9.66454e-05
		5.5170637e-05	5.56957e-05	5.62307e-05	5.6776e-05	5.73318e-05	5.78984e-05	5.8476e-05	5.9065e-05	5.96656e-05	6.02781e-05	6.09028e-05	6.15401e-05	6.21902e-05	6.28535e-05	6.35303e-05	6.4221e-05	6.49259e-05	6.56455e-05	6.638e-05	6.71299e-05	6.78956e-05	6.86774e-05	6.94759e-05	7.02914e-05	7.11244e-05	7.19754e-05	7.28448e-05	7.3733e-05	7.46407e-05	7.55683e-05	7.65163e-05	7.74852e-05	7.84757e-05	7.94882e-05	8.05234e-05	8.15819e-05	8.26642e-05	8.37711e-05	8.49031e-05	8.60609e-05	8.72452e-05	8.84567e-05	8.96961e-05	9.09642e-05	9.22618e-05	9.35896e-05	9.49485e-05	9.63392e-05
		5.5125267e-05	5.56486e-05	5.6182e-05	5.67255e-05	5.72794e-05	5.7844e-05	5.84196e-05	5.90064e-05	5.96047e-05	6.02149e-05	6.08371e-05	6.14718e-05	6.21192e-05	6.27797e-05	6.34536e-05	6.41412e-05	6.48429e-05	6.55591e-05	6.62901e-05	6.70364e-05	6.77982e-05	6.85761e-05	6.93703e-05	7.01815e-05	7.10099e-05	7.18561e-05	7.27204e-05	7.36035e-05	7.45057e-05	7.54275e-05	7.63696e-05	7.73323e-05	7.83162e-05	7.9322e-05	8.03501e-05	8.14011e-05	8.24757e-05	8.35744e-05	8.4698e-05	8.5847e-05	8.70221e-05	8.8224e-05	8.94534e-05	9.07111e-05	9.19977e-05	9.33141e-05	9.46611e-05	9.60395e-05
		5.5080970e-05	5.56027e-05	5.61344e-05	5.66761e-05	5.72281e-05	5.77908e-05	5.83644e-05	5.89491e-05	5.95452e-05	6.01531e-05	6.07729e-05	6.14051e-05	6.20499e-05	6.27076e-05	6.33786e-05	6.40632e-05	6.47618e-05	6.54747e-05	6.62023e-05	6.69449e-05	6.7703e-05	6.84769e-05	6.92671e-05	7.00739e-05	7.08979e-05	7.17393e-05	7.25988e-05	7.34767e-05	7.43736e-05	7.52898e-05	7.6226e-05	7.71826e-05	7.81602e-05	7.91593e-05	8.01804e-05	8.12242e-05	8.22912e-05	8.3382e-05	8.44973e-05	8.56376e-05	8.68037e-05	8.79962e-05	8.92158e-05	9.04633e-05	9.17393e-05	9.30446e-05	9.43799e-05	9.57462e-05
		5.5037738e-05	5.55579e-05	5.60879e-05	5.66279e-05	5.71781e-05	5.77389e-05	5.83105e-05	5.88932e-05	5.94871e-05	6.00927e-05	6.07102e-05	6.13399e-05	6.19821e-05	6.26371e-05	6.33053e-05	6.3987e-05	6.46825e-05	6.53922e-05	6.61164e-05	6.68555e-05	6.76099e-05	6.838e-05	6.91661e-05	6.99687e-05	7.07883e-05	7.16252e-05	7.24798e-05	7.33527e-05	7.42443e-05	7.51551e-05	7.60855e-05	7.70362e-05	7.80075e-05	7.9e-05	8.00144e-05	8.1051e-05	8.21106e-05	8.31937e-05	8.43009e-05	8.54328e-05	8.659e-05	8.77734e-05	8.89834e-05	9.02208e-05	9.14863e-05	9.27808e-05	9.41048e-05	9.54592e-05
		5.4995566e-05	5.55142e-05	5.60425e-05	5.65808e-05	5.71293e-05	5.76883e-05	5.82579e-05	5.88385e-05	5.94304e-05	6.00338e-05	6.0649e-05	6.12762e-05	6.19159e-05	6.25683e-05	6.32337e-05	6.39125e-05	6.4605e-05	6.53115e-05	6.60324e-05	6.67681e-05	6.75189e-05	6.82852e-05	6.90674e-05	6.98659e-05	7.06811e-05	7.15135e-05	7.23635e-05	7.32314e-05	7.41179e-05	7.50233e-05	7.59482e-05	7.68929e-05	7.78581e-05	7.88443e-05	7.9852e-05	8.08817e-05	8.1934e-05	8.30094e-05	8.41087e-05	8.52323e-05	8.6381e-05	8.75553e-05	8.87559e-05	8.99836e-05	9.12389e-05	9.25226e-05	9.38356e-05	9.51784e-05
		5.4954448e-05	5.54716e-05	5.59983e-05	5.65349e-05	5.70817e-05	5.76388e-05	5.82066e-05	5.87852e-05	5.9375e-05	5.99762e-05	6.05892e-05	6.12141e-05	6.18513e-05	6.25011e-05	6.31638e-05	6.38398e-05	6.45293e-05	6.52327e-05	6.59504e-05	6.66827e-05	6.74299e-05	6.81926e-05	6.89709e-05	6.97654e-05	7.05764e-05	7.14044e-05	7.22497e-05	7.31129e-05	7.39943e-05	7.48944e-05	7.58138e-05	7.67528e-05	7.77121e-05	7.8692e-05	7.96931e-05	8.0716e-05	8.17612e-05	8.28292e-05	8.39207e-05	8.50363e-05	8.61765e-05	8.7342e-05	8.85334e-05	8.97515e-05	9.09968e-05	9.22701e-05	9.35722e-05	9.49037e-05
		5.4914379e-05	5.543e-05	5.59552e-05	5.64902e-05	5.70353e-05	5.75906e-05	5.81565e-05	5.87332e-05	5.9321e-05	5.99201e-05	6.05308e-05	6.11534e-05	6.17882e-05	6.24355e-05	6.30956e-05	6.37687e-05	6.44554e-05	6.51558e-05	6.58703e-05	6.65993e-05	6.73431e-05	6.81021e-05	6.88766e-05	6.96671e-05	7.0474e-05	7.12977e-05	7.21385e-05	7.2997e-05	7.38735e-05	7.47685e-05	7.56824e-05	7.66159e-05	7.75692e-05	7.8543e-05	7.95377e-05	8.05539e-05	8.15922e-05	8.26529e-05	8.37368e-05	8.48445e-05	8.59764e-05	8.71333e-05	8.83158e-05	8.95244e-05	9.076e-05	9.20231e-05	9.33146e-05	9.4635e-05
		5.4875352e-05	5.53895e-05	5.59132e-05	5.64466e-05	5.699e-05	5.75437e-05	5.81077e-05	5.86826e-05	5.92683e-05	5.98654e-05	6.04739e-05	6.10942e-05	6.17267e-05	6.23715e-05	6.30289e-05	6.36994e-05	6.43832e-05	6.50807e-05	6.57921e-05	6.65178e-05	6.72582e-05	6.80137e-05	6.87845e-05	6.95712e-05	7.0374e-05	7.11935e-05	7.20299e-05	7.28837e-05	7.37554e-05	7.46453e-05	7.55541e-05	7.6482e-05	7.74296e-05	7.83974e-05	7.93859e-05	8.03955e-05	8.14269e-05	8.24806e-05	8.35571e-05	8.46569e-05	8.57808e-05	8.69292e-05	8.81029e-05	8.93024e-05	9.05284e-05	9.17816e-05	9.30626e-05	9.43722e-05
		5.4837364e-05	5.53501e-05	5.58723e-05	5.64042e-05	5.6946e-05	5.74979e-05	5.80602e-05	5.86332e-05	5.9217e-05	5.9812e-05	6.04184e-05	6.10365e-05	6.16666e-05	6.2309e-05	6.2964e-05	6.36318e-05	6.43128e-05	6.50073e-05	6.57157e-05	6.64383e-05	6.71754e-05	6.79274e-05	6.86946e-05	6.94775e-05	7.02764e-05	7.10917e-05	7.19237e-05	7.27731e-05	7.364e-05	7.4525e-05	7.54286e-05	7.63511e-05	7.72931e-05	7.82551e-05	7.92374e-05	8.02407e-05	8.12654e-05	8.23121e-05	8.33813e-05	8.44736e-05	8.55895e-05	8.67297e-05	8.78948e-05	8.90853e-05	9.03019e-05	9.15453e-05	9.28162e-05	9.41152e-05
		5.4800407e-05	5.53118e-05	5.58325e-05	5.63629e-05	5.69031e-05	5.74533e-05	5.80139e-05	5.8585e-05	5.9167e-05	5.976e-05	6.03643e-05	6.09803e-05	6.16081e-05	6.22481e-05	6.29006e-05	6.35658e-05	6.42441e-05	6.49358e-05	6.56413e-05	6.63607e-05	6.70946e-05	6.78432e-05	6.86069e-05	6.9386e-05	7.0181e-05	7.09923e-05	7.18201e-05	7.2665e-05	7.35273e-05	7.44075e-05	7.53061e-05	7.62233e-05	7.71598e-05	7.8116e-05	7.90923e-05	8.00893e-05	8.11075e-05	8.21474e-05	8.32095e-05	8.42944e-05	8.54026e-05	8.65347e-05	8.76913e-05	8.8873e-05	9.00805e-05	9.13144e-05	9.25753e-05	9.38639e-05
		5.4764478e-05	5.52745e-05	5.57938e-05	5.63227e-05	5.68613e-05	5.741e-05	5.79689e-05	5.85382e-05	5.91183e-05	5.97094e-05	6.03117e-05	6.09255e-05	6.15511e-05	6.21888e-05	6.28389e-05	6.35016e-05	6.41772e-05	6.48661e-05	6.55686e-05	6.62851e-05	6.70157e-05	6.7761e-05	6.85212e-05	6.92968e-05	7.0088e-05	7.08952e-05	7.17189e-05	7.25595e-05	7.34173e-05	7.42928e-05	7.51864e-05	7.60985e-05	7.70296e-05	7.79801e-05	7.89506e-05	7.99415e-05	8.09533e-05	8.19865e-05	8.30416e-05	8.41192e-05	8.52198e-05	8.6344e-05	8.74924e-05	8.86656e-05	8.98641e-05	9.10886e-05	9.23398e-05	9.36183e-05
		5.4729572e-05	5.52382e-05	5.57562e-05	5.62836e-05	5.68207e-05	5.73678e-05	5.7925e-05	5.84927e-05	5.90709e-05	5.96601e-05	6.02604e-05	6.08722e-05	6.14956e-05	6.2131e-05	6.27787e-05	6.34389e-05	6.4112e-05	6.47982e-05	6.54978e-05	6.62113e-05	6.69389e-05	6.76809e-05	6.84377e-05	6.92097e-05	6.99972e-05	7.08006e-05	7.16202e-05	7.24566e-05	7.33099e-05	7.41808e-05	7.50695e-05	7.59766e-05	7.69024e-05	7.78475e-05	7.88122e-05	7.97971e-05	8.08026e-05	8.18293e-05	8.28776e-05	8.39481e-05	8.50413e-05	8.61578e-05	8.72981e-05	8.84628e-05	8.96526e-05	9.0868e-05	9.21096e-05	9.33782e-05
[truncated: 262 more rows]
[truncated: 453 more columns]

## Sheet: Figure 2d
Figure 2d
		current density	Fitting data		current flux	Fitting data	z-averaged flux		moving averaged current
		1.1515896e+00	2.5012020e-01		1.1515896e+00	1.8355277e+00	1.1515896e+00		-0.0000000e+00
		4.1438092e-01	1.5692771e-01		1.5659705e+00	2.0316978e+00	1.3587800e+00		-0.0000000e+00
		2.9559326e-01	4.4090126e-02		1.8615637e+00	2.0754394e+00	1.5263746e+00		-0.0000000e+00
[truncated: 147 more rows]

## Sheet: Figure 2f
Figure 2f
[truncated: 29 more rows]

## Sheet: Figure 2i
Figure 2i
[truncated: 162 more rows]

## Sheet: Figure 3a
Figure 3a
[truncated: 1,709 more rows]

[truncated: 11 more sheets: Figure 3b, Figure 3c, Figure 3d, Figure 3e, Figure 3f, Figure 3g, Figure 4b, Figure 4c, Figure 4d, Figure 4e, Figure 4f]
